# Supplementary material for: Mechanical behavior of CFRP partially confined coal cylinders under uniaxial compression
Source: PLoS One. 2025 Mar 10;20(3):e0319491. doi: 10.1371/journal.pone.0319491 (PMC11892836; doi:10.1371/journal.pone.0319491)
Supplement: S1 Data — (ZIP) [file pone.0319491.s001.zip]

Archive with 13 entries (12 files):
- S1 Data/
- S1 Data/Fig.10 3D surface of ultimate strain of CFRP-confined coal cylinder.xlsx
- S1 Data/Fig.11 Circumferential strain at different heights of coal samples.xlsx
- S1 Data/Fig.13 Energy evolution curves during deformation and failure of a typical CFRP- confined coal cylinder(s-1-0.125).xlsx
- S1 Data/Fig.14 Energy dissipation ratio curves for CFRP- confined coal.xlsx
- S1 Data/Fig.17 Equivalent thickness three-dimensional surface of CFRP- confined coal cylinder.xlsx
- S1 Data/Fig.18 Equivalent thickness evolution curves for CFRP- confined coal cylinder with different net spacing ratios.xlsx
- S1 Data/Fig.2 Wave velocity test of coal cylinder.xlsx
- S1 Data/Fig.3 Tensile load-axial strain curves of CFRP coupons.xlsx
- S1 Data/Fig.5 Stress-strain curves of coal cylinder with different net spacing ratios CFRP confined.xlsx
- S1 Data/Fig.7 Enhancement of ultimate axial stress.xlsx
- S1 Data/Fig.8 3D surface of peak strength of CFRP-confined coal cylinder.xlsx
- S1 Data/Fig.9 Enhancement of ultimate axial strain.xlsx
