# Supplementary material for: Mechanical behavior of CFRP partially confined coal cylinders under uniaxial compression
Source: PLoS One. 2025 Mar 10;20(3):e0319491. doi: 10.1371/journal.pone.0319491 (PMC11892836; doi:10.1371/journal.pone.0319491)
Supplement: S1 Data — (ZIP) [file pone.0319491.s001.zip › S1 Data/Fig.10 3D surface of ultimate strain of CFRP-confined coal cylinder.xlsx]

## Sheet: Sheet1
1	6.29
1	6.68
1	8.656
1	9.48
1	11.525
1	11.9
2	7.57
2	7.96
2	9.99
2	13.28
2	11.65
2	11.77
3	8.38
3	9.29
3	11.53
3	15.12
3	17.59
3	12.82
