# Supplementary material for: Mechanical behavior of CFRP partially confined coal cylinders under uniaxial compression
Source: PLoS One. 2025 Mar 10;20(3):e0319491. doi: 10.1371/journal.pone.0319491 (PMC11892836; doi:10.1371/journal.pone.0319491)
Supplement: S1 Data — (ZIP) [file pone.0319491.s001.zip › S1 Data/Fig.11 Circumferential strain at different heights of coal samples.xlsx]

## Sheet: Sheet1
1.754	100	3.007	100	3.693	100
2.038	75	2.48	75	4.121	75
1.891	50	4.806	50	1.89	50
2.709	25	2.23	25	2.905	25
1.91	0	1.69	0	2.663	0
				--
				--
6.486	100	9.438	100	4.553	100
8.59	75	9.699	75	2.447	75
8.64	50	8.261	50	7.241	50
4.75	25	6.725	25	2.809	25
3.32	0	5.601	0	1.039	0
			--
6.072	100	6.59	100	4.142	100
6.139	75	10.58	75	5.456	75
9.689	50	8.72	50	7.908	50
8.127	25	7.513	25	5.94	25
5.975	0	6.838	0	3.613	0
2.986	100	2.53	100	3.534	100
7.44	75	11.51	75	6.082	75
8.35	50	9.89	50	8.136	50
4.88	25	5.39	25	5.878	25
2.75	0	4.77	0	5.685	0
5.56	100	5.59	100	2.497	100
7.04	66	9.2	66	3.682	66
6.5	33	7.54	33	6.376	33
2.64	0	4.51	0	4.098	0
--				--
3.19	100	3.305	100	3.808	100
6.32	50	6.07	50	5.239	50
1.69	0	3.23	0	1.707	0
2.17	100	4.22	100	1.821	100
6.47	50	7.328	50	5.864	50
3.68	0	2.89	0	3.041	0
