# Supplementary material for: Mechanical behavior of CFRP partially confined coal cylinders under uniaxial compression
Source: PLoS One. 2025 Mar 10;20(3):e0319491. doi: 10.1371/journal.pone.0319491 (PMC11892836; doi:10.1371/journal.pone.0319491)
Supplement: S1 Data — (ZIP) [file pone.0319491.s001.zip › S1 Data/Fig.13 Energy evolution curves during deformation and failure of a typical CFRP- confined coal cylinder(s-1-0.125).xlsx]

## Sheet: Sheet1
0.22891	0.29994	0.02539	0.00207	0.02333
0.30187	0.39615	0.04852	0.00361	0.04491
0.36024	0.39615	0.07283	0.00361	0.06922
0.41496	0.49236	0.10718	0.00557	0.10161
0.47332	0.68478	0.13659	0.01078	0.12581
0.51345	0.78098	0.19261	0.01402	0.17859
0.57912	0.9253	0.27073	0.01968	0.25105
0.65937	1.02151	0.3457	0.02399	0.32171
0.72503	1.26203	0.41607	0.03661	0.37946
0.77975	1.31013	0.49675	0.03946	0.4573
0.83812	1.45444	0.597	0.04863	0.54837
0.90378	1.59875	0.71448	0.05876	0.65572
0.9731	1.79117	0.78925	0.07375	0.71549
1.01322	1.93548	0.90042	0.08612	0.8143
1.06794	2.1279	1.05958	0.10409	0.95549
1.13725	2.46463	1.19405	0.13964	1.05441
1.18833	2.80136	1.36317	0.1804	1.18277
1.24669	2.99377	1.51199	0.20604	1.30595
1.29412	3.2824	1.67678	0.24768	1.4291
1.34154	3.66723	1.86324	0.30916	1.55408
1.38896	4.19638	2.00733	0.40482	1.60252
1.4218	4.58121	2.25604	0.48247	1.77357
1.47287	5.15846	2.45124	0.61172	1.83952
1.50935	5.54329	2.63798	0.70639	1.93158
1.54218	5.83192	2.94688	0.78187	2.16501
1.59325	6.26486	3.2285	0.90226	2.32623
1.63703	6.60158	3.50595	1.00186	2.50409
1.67715	7.22694	3.75033	1.20066	2.54967
1.70999	7.65988	4.06639	1.34882	2.71757
1.75011	8.09281	4.15506	1.5056	2.64946
1.761	8.198	4.16327	1.54499	2.61828
1.762	8.222	4.16327	1.55405	2.60922
1.762	8.173	4.17957	1.53558	2.64398
1.764	8.123	4.19586	1.51685	2.67901
1.766	8.173	4.20413	1.53558	2.66855
1.767	8.371	4.20413	1.61089	2.59324
1.767	8.471	4.22093	1.64961	2.57132
1.769	8.322	4.2376	1.59208	2.64551
1.771	8.347	4.24594	1.60166	2.64428
1.772	8.347	4.26256	1.60166	2.6609
1.774	8.272	4.27092	1.57301	2.69791
1.775	8.446	4.27935	1.63988	2.63947
1.776	8.421	4.2878	1.63019	2.65761
1.777	8.471	4.30467	1.64961	2.65506
1.779	8.397	4.3131	1.62091	2.69219
1.78	8.471	4.32154	1.64961	2.67193
1.781	8.397	4.3384	1.62091	2.71749
1.783	8.471	4.34691	1.64961	2.69731
1.784	8.546	4.35542	1.67895	2.67648
1.785	8.471	4.37241	1.64961	2.72281
1.787	8.52	4.38091	1.66874	2.71216
1.788	8.471	4.38947	1.64961	2.73986
1.789	8.645	4.40671	1.71807	2.68864
1.791	8.595	4.40671	1.69825	2.70845
1.791	8.52	4.4237	1.66874	2.75495
1.793	8.471	4.44084	1.64961	2.79123
1.795	8.669	4.44084	1.72762	2.71321
1.795	8.595	4.45808	1.69825	2.75982
1.797	8.645	4.46672	1.71807	2.74865
1.798	8.645	4.48404	1.71807	2.76597
1.8	8.669	4.5014	1.72762	2.77378
1.802	8.695	4.5014	1.738	2.7634
1.802	8.719	4.51889	1.74761	2.77128
1.804	8.769	4.52756	1.76771	2.75985
1.805	8.57	4.53621	1.68839	2.84783
1.806	8.744	4.54501	1.75764	2.78736
1.807	8.844	4.5626	1.79808	2.76452
1.809	8.744	4.57135	1.75764	2.81371
1.81	8.769	4.58015	1.76771	2.81244
1.811	8.818	4.59778	1.78752	2.81026
1.813	8.818	4.60656	1.78752	2.81904
1.814	8.744	4.61533	1.75764	2.85769
1.815	8.794	4.62418	1.7778	2.84637
1.816	8.893	4.64189	1.81806	2.82383
1.818	8.818	4.65074	1.78752	2.86322
1.819	8.893	4.6686	1.81806	2.85055
1.821	8.967	4.67758	1.84844	2.82914
1.822	8.993	4.68656	1.85917	2.82739
1.823	8.967	4.70447	1.84844	2.85603
1.825	8.943	4.7135	1.83856	2.87494
1.826	9.116	4.72259	1.91038	2.81221
1.827	9.067	4.73161	1.8899	2.84171
1.828	8.967	4.74957	1.84844	2.90113
1.83	8.993	4.75859	1.85917	2.89941
1.831	9.042	4.76764	1.87949	2.88815
1.832	9.067	4.77673	1.8899	2.88684
1.833	9.116	4.78579	1.91038	2.87541
1.834	8.993	4.80385	1.85917	2.94467
1.836	9.067	4.8129	1.8899	2.92301
1.837	9.042	4.83111	1.87949	2.95162
1.839	9.166	4.8402	1.93139	2.90881
1.84	9.017	4.84923	1.86911	2.98012
1.841	9.042	4.86744	1.87949	2.98795
1.843	9.166	4.87665	1.93139	2.94526
1.844	9.265	4.8859	1.97334	2.91256
1.845	9.216	4.89509	1.95252	2.94257
1.846	9.166	4.90426	1.93139	2.97287
1.847	9.191	4.92275	1.94194	2.9808
1.849	9.291	4.932	1.98443	2.94757
1.85	9.216	4.95048	1.95252	2.99796
1.852	9.265	4.95976	1.97334	2.98642
1.853	9.291	4.95976	1.98443	2.97533
1.853	9.265	4.97836	1.97334	3.00503
1.855	9.34	4.97836	2.00542	2.97295
1.855	9.315	4.99694	1.99469	3.00225
1.857	9.265	5.00628	1.97334	3.03295
1.858	9.414	5.03438	2.03732	2.99706
1.861	9.315	5.0438	1.99469	3.04911
1.862	9.539	5.0438	2.09178	2.95202
1.862	9.464	5.07197	2.05902	3.01295
1.865	9.315	5.07197	1.99469	3.07728
1.865	9.44	5.08145	2.04859	3.03286
1.866	9.515	5.10981	2.08127	3.02854
1.869	9.39	5.10981	2.02694	3.08286
1.869	9.414	5.11926	2.03732	3.08194
1.87	9.489	5.13821	2.06991	3.0683
1.872	9.464	5.14769	2.05902	3.08867
1.873	9.489	5.15717	2.06991	3.08725
1.874	9.464	5.16665	2.05902	3.10764
1.875	9.515	5.18578	2.08127	3.10451
1.877	9.614	5.19539	2.1248	3.07058
1.878	9.589	5.205	2.11377	3.09123
1.879	9.638	5.22432	2.13543	3.0889
1.881	9.688	5.23395	2.15764	3.07631
1.882	9.564	5.24361	2.10276	3.14085
1.883	9.763	5.25333	2.19118	3.06215
1.884	9.664	5.2727	2.14696	3.12574
1.886	9.713	5.28244	2.16879	3.11365
1.887	9.763	5.29218	2.19118	3.101
1.888	9.713	5.30191	2.16879	3.13312
1.889	9.738	5.32138	2.17997	3.14141
1.891	9.738	5.33116	2.17997	3.15119
1.892	9.813	5.34096	2.21368	3.12728
1.893	9.787	5.35079	2.20196	3.14883
1.894	9.887	5.37052	2.24719	3.12333
1.896	9.837	5.38041	2.22452	3.15589
1.897	9.936	5.39027	2.26952	3.12075
1.898	9.787	5.40008	2.20196	3.19812
1.899	9.837	5.41002	2.22452	3.1855
1.9	10.036	5.42001	2.31543	3.10458
1.901	9.962	5.43986	2.28141	3.15845
1.903	9.887	5.44979	2.24719	3.2026
1.904	9.962	5.46974	2.28141	3.18832
1.906	9.986	5.47976	2.29242	3.18734
1.907	10.061	5.48985	2.32698	3.16286
1.908	10.111	5.49989	2.35017	3.14973
1.909	9.986	5.51989	2.29242	3.22747
1.911	10.011	5.52989	2.30391	3.22598
1.912	9.986	5.53989	2.29242	3.24747
1.913	10.011	5.54994	2.30391	3.24602
1.914	10.085	5.56001	2.3381	3.22191
1.915	10.061	5.58013	2.32698	3.25315
1.917	10.061	5.5902	2.32698	3.26322
1.918	10.085	5.60036	2.3381	3.26227
1.919	10.234	5.61056	2.4077	3.20286
1.92	10.16	5.62073	2.373	3.24773
1.921	10.185	5.6411	2.38469	3.25641
1.923	10.185	5.65126	2.38469	3.26657
1.924	10.135	5.67156	2.36134	3.31022
1.926	10.16	5.68174	2.373	3.30874
1.927	10.21	5.69199	2.39642	3.29557
1.928	10.284	5.7023	2.43128	3.27102
1.929	10.334	5.71267	2.45498	3.25769
1.93	10.409	5.73336	2.49074	3.24262
1.932	10.284	5.74368	2.43128	3.31241
1.933	10.359	5.75404	2.46687	3.28717
1.934	10.359	5.77479	2.46687	3.30791
1.936	10.383	5.78518	2.47831	3.30687
1.937	10.409	5.78518	2.49074	3.29444
1.937	10.458	5.806	2.51425	3.29175
1.939	10.359	5.81638	2.46687	3.34951
1.94	10.409	5.83735	2.49074	3.34661
1.942	10.558	5.84787	2.56256	3.28531
1.943	10.483	5.85838	2.52628	3.3321
1.944	10.532	5.87942	2.54995	3.32946
1.946	10.508	5.88999	2.53835	3.35164
1.947	10.632	5.90056	2.59861	3.30195
1.948	10.508	5.91112	2.53835	3.37277
1.949	10.607	5.9323	2.5864	3.3459
1.951	10.582	5.9429	2.57422	3.36867
1.952	10.607	5.95346	2.5864	3.36705
1.953	10.508	5.96403	2.53835	3.42568
1.954	10.632	5.9747	2.59861	3.37609
1.955	10.707	5.99613	2.6354	3.36073
1.957	10.731	6.00685	2.64723	3.35963
1.958	10.707	6.01757	2.6354	3.38217
1.959	10.731	6.02828	2.64723	3.38105
1.96	10.681	6.04967	2.62262	3.42705
1.962	10.707	6.06041	2.6354	3.42501
1.963	10.781	6.07118	2.67195	3.39922
1.964	10.756	6.08192	2.65958	3.42235
1.965	10.731	6.10336	2.64723	3.45613
1.967	10.707	6.11415	2.6354	3.47875
1.968	10.881	6.12503	2.72175	3.40328
1.969	10.881	6.13588	2.72175	3.41413
1.97	10.806	6.15749	2.68436	3.47313
1.972	10.806	6.16835	2.68436	3.48399
1.973	10.905	6.17921	2.73377	3.44544
1.974	10.83	6.19012	2.6963	3.49382
1.975	10.98	6.20109	2.7715	3.42958
1.976	10.955	6.21203	2.7589	3.45313
1.977	10.931	6.23386	2.74682	3.48704
1.979	10.905	6.24481	2.73377	3.51104
1.98	10.98	6.25579	2.7715	3.48428
1.981	10.98	6.27787	2.7715	3.50637
1.983	11.104	6.28895	2.83446	3.45449
1.984	11.054	6.30002	2.80899	3.49103
1.985	11.08	6.3111	2.82222	3.48888
1.986	11.08	6.33326	2.82222	3.51104
1.988	11.08	6.35542	2.82222	3.5332
1.99	11.08	6.36657	2.82222	3.54436
1.991	11.229	6.37778	2.89863	3.47914
1.992	11.179	6.37778	2.87287	3.5049
1.992	11.179	6.40016	2.87287	3.52728
1.994	11.203	6.41135	2.88522	3.52613
1.995	11.179	6.43378	2.87287	3.56091
1.997	11.253	6.43378	2.91103	3.52275
1.997	11.278	6.45629	2.92398	3.5323
1.999	11.229	6.46749	2.89863	3.56886
2	11.179	6.4787	2.87287	3.60582
2.001	11.229	6.50128	2.89863	3.60265
2.003	11.352	6.51255	2.96248	3.55007
2.004	11.203	6.52377	2.88522	3.63855
2.005	11.229	6.54635	2.89863	3.64772
2.007	11.352	6.54635	2.96248	3.58387
2.007	11.378	6.58056	2.97607	3.60449
2.01	11.427	6.58056	3.00175	3.5788
2.01	11.303	6.60329	2.93696	3.66633
2.012	11.427	6.61469	3.00175	3.61294
2.013	11.378	6.6376	2.97607	3.66153
2.015	11.527	6.64916	3.05452	3.59464
2.016	11.601	6.66072	3.09387	3.56686
2.017	11.527	6.67226	3.05452	3.61774
2.018	11.551	6.68379	3.06726	3.61653
2.019	11.501	6.70679	3.04076	3.66603
2.021	11.501	6.71837	3.04076	3.67761
2.022	11.65	6.72999	3.12006	3.60993
2.023	11.601	6.75322	3.09387	3.65935
2.025	11.626	6.76481	3.10722	3.65759
2.026	11.551	6.77636	3.06726	3.7091
2.027	11.551	6.78796	3.06726	3.7207
2.028	11.65	6.79967	3.12006	3.67961
2.029	11.775	6.82325	3.18737	3.63587
2.031	11.799	6.84662	3.20038	3.64624
2.033	11.576	6.85823	3.08055	3.77769
2.034	11.65	6.85823	3.12006	3.73818
2.034	11.551	6.86982	3.06726	3.80257
2.035	11.626	6.89315	3.10722	3.78593
2.037	11.7	6.90489	3.1469	3.75799
2.038	11.775	6.91666	3.18737	3.72929
2.039	11.775	6.9284	3.18737	3.74103
2.04	11.7	6.952	3.1469	3.8051
2.042	11.899	6.96395	3.25486	3.70909
2.043	11.998	6.98777	3.30924	3.67853
2.045	11.825	6.98777	3.2145	3.77327
2.045	11.998	7.01171	3.30924	3.70247
2.047	11.948	7.02365	3.28172	3.74193
2.048	11.924	7.03557	3.26855	3.76703
2.049	11.924	7.05937	3.26855	3.79083
2.051	11.874	7.07131	3.24119	3.83012
2.052	11.998	7.08331	3.30924	3.77407
2.053	11.998	7.09532	3.30924	3.78608
2.054	12.023	7.11946	3.32305	3.79642
2.056	12.123	7.13154	3.37855	3.75298
2.057	12.023	7.13154	3.32305	3.80849
2.057	12.048	7.16783	3.33688	3.83095
2.06	12.147	7.18	3.39195	3.78805
2.061	12.196	7.19218	3.41937	3.77282
2.062	12.172	7.21645	3.40592	3.81053
2.064	12.097	7.2286	3.36408	3.86452
2.065	12.196	7.24072	3.41937	3.82136
2.066	12.048	7.26487	3.33688	3.92799
2.068	12.097	7.26487	3.36408	3.90079
2.068	12.147	7.27701	3.39195	3.88507
2.069	12.147	7.30141	3.39195	3.90946
2.071	12.247	7.31369	3.44802	3.86567
2.072	12.321	7.32604	3.48982	3.83622
2.073	12.371	7.35063	3.5182	3.83243
2.075	12.222	7.36294	3.43396	3.92898
2.076	12.396	7.38773	3.53243	3.8553
2.078	12.396	7.40012	3.53243	3.86768
2.079	12.371	7.41256	3.5182	3.89436
2.08	12.52	7.42503	3.60346	3.82157
2.081	12.421	7.43745	3.5467	3.89076
2.082	12.421	7.44994	3.5467	3.90324
2.083	12.545	7.46242	3.61786	3.84456
2.084	12.421	7.48734	3.5467	3.94064
2.086	12.496	7.51235	3.58966	3.9227
2.088	12.52	7.52486	3.60346	3.9214
2.089	12.496	7.52486	3.58966	3.9352
2.089	12.545	7.53744	3.61786	3.91958
2.09	12.619	7.57534	3.66067	3.91467
2.093	12.645	7.57534	3.67577	3.89957
2.093	12.47	7.60043	3.57473	4.02569
2.095	12.619	7.61307	3.66067	3.9524
2.096	12.669	7.62569	3.68974	3.93595
2.097	12.57	7.63836	3.6323	4.00606
2.098	12.768	7.65108	3.74763	3.90345
2.099	12.669	7.67634	3.68974	3.9866
2.101	12.595	7.689	3.64676	4.04224
2.102	12.719	7.70172	3.71892	3.9828
2.103	12.719	7.71454	3.71892	3.99562
2.104	12.917	7.74022	3.83561	3.90461
2.106	12.768	7.75299	3.74763	4.00536
2.107	12.768	7.76582	3.74763	4.01819
2.108	12.893	7.77869	3.82137	3.95732
2.109	12.843	7.80445	3.79179	4.01266
2.111	12.917	7.80445	3.83561	3.96884
2.111	12.818	7.83026	3.77704	4.05322
2.113	12.992	7.84325	3.88028	3.96297
2.114	12.992	7.86923	3.88028	3.98896
2.116	12.992	7.88222	3.88028	4.00195
2.117	12.992	7.89519	3.88028	4.01491
2.118	12.943	7.90816	3.85106	4.0571
2.119	12.992	7.93409	3.88028	4.05382
2.121	12.943	7.94709	3.85106	4.09602
2.122	13.042	7.9601	3.9102	4.0499
2.123	12.992	7.97312	3.88028	4.09284
2.124	13.042	7.99921	3.9102	4.089
2.126	13.042	8.01232	3.9102	4.10212
2.127	13.191	8.02546	4.00006	4.02541
2.128	13.092	8.05167	3.94024	4.11143
2.13	13.116	8.05167	3.9547	4.09697
2.13	13.191	8.078	4.00006	4.07795
2.132	13.141	8.09119	3.96979	4.1214
2.133	13.241	8.10442	4.03044	4.07398
2.134	13.215	8.11767	4.01463	4.10305
2.135	13.29	8.14428	4.06032	4.08395
2.137	13.314	8.15754	4.075	4.08254
2.138	13.215	8.17085	4.01463	4.15622
2.139	13.39	8.18422	4.12166	4.06257
2.14	13.364	8.21098	4.10567	4.10531
2.142	13.39	8.2244	4.12166	4.10275
2.143	13.463	8.23783	4.16672	4.07111
2.144	13.39	8.26453	4.12166	4.14288
2.146	13.314	8.27786	4.075	4.20286
2.147	13.34	8.29119	4.09093	4.20025
2.148	13.314	8.31796	4.075	4.24296
2.15	13.463	8.31796	4.16672	4.15124
2.15	13.463	8.34482	4.16672	4.1781
2.152	13.39	8.35829	4.12166	4.23664
2.153	13.563	8.37187	4.22885	4.14302
2.154	13.588	8.39902	4.24445	4.15457
2.156	13.563	8.39902	4.22885	4.17017
2.156	13.638	8.42617	4.27575	4.15042
2.158	13.513	8.43976	4.19773	4.24203
2.159	13.663	8.4534	4.29144	4.16196
2.16	13.614	8.48065	4.26071	4.21994
2.162	13.638	8.49435	4.27575	4.2186
2.163	13.763	8.50804	4.35449	4.15355
2.164	13.614	8.52175	4.26071	4.26104
2.165	13.812	8.53556	4.38555	4.15002
2.166	13.812	8.56321	4.38555	4.17766
2.168	13.837	8.57701	4.40144	4.17557
2.169	13.763	8.60469	4.35449	4.2502
2.171	13.912	8.60469	4.44928	4.15541
2.171	13.787	8.63224	4.36969	4.26255
2.173	13.763	8.63224	4.35449	4.27775
2.173	13.961	8.67394	4.48068	4.19326
2.176	13.837	8.68782	4.40144	4.28638
2.177	13.936	8.68782	4.46465	4.22318
2.177	13.936	8.70171	4.46465	4.23706
2.178	13.837	8.72948	4.40144	4.32804
2.18	13.936	8.75738	4.46465	4.29273
2.182	13.961	8.75738	4.48068	4.2767
2.182	14.035	8.7854	4.5283	4.25709
2.184	13.986	8.79943	4.49674	4.30269
2.185	14.085	8.81353	4.56063	4.25291
2.186	14.11	8.84163	4.57683	4.2648
2.188	13.986	8.85566	4.49674	4.35892
2.189	14.085	8.86979	4.56063	4.30916
2.19	14.16	8.88396	4.60932	4.27463
2.191	14.184	8.91228	4.62496	4.28731
2.193	14.134	8.92636	4.59241	4.33395
2.194	14.035	8.92636	4.5283	4.39806
2.194	14.11	8.9546	4.57683	4.37777
2.196	14.134	8.98292	4.59241	4.39051
2.198	14.184	8.99711	4.62496	4.37214
2.199	14.184	8.99711	4.62496	4.37214
2.199	14.259	9.01133	4.674	4.33733
2.2	14.184	9.03975	4.62496	4.41478
2.202	14.234	9.05394	4.65763	4.39632
2.203	14.16	9.08249	4.60932	4.47316
2.205	14.383	9.09692	4.75565	4.34127
2.206	14.482	9.12578	4.82134	4.30444
2.208	14.383	9.14018	4.75565	4.38453
2.209	14.408	9.15454	4.77219	4.38234
2.21	14.309	9.16887	4.70684	4.46203
2.211	14.359	9.18322	4.73979	4.44343
2.212	14.333	9.19756	4.72264	4.47492
2.213	14.359	9.22631	4.73979	4.48652
2.215	14.383	9.25525	4.75565	4.4996
2.217	14.557	9.25525	4.87141	4.38384
2.217	14.359	9.28416	4.73979	4.54437
2.219	14.557	9.29869	4.87141	4.42729
2.22	14.508	9.31323	4.83867	4.47456
2.221	14.557	9.34239	4.87141	4.47098
2.223	14.607	9.35698	4.90493	4.45205
2.224	14.581	9.38622	4.88748	4.49874
2.226	14.657	9.38622	4.93857	4.44766
2.226	14.756	9.40094	5.00551	4.39543
2.227	14.681	9.43035	4.95475	4.4756
2.229	14.73	9.44501	4.98788	4.45712
2.23	14.581	9.45968	4.88748	4.57219
2.231	14.756	9.48914	5.00551	4.48363
2.233	14.706	9.50386	4.97164	4.53221
2.234	14.73	9.51857	4.98788	4.53069
2.235	14.706	9.53331	4.97164	4.56166
2.236	14.756	9.54811	5.00551	4.5426
2.237	14.855	9.56295	5.0729	4.49006
2.238	14.83	9.59264	5.05584	4.5368
2.24	14.855	9.60753	5.0729	4.53463
2.241	14.929	9.62243	5.12356	4.49887
2.242	14.879	9.63733	5.0893	4.54802
2.243	14.905	9.66701	5.1071	4.55991
2.245	14.78	9.68187	5.0218	4.66006
2.246	14.929	9.69682	5.12356	4.57326
2.247	14.98	9.72675	5.15863	4.56812
2.249	14.954	9.74172	5.14074	4.60098
2.25	14.98	9.75675	5.15863	4.59812
2.251	15.079	9.77178	5.22704	4.54474
2.252	14.98	9.80181	5.15863	4.64318
2.254	15.054	9.80181	5.20972	4.59209
2.254	15.103	9.83202	5.24369	4.58833
2.256	15.103	9.84714	5.24369	4.60344
2.257	15.129	9.86233	5.26176	4.60056
2.258	15.252	9.87753	5.34767	4.52986
2.259	15.153	9.90781	5.27847	4.62934
2.261	15.129	9.923	5.26176	4.66124
2.262	15.252	9.93837	5.34767	4.5907
2.263	15.477	9.96915	5.50661	4.46254
2.265	15.302	9.98446	5.38279	4.60167
2.266	15.328	9.99975	5.40109	4.59866
2.267	15.252	10.015	5.34767	4.66731
2.268	15.203	10.0303	5.31336	4.71691
2.269	15.377	10.061	5.43568	4.62529
2.271	15.328	10.0763	5.40109	4.67519
2.272	15.302	10.0916	5.38279	4.70879
2.273	15.278	10.1223	5.36591	4.75634
2.275	15.401	10.1223	5.45266	4.66959
2.275	15.501	10.1532	5.5237	4.62951
2.277	15.451	10.1687	5.48812	4.68055
2.278	15.477	10.1996	5.50661	4.69302
2.28	15.477	10.1996	5.50661	4.69302
2.28	15.501	10.2307	5.5237	4.70695
2.282	15.526	10.2307	5.54153	4.68912
2.282	15.576	10.2617	5.57728	4.68442
2.284	15.477	10.2772	5.50661	4.77062
2.285	15.576	10.2928	5.57728	4.71549
2.286	15.501	10.324	5.5237	4.8003
2.288	15.725	10.3397	5.6845	4.65515
2.289	15.576	10.371	5.57728	4.79369
2.291	15.749	10.371	5.70186	4.66911
2.291	15.6	10.4022	5.59448	4.80767
2.293	15.576	10.4178	5.57728	4.84049
2.294	15.675	10.4492	5.64841	4.80077
2.296	15.725	10.4649	5.6845	4.7804
2.297	15.725	10.4807	5.6845	4.79616
2.298	15.799	10.5122	5.73812	4.77409
2.3	15.749	10.528	5.70186	4.82617
2.301	15.898	10.528	5.81026	4.71777
2.301	15.824	10.5756	5.7563	4.81928
2.304	15.874	10.5756	5.79273	4.78285
2.304	15.824	10.6073	5.7563	4.851
2.306	15.898	10.6232	5.81026	4.81298
2.307	15.973	10.6393	5.86521	4.77404
2.308	16.047	10.6553	5.91968	4.73559
2.309	15.997	10.6712	5.88285	4.78838
2.31	15.923	10.7032	5.82855	4.8746
2.312	15.997	10.7192	5.88285	4.8363
2.313	15.997	10.7351	5.88285	4.85224
2.314	15.898	10.751	5.81026	4.94079
2.315	16.023	10.783	5.90199	4.88104
2.317	15.948	10.799	5.84687	4.95214
2.318	16.023	10.8311	5.90199	4.92909
2.32	16.047	10.8471	5.91968	4.92747
2.321	16.097	10.8633	5.95663	4.90667
2.322	16.196	10.8795	6.03012	4.8494
2.323	16.246	10.8957	6.06741	4.82833
2.324	16.196	10.9119	6.03012	4.8818
2.325	16.172	10.9443	6.01227	4.93205
2.327	16.221	10.9605	6.04875	4.91176
2.328	16.172	10.993	6.01227	4.98072
2.33	16.295	10.9767	6.10407	4.8726
2.329	16.321	11.0258	6.12356	4.90219
2.332	16.396	11.0421	6.17997	4.86212
2.333	16.295	11.0585	6.10407	4.9544
2.334	16.446	11.0585	6.21772	4.84074
2.334	16.346	11.0911	6.14234	4.94879
2.336	16.321	11.1239	6.12356	5.00036
2.338	16.47	11.1239	6.23588	4.88804
2.338	16.495	11.1569	6.25483	4.90204
2.34	16.446	11.1899	6.21772	4.97216
2.342	16.569	11.1899	6.31107	4.8788
2.342	16.446	11.2228	6.21772	5.00512
2.344	16.519	11.2394	6.27304	4.96633
2.345	16.545	11.256	6.29281	4.96314
2.346	16.595	11.2891	6.3309	4.95824
2.348	16.595	11.3057	6.3309	4.9748
2.349	16.519	11.3222	6.27304	5.04918
2.35	16.545	11.3388	6.29281	5.046
2.351	16.619	11.372	6.34922	5.0228
2.353	16.595	11.3886	6.3309	5.05771
2.354	16.569	11.4053	6.31107	5.09417
2.355	16.718	11.4219	6.42509	4.99684
2.356	16.644	11.4386	6.36834	5.07022
2.357	16.619	11.472	6.34922	5.12275
2.359	16.793	11.472	6.48287	4.9891
2.359	16.718	11.5221	6.42509	5.09703
2.362	16.718	11.5221	6.42509	5.09703
2.362	16.817	11.5389	6.50141	5.03747
2.363	16.694	11.5723	6.40666	5.16568
2.365	16.768	11.5891	6.46358	5.12554
2.366	16.793	11.6059	6.48287	5.12301
2.367	16.718	11.6227	6.42509	5.19758
2.368	16.867	11.6563	6.54013	5.11618
2.37	16.768	11.6731	6.46358	5.20953
2.371	16.843	11.7069	6.52153	5.18536
2.373	16.942	11.7069	6.59842	5.10847
2.373	16.942	11.7408	6.59842	5.14238
2.375	16.966	11.7578	6.61713	5.14063
2.376	16.942	11.7747	6.59842	5.17628
2.377	16.942	11.8086	6.59842	5.21016
2.379	16.942	11.8255	6.59842	5.22712
2.38	16.966	11.8425	6.61713	5.22539
2.381	16.992	11.8596	6.63743	5.22213
2.382	17.091	11.8766	6.71499	5.16163
2.383	17.041	11.8937	6.67576	5.21794
2.384	17.115	11.928	6.73387	5.19409
2.386	17.141	11.9452	6.75434	5.19082
2.387	17.264	11.9796	6.85163	5.12797
2.389	17.165	11.9968	6.77327	5.2235
2.39	17.19	11.9968	6.79301	5.20375
2.39	17.24	12.0312	6.83259	5.19859
2.392	17.165	12.0483	6.77327	5.27503
2.393	17.091	12.0827	6.71499	5.36769
2.395	17.29	12.1	6.87228	5.22774
2.396	17.389	12.1174	6.9512	5.16618
2.397	17.339	12.1347	6.91129	5.22345
2.398	17.364	12.1521	6.93123	5.22085
2.399	17.314	12.1869	6.89137	5.29553
2.401	17.513	12.2043	7.05069	5.15366
2.402	17.389	12.2218	6.9512	5.27057
2.403	17.439	12.2566	6.99123	5.26536
2.405	17.389	12.2566	6.9512	5.30539
2.405	17.389	12.2915	6.9512	5.34027
2.407	17.488	12.3265	7.03058	5.2959
2.409	17.513	12.344	7.05069	5.29328
2.41	17.488	12.3615	7.03058	5.33088
2.411	17.488	12.379	7.03058	5.34841
2.412	17.562	12.3966	7.0902	5.30642
2.413	17.713	12.4319	7.21265	5.21922
2.415	17.538	12.4495	7.07084	5.37865
2.416	17.687	12.4672	7.19149	5.27568
2.417	17.687	12.4848	7.19149	5.29336
2.418	17.662	12.5203	7.17118	5.34907
2.42	17.737	12.538	7.23221	5.30574
2.421	17.662	12.5556	7.17118	5.38445
2.422	17.687	12.5733	7.19149	5.38184
2.423	17.737	12.6087	7.23221	5.37652
2.425	17.662	12.6087	7.17118	5.43756
2.425	17.713	12.6442	7.21265	5.43158
2.427	17.786	12.662	7.27223	5.38981
2.428	17.812	12.6799	7.2935	5.38635
2.429	17.836	12.6977	7.31317	5.38451
2.43	17.812	12.7332	7.2935	5.43975
2.432	17.762	12.7511	7.25261	5.49848
2.433	17.911	12.769	7.3748	5.39422
2.434	17.961	12.8049	7.41603	5.38886
2.436	17.911	12.8049	7.3748	5.4301
2.436	17.961	12.8408	7.41603	5.42474
2.438	17.911	12.8587	7.3748	5.48389
2.439	17.935	12.8946	7.39458	5.50006
2.441	18.01	12.9126	7.45655	5.45609
2.442	18.01	12.9307	7.45655	5.47413
2.443	18.06	12.9488	7.49801	5.45076
2.444	18.11	12.9669	7.53959	5.4273
2.445	18.134	13.0032	7.55959	5.4436
2.447	18.159	13.0032	7.58044	5.42274
2.447	18.06	13.0394	7.49801	5.54136
2.449	18.134	13.0576	7.55959	5.498
2.45	18.283	13.0758	7.68432	5.39152
2.451	18.233	13.1124	7.64235	5.47001
2.453	18.283	13.1307	7.68432	5.44634
2.454	18.333	13.1489	7.72641	5.42253
2.455	18.209	13.1855	7.62225	5.56324
2.457	18.333	13.2038	7.72641	5.47739
2.458	18.308	13.2221	7.70535	5.51671
2.459	18.209	13.2403	7.62225	5.61806
2.46	18.283	13.2586	7.68432	5.57432
2.461	18.382	13.277	7.76777	5.50919
2.462	18.259	13.2953	7.66416	5.63111
2.463	18.358	13.3505	7.7475	5.60295
2.466	18.432	13.3689	7.81008	5.55881
2.467	18.457	13.3689	7.83128	5.53761
2.467	18.482	13.4059	7.85251	5.5534
2.469	18.531	13.4245	7.89421	5.53029
2.47	18.631	13.4431	7.97964	5.46345
2.471	18.557	13.4803	7.91637	5.5639
2.473	18.631	13.4989	7.97964	5.51928
2.474	18.656	13.5176	8.00107	5.51651
2.475	18.656	13.5362	8.00107	5.53513
2.476	18.581	13.5548	7.93686	5.61796
2.477	18.68	13.5922	8.02166	5.57054
2.479	18.706	13.6109	8.04401	5.56688
2.48	18.656	13.6295	8.00107	5.62844
2.481	18.581	13.6668	7.93686	5.72991
2.483	18.68	13.6855	8.02166	5.66388
2.484	18.879	13.7231	8.19349	5.52965
2.486	18.706	13.7231	8.04401	5.67912
2.486	18.78	13.7607	8.10778	5.65291
2.488	18.78	13.7795	8.10778	5.67169
2.489	18.78	13.7983	8.10778	5.6905
2.49	18.829	13.836	8.15014	5.68582
2.492	18.855	13.8547	8.17267	5.68209
2.493	18.73	13.8735	8.06466	5.80886
2.494	18.805	13.8924	8.12938	5.76301
2.495	18.929	13.9113	8.23694	5.67436
2.496	18.904	13.9493	8.2152	5.73406
2.498	19.053	13.9493	8.34521	5.60405
2.498	19.028	14.0062	8.32333	5.68291
2.501	18.954	14.0062	8.25872	5.74752
2.501	19.053	14.0253	8.34521	5.68005
2.502	19.004	14.0633	8.30235	5.761
2.504	19.078	14.0824	8.36713	5.71531
2.505	19.103	14.1016	8.38907	5.71253
2.506	19.228	14.1208	8.49922	5.62157
2.507	19.153	14.1592	8.43304	5.7261
2.509	19.202	14.1592	8.47625	5.6829
2.509	19.228	14.1976	8.49922	5.69841
2.511	19.252	14.2169	8.52045	5.69643
2.512	19.252	14.2362	8.52045	5.71572
2.513	19.327	14.2554	8.58696	5.66844
2.514	19.153	14.2938	8.43304	5.86079
2.516	19.277	14.3131	8.54259	5.77051
2.517	19.252	14.3517	8.52045	5.83121
2.519	19.302	14.371	8.56476	5.80626
2.52	19.426	14.3904	8.67516	5.71529
2.521	19.426	14.4099	8.67516	5.73471
2.522	19.426	14.4293	8.67516	5.75414
2.523	19.426	14.4682	8.67516	5.79306
2.525	19.5	14.4877	8.74138	5.7463
2.526	19.401	14.5071	8.65285	5.85428
2.527	19.5	14.5266	8.74138	5.78523
2.528	19.476	14.5461	8.71988	5.8262
2.529	19.451	14.5852	8.6975	5.88767
2.531	19.649	14.5852	8.87548	5.7097
2.531	19.55	14.6244	8.78626	5.83819
2.533	19.724	14.6441	8.94336	5.70078
2.534	19.649	14.6834	8.87548	5.80796
2.536	19.649	14.7228	8.87548	5.84731
2.538	19.699	14.7228	8.9207	5.80208
2.538	19.724	14.7621	8.94336	5.81872
2.54	19.575	14.7818	8.80875	5.97301
2.541	19.774	14.8015	8.98876	5.81273
2.542	19.699	14.8213	8.9207	5.90056
2.543	19.848	14.861	9.05616	5.8048
2.545	19.848	14.8808	9.05616	5.82465
2.546	19.848	14.9007	9.05616	5.8445
2.547	19.848	14.9404	9.05616	5.88422
2.549	19.873	14.9404	9.07899	5.86139
2.549	19.873	14.9602	9.07899	5.88125
2.55	19.848	15.0001	9.05616	5.9439
2.552	19.973	15.02	9.17059	5.84944
2.553	19.973	15.06	9.17059	5.88941
2.555	19.997	15.06	9.19264	5.86736
2.555	19.947	15.08	9.14673	5.93327
2.556	20.047	15.1201	9.23867	5.88137
2.558	19.997	15.14	9.19264	5.94737
2.559	19.947	15.1801	9.14673	6.03333
2.561	20.096	15.2002	9.28389	5.9163
2.562	20.171	15.2203	9.35332	5.86704
2.563	20.146	15.2607	9.33015	5.93052
2.565	20.171	15.2808	9.35332	5.92751
2.566	20.146	15.2808	9.33015	5.95068
2.566	20.271	15.3213	9.44629	5.87503
2.568	20.221	15.3416	9.39974	5.94182
2.569	20.271	15.3619	9.44629	5.91558
2.57	20.32	15.4024	9.49201	5.91039
2.572	20.221	15.4227	9.39974	6.02292
2.573	20.295	15.4429	9.46867	5.97426
2.574	20.245	15.4632	9.42207	6.04111
2.575	20.245	15.4835	9.42207	6.0614
2.576	20.345	15.5242	9.51538	6.00881
2.578	20.37	15.5446	9.53878	6.00578
2.579	20.37	15.5649	9.53878	6.02616
2.58	20.394	15.6057	9.56127	6.04446
2.582	20.394	15.6057	9.56127	6.04446
2.582	20.495	15.6468	9.65621	5.99058
2.584	20.569	15.6468	9.72606	5.92073
2.584	20.594	15.7083	9.74972	5.95863
2.587	20.444	15.7288	9.60821	6.12063
2.588	20.544	15.7493	9.70244	6.04691
2.589	20.469	15.7699	9.63172	6.13816
2.59	20.594	15.8111	9.74972	6.06137
2.592	20.618	15.8317	9.77246	6.05924
2.593	20.594	15.8729	9.74972	6.12321
2.595	20.644	15.8729	9.79712	6.07581
2.595	20.569	15.8936	9.72606	6.16752
2.596	20.718	15.935	9.86748	6.06748
2.598	20.668	15.935	9.81991	6.11505
2.598	20.793	15.9765	9.93905	6.0375
2.6	20.793	16.018	9.93905	6.07893
2.602	20.644	16.018	9.79712	6.22087
2.602	20.842	16.0596	9.98595	6.07362
2.604	20.743	16.1011	9.89131	6.2098
2.606	20.793	16.1219	9.93905	6.18288
2.607	20.867	16.1219	10.0099	6.11201
2.607	20.842	16.1636	9.98595	6.17764
2.609	20.817	16.1845	9.96201	6.22245
2.61	20.916	16.2054	10.057	6.14842
2.611	20.966	16.2264	10.1051	6.12124
2.612	20.966	16.2474	10.1051	6.14222
2.613	20.991	16.3104	10.1292	6.18115
2.616	21.041	16.2894	10.1776	6.1118
2.615	21.041	16.3526	10.1776	6.17507
2.618	21.14	16.3737	10.2736	6.10015
2.619	21.016	16.3947	10.1534	6.24131
2.62	20.966	16.4158	10.1051	6.31064
2.621	21.19	16.4369	10.3222	6.11471
2.622	21.091	16.4581	10.226	6.23208
2.623	21.214	16.5005	10.3456	6.15489
2.625	21.214	16.5217	10.3456	6.17609
2.626	21.19	16.5642	10.3222	6.24194
2.628	21.264	16.5854	10.3944	6.19095
2.629	21.19	16.6066	10.3222	6.28443
2.63	21.339	16.628	10.4679	6.16007
2.631	21.289	16.6705	10.4189	6.25162
2.633	21.264	16.6917	10.3944	6.29731
2.634	21.19	16.713	10.3222	6.39078
2.635	21.314	16.7343	10.4434	6.29095
2.636	21.339	16.7557	10.4679	6.2878
2.637	21.389	16.7771	10.517	6.26009
2.638	21.413	16.7985	10.5406	6.25788
2.639	21.413	16.8626	10.5406	6.32197
2.642	21.314	16.8626	10.4434	6.41921
2.642	21.488	16.9055	10.6146	6.29091
2.644	21.413	16.9055	10.5406	6.36487
2.644	21.488	16.9485	10.6146	6.33388
2.646	21.488	16.97	10.6146	6.35542
2.647	21.587	16.9916	10.7126	6.27904
2.648	21.711	17.0349	10.836	6.19886
2.65	21.538	17.0781	10.664	6.41406
2.652	21.661	17.0781	10.7862	6.29191
2.652	21.661	17.1214	10.7862	6.33526
2.654	21.687	17.1214	10.8121	6.30935
2.654	21.736	17.1432	10.861	6.28219
2.655	21.761	17.1868	10.886	6.30084
2.657	21.885	17.2306	11.0104	6.22014
2.659	21.836	17.2306	10.9612	6.26939
2.659	21.761	17.2523	10.886	6.36631
2.66	21.736	17.2959	10.861	6.43488
2.662	21.836	17.3177	10.9612	6.35656
2.663	21.861	17.3615	10.9863	6.37519
2.665	21.885	17.3615	11.0104	6.35106
2.665	21.885	17.4053	11.0104	6.3949
2.667	21.96	17.4273	11.086	6.34124
2.668	21.911	17.4492	11.0366	6.41257
2.669	21.911	17.4711	11.0366	6.43449
2.67	21.935	17.515	11.0608	6.45425
2.672	22.01	17.537	11.1365	6.40049
2.673	22.01	17.5591	11.1365	6.42251
2.674	22.034	17.6032	11.1608	6.44238
2.676	22.134	17.6253	11.2624	6.36292
2.677	22.01	17.6474	11.1365	6.51081
2.678	22.109	17.6695	11.237	6.43249
2.679	22.06	17.6915	11.1872	6.5043
2.68	22.06	17.7358	11.1872	6.54864
2.682	22.283	17.7581	11.4145	6.34356
2.683	22.183	17.8025	11.3123	6.49017
2.685	22.209	17.8025	11.3388	6.46363
2.685	22.358	17.8472	11.4915	6.3557
2.687	22.358	17.8695	11.4915	6.37803
2.688	22.308	17.8919	11.4402	6.45169
2.689	22.332	17.9367	11.4648	6.47187
2.691	22.481	17.9591	11.6183	6.34084
2.692	22.457	17.9815	11.5935	6.38806
2.693	22.382	18.0039	11.5162	6.48772
2.694	22.332	18.0487	11.4648	6.58391
2.696	22.457	18.0712	11.5935	6.47769
2.697	22.507	18.0937	11.6452	6.44851
2.698	22.507	18.1162	11.6452	6.47105
2.699	22.581	18.1388	11.7219	6.41688
2.7	22.481	18.1837	11.6183	6.56536
2.702	22.407	18.2061	11.5419	6.66419
2.703	22.531	18.2287	11.67	6.55865
2.704	22.581	18.2512	11.7219	6.52937
2.705	22.556	18.2964	11.6959	6.60049
2.707	22.63	18.3191	11.7728	6.54625
2.708	22.63	18.3417	11.7728	6.56892
2.709	22.705	18.3644	11.851	6.51347
2.71	22.73	18.3872	11.8771	6.51014
2.711	22.829	18.4327	11.9808	6.45194
2.713	22.656	18.4555	11.7999	6.65559
2.714	22.854	18.4782	12.007	6.47123
2.715	22.73	18.501	11.8771	6.62395
2.716	22.829	18.5239	11.9808	6.54312
2.717	22.879	18.5696	12.0333	6.53629
2.719	22.829	18.5924	11.9808	6.61166
2.72	22.829	18.6152	11.9808	6.63448
2.721	22.805	18.6381	11.9556	6.68252
2.722	22.928	18.684	12.0849	6.59911
2.724	22.978	18.7069	12.1377	6.56925
2.725	22.829	18.7298	11.9808	6.74907
2.726	23.003	18.7758	12.1641	6.61172
2.728	22.978	18.7989	12.1377	6.66119
2.729	23.103	18.822	12.2701	6.55189
2.73	23.127	18.845	12.2956	6.54944
2.731	23.003	18.8681	12.1641	6.70401
2.732	23.127	18.9144	12.2956	6.61886
2.734	23.227	18.9377	12.4022	6.5355
2.735	23.177	18.984	12.3488	6.63522
2.737	23.202	18.984	12.3755	6.60857
2.737	23.351	19.0073	12.5349	6.47242
2.738	23.277	19.0539	12.4556	6.59827
2.74	23.252	19.0772	12.4289	6.64833
2.741	23.376	19.1005	12.5618	6.53875
2.742	23.301	19.1472	12.4813	6.66593
2.744	23.401	19.1706	12.5887	6.58197
2.745	23.401	19.1941	12.5887	6.6054
2.746	23.45	19.241	12.6414	6.59957
2.748	23.5	19.241	12.6954	6.54561
2.748	23.476	19.2645	12.6695	6.59496
2.749	23.401	19.3113	12.5887	6.72261
2.751	23.426	19.3347	12.6156	6.71914
2.752	23.45	19.3816	12.6414	6.74015
2.754	23.426	19.405	12.6156	6.78945
2.755	23.45	19.4521	12.6414	6.81066
2.757	23.625	19.4521	12.8308	6.62128
2.757	23.575	19.4993	12.7766	6.72273
2.759	23.625	19.523	12.8308	6.69216
2.76	23.724	19.523	12.9386	6.5844
2.76	23.625	19.5701	12.8308	6.73928
2.762	23.5	19.5937	12.6954	6.89827
2.763	23.649	19.641	12.8569	6.7841
2.765	23.674	19.6647	12.8841	6.78059
2.766	23.699	19.6884	12.9113	6.77708
2.767	23.748	19.7122	12.9648	6.7474
2.768	23.774	19.7597	12.9932	6.76652
2.77	23.748	19.7835	12.9648	6.81869
2.771	23.798	19.8073	13.0194	6.78787
2.772	23.848	19.8311	13.0742	6.75695
2.773	23.848	19.8789	13.0742	6.80469
2.775	23.897	19.9028	13.128	6.77481
2.776	23.897	19.9267	13.128	6.79874
2.777	23.972	19.9507	13.2105	6.74019
2.778	23.997	20.0227	13.2381	6.78465
2.781	24.022	20.0227	13.2657	6.75706
2.781	24.022	20.0467	13.2657	6.78107
2.782	23.997	20.0708	13.2381	6.8327
2.783	24.072	20.0948	13.3209	6.77389
2.784	24.072	20.1429	13.3209	6.82196
2.786	23.997	20.167	13.2381	6.92892
2.787	24.171	20.1912	13.4307	6.76041
2.788	24.146	20.2153	13.403	6.8123
2.789	24.096	20.2635	13.3475	6.91602
2.791	24.171	20.2878	13.4307	6.85703
2.792	24.295	20.3363	13.5689	6.76744
2.794	24.27	20.3363	13.541	6.79535
2.794	24.245	20.3848	13.5131	6.87172
2.796	24.245	20.4091	13.5131	6.89594
2.797	24.195	20.4575	13.4574	7.00009
2.799	24.27	20.4575	13.541	6.91653
2.799	24.37	20.4818	13.6528	6.82902
2.8	24.245	20.5305	13.5131	7.01738
2.802	24.419	20.5549	13.7078	6.84713
2.803	24.394	20.5793	13.6797	6.89959
2.804	24.419	20.628	13.7078	6.92025
2.806	24.295	20.6524	13.5689	7.08353
2.807	24.543	20.677	13.8473	6.82963
2.808	24.519	20.7015	13.8203	6.88123
2.809	24.543	20.7506	13.8473	6.90322
2.811	24.519	20.775	13.8203	6.95477
2.812	24.444	20.775	13.7358	7.03919
2.812	24.568	20.8487	13.8756	6.97315
2.815	24.543	20.8733	13.8473	7.02595
2.816	24.618	20.8979	13.9321	6.9658
2.817	24.594	20.9226	13.9049	7.01765
2.818	24.817	20.9473	14.1582	6.78906
2.819	24.594	20.9719	13.9049	7.06697
2.82	24.618	21.0213	13.9321	7.0892
2.822	24.767	21.046	14.1013	6.94477
2.823	24.693	21.0954	14.0171	7.07832
2.825	24.717	21.1202	14.0444	7.07579
2.826	24.743	21.1449	14.0739	7.07098
2.827	24.767	21.1697	14.1013	7.06848
2.828	24.866	21.1946	14.2142	6.98035
2.829	24.792	21.2441	14.1297	7.11441
2.831	24.792	21.2939	14.1297	7.16415
2.833	24.941	21.2939	14.3001	6.9938
2.833	24.842	21.3187	14.1868	7.13196
2.834	24.892	21.3437	14.2439	7.09974
2.835	24.991	21.3687	14.3575	7.0112
2.836	24.991	21.4187	14.3575	7.06126
2.838	25.065	21.4438	14.4426	7.00117
2.839	25.065	21.494	14.4426	7.05133
2.841	25.09	21.519	14.4715	7.04759
2.842	25.09	21.5442	14.4715	7.07272
2.843	25.164	21.5693	14.5569	7.01237
2.844	25.115	21.6196	14.5003	7.11931
2.846	25.19	21.6196	14.587	7.03258
2.846	25.14	21.67	14.5292	7.14081
2.848	25.239	21.7204	14.6438	7.0766
2.85	25.214	21.7204	14.6149	7.1056
2.85	25.339	21.7458	14.7601	6.98568
2.851	25.363	21.7711	14.7881	6.98304
2.852	25.289	21.8218	14.7019	7.11988
2.854	25.388	21.8472	14.8172	7.02992
2.855	25.363	21.8725	14.7881	7.08442
2.856	25.289	21.9233	14.7019	7.22136
2.858	25.488	21.9488	14.9342	7.01456
2.859	25.488	21.9743	14.9342	7.04006
2.86	25.512	21.9998	14.9624	7.03743
2.861	25.512	22.0252	14.9624	7.06291
2.862	25.438	22.0507	14.8757	7.17507
2.863	25.537	22.1018	14.9917	7.1101
2.865	25.512	22.1528	14.9624	7.19047
2.867	25.512	22.1528	14.9624	7.19047
2.867	25.587	22.204	15.0504	7.15359
2.869	25.637	22.2297	15.1093	7.12038
2.87	25.711	22.2297	15.1967	7.03303
2.87	25.711	22.3069	15.1967	7.1102
2.873	25.736	22.3326	15.2263	7.10637
2.874	25.736	22.3842	15.2263	7.15794
2.876	25.835	22.3842	15.3436	7.04058
2.876	25.835	22.41	15.3436	7.0664
2.877	25.81	22.4358	15.3139	7.12191
2.878	25.86	22.4876	15.3733	7.11424
2.88	25.86	22.5394	15.3733	7.16604
2.882	25.935	22.5394	15.4626	7.07674
2.882	25.935	22.5653	15.4626	7.10267
2.883	25.935	22.5912	15.4626	7.12861
2.884	25.935	22.669	15.4626	7.20641
2.887	25.935	22.669	15.4626	7.20641
2.887	25.935	22.695	15.4626	7.23236
2.888	25.96	22.721	15.4924	7.22859
2.889	26.159	22.7733	15.7309	7.04241
2.891	26.084	22.8255	15.6408	7.1847
2.893	26.133	22.8516	15.6996	7.15203
2.894	26.159	22.8516	15.7309	7.12077
2.894	26.133	22.904	15.6996	7.20437
2.896	26.208	22.9302	15.7899	7.14031
2.897	26.159	22.9564	15.7309	7.22552
2.898	26.282	22.9826	15.8792	7.10347
2.899	26.183	23.035	15.7598	7.27521
2.901	26.159	23.0875	15.7309	7.35663
2.903	26.382	23.0875	16.0002	7.08728
2.903	26.382	23.1139	16.0002	7.11366
2.904	26.382	23.1667	16.0002	7.16648
2.906	26.431	23.2195	16.0597	7.1598
2.908	26.382	23.2459	16.0002	7.24566
2.909	26.357	23.2723	15.9699	7.30234
2.91	26.382	23.2987	16.0002	7.2985
2.911	26.556	23.3253	16.212	7.1133
2.912	26.556	23.3518	16.212	7.13986
2.913	26.556	23.405	16.212	7.19299
2.915	26.58	23.4316	16.2413	7.19026
2.916	26.58	23.4582	16.2413	7.21686
2.917	26.63	23.5114	16.3025	7.20891
2.919	26.58	23.5114	16.2413	7.27007
2.919	26.729	23.5647	16.4239	7.14081
2.921	26.606	23.5913	16.2731	7.31825
2.922	26.655	23.6181	16.3331	7.28497
2.923	26.779	23.6715	16.4854	7.18611
2.925	26.68	23.6715	16.3637	7.30778
2.925	26.755	23.725	16.4559	7.26918
2.927	26.779	23.7787	16.4854	7.29328
2.929	26.854	23.7787	16.5779	7.20081
2.929	26.928	23.8325	16.6694	7.16315
2.931	26.904	23.8594	16.6397	7.21979
2.932	26.978	23.8864	16.7313	7.15507
2.933	26.904	23.9133	16.6397	7.27362
2.934	26.878	23.9402	16.6075	7.33265
2.935	26.878	23.994	16.6075	7.3865
2.937	26.978	24.021	16.7313	7.28966
2.938	26.953	24.048	16.7003	7.34763
2.939	27.003	24.075	16.7624	7.31263
2.94	27.027	24.102	16.7921	7.30985
2.941	27.027	24.1561	16.7921	7.36398
2.943	27.102	24.1832	16.8855	7.29774
2.944	27.077	24.2104	16.8543	7.35602
2.945	27.202	24.2376	17.0103	7.22727
2.946	27.251	24.2921	17.0717	7.22048
2.948	27.301	24.3194	17.1344	7.18503
2.949	27.202	24.3738	17.0103	7.36348
2.951	27.202	24.401	17.0103	7.39072
2.952	27.276	24.4283	17.103	7.32527
2.953	27.176	24.4826	16.9778	7.50482
2.955	27.202	24.4826	17.0103	7.47232
2.955	27.301	24.5373	17.1344	7.40291
2.957	27.326	24.5646	17.1657	7.39885
2.958	27.351	24.592	17.1972	7.39484
2.959	27.475	24.6195	17.3535	7.266
2.96	27.426	24.6744	17.2916	7.38282
2.962	27.549	24.702	17.4471	7.25494
2.963	27.575	24.757	17.48	7.27704
2.965	27.475	24.7845	17.3535	7.43109
2.966	27.525	24.8121	17.4167	7.39543
2.967	27.599	24.8397	17.5105	7.32926
2.968	27.599	24.8673	17.5105	7.35682
2.969	27.525	24.8948	17.4167	7.47812
2.97	27.525	24.9224	17.4167	7.50571
2.971	27.649	24.9777	17.574	7.40373
2.973	27.649	25.0053	17.574	7.43139
2.974	27.674	25.033	17.6058	7.42729
2.975	27.724	25.0608	17.6694	7.39137
2.976	27.773	25.1164	17.7319	7.38442
2.978	27.798	25.1442	17.7639	7.38031
2.979	27.847	25.1998	17.8266	7.37325
2.981	27.773	25.1998	17.7319	7.46787
2.981	27.873	25.2555	17.8599	7.39566
2.983	27.847	25.2834	17.8266	7.45688
2.984	27.972	25.3113	17.987	7.32438
2.985	27.823	25.3392	17.7959	7.5434
2.986	27.996	25.3952	18.0178	7.3774
2.988	27.996	25.4233	18.0178	7.40543
2.989	28.071	25.4514	18.1145	7.33685
2.99	28.096	25.4794	18.1468	7.33263
2.991	28.022	25.5356	18.0513	7.48424
2.993	28.121	25.5356	18.1791	7.35646
2.993	27.996	25.5917	18.0178	7.57381
2.995	28.096	25.6478	18.1468	7.501
2.997	28.046	25.6759	18.0823	7.59364
2.998	28.171	25.7041	18.2438	7.46027
2.999	28.171	25.7605	18.2438	7.51666
3.001	28.22	25.7605	18.3073	7.45314
3.001	28.195	25.7887	18.2749	7.51377
3.002	28.22	25.8452	18.3073	7.53789
3.004	28.32	25.8735	18.4373	7.43619
3.005	28.245	25.9017	18.3398	7.56198
3.006	28.27	25.9301	18.3723	7.55782
3.007	28.369	25.9584	18.5011	7.4573
3.008	28.394	26.0151	18.5338	7.48136
3.01	28.294	26.0435	18.4035	7.64005
3.011	28.443	26.0719	18.5978	7.47411
3.012	28.369	26.1288	18.5011	7.62762
3.014	28.493	26.1573	18.6632	7.49405
3.015	28.543	26.2144	18.7288	7.48558
3.017	28.543	26.2429	18.7288	7.51407
3.018	28.443	26.2714	18.5978	7.67359
3.019	28.592	26.3	18.7932	7.50682
3.02	28.592	26.3286	18.7932	7.53546
3.021	28.693	26.3859	18.9262	7.45972
3.023	28.568	26.4145	18.7616	7.65293
3.024	28.767	26.4433	19.0239	7.41939
3.025	28.742	26.472	18.9909	7.48116
3.026	28.693	26.5007	18.9262	7.57457
3.027	28.742	26.5295	18.9909	7.53864
3.028	28.792	26.587	19.057	7.53005
3.03	28.742	26.6445	18.9909	7.65369
3.032	28.767	26.6445	19.0239	7.62064
3.032	28.842	26.6734	19.1232	7.55016
3.033	28.866	26.7311	19.1551	7.57606
3.035	28.866	26.76	19.1551	7.60495
3.036	28.916	26.7889	19.2215	7.56744
3.037	28.891	26.8178	19.1883	7.62957
3.038	28.941	26.8468	19.2548	7.59208
3.039	29.015	26.9048	19.3533	7.55144
3.041	28.941	26.9338	19.2548	7.67901
3.042	29.015	26.9628	19.3533	7.60942
3.043	28.991	26.9918	19.3213	7.67043
3.044	29.015	27.0208	19.3533	7.66744
3.045	29.015	27.0789	19.3533	7.7256
3.047	29.14	27.1081	19.5205	7.58763
3.048	29.14	27.1664	19.5205	7.64591
3.05	29.14	27.1956	19.5205	7.67509
3.051	29.239	27.2247	19.6533	7.57142
3.052	29.14	27.254	19.5205	7.73355
3.053	29.388	27.2832	19.8541	7.42911
3.054	29.09	27.3124	19.4535	7.85893
3.055	29.338	27.3712	19.7866	7.58453
3.057	29.363	27.4298	19.8204	7.60949
3.059	29.338	27.4298	19.7866	7.64323
3.059	29.313	27.4886	19.7529	7.73566
3.061	29.412	27.518	19.8866	7.63147
3.062	29.512	27.5475	20.022	7.5255
3.063	29.462	27.577	19.9542	7.62275
3.064	29.462	27.6359	19.9542	7.6817
3.066	29.487	27.6654	19.9881	7.67731
3.067	29.487	27.6949	19.9881	7.70683
3.068	29.561	27.7245	20.0886	7.63596
3.069	29.587	27.7837	20.1239	7.65975
3.071	29.561	27.8133	20.0886	7.72473
3.072	29.686	27.843	20.2588	7.58415
3.073	29.661	27.9023	20.2247	7.67758
3.075	29.661	27.932	20.2247	7.70727
3.076	29.71	27.9616	20.2916	7.67006
3.077	29.636	28.021	20.1906	7.83034
3.079	29.686	28.021	20.2588	7.76215
3.079	29.81	28.0806	20.4284	7.6522
3.081	29.835	28.1104	20.4627	7.64772
3.082	29.76	28.1402	20.3599	7.78027
3.083	29.835	28.17	20.4627	7.70735
3.084	29.835	28.2298	20.4627	7.76712
3.086	29.934	28.2598	20.5987	7.66103
3.087	29.934	28.2897	20.5987	7.69096
3.088	29.934	28.3197	20.5987	7.72097
3.089	30.083	28.3497	20.8043	7.54543
3.09	29.984	28.4097	20.6676	7.74213
3.092	30.008	28.4398	20.7007	7.73908
3.093	30.109	28.4699	20.8403	7.62959
3.094	30.059	28.5299	20.7711	7.75876
3.096	29.959	28.5299	20.6331	7.89674
3.096	30.034	28.5901	20.7366	7.85347
3.098	30.133	28.6202	20.8735	7.74674
3.099	30.282	28.6807	21.0804	7.60024
3.101	30.158	28.7109	20.9082	7.80274
3.102	30.258	28.7411	21.047	7.69409
3.103	30.208	28.7714	20.9776	7.79389
3.104	30.407	28.8322	21.2548	7.57734
3.106	30.332	28.8322	21.1501	7.68206
3.106	30.307	28.8929	21.1153	7.77765
3.108	30.431	28.9234	21.2884	7.63498
3.109	30.506	28.9842	21.3935	7.59073
3.111	30.307	29.0145	21.1153	7.89926
3.112	30.357	29.0449	21.185	7.85993
3.113	30.431	29.1058	21.2884	7.8174
3.115	30.456	29.1363	21.3234	7.81294
3.116	30.605	29.1669	21.5326	7.6344
3.117	30.605	29.1975	21.5326	7.66498
3.118	30.556	29.2281	21.4637	7.76448
3.119	30.655	29.2588	21.603	7.65587
3.12	30.754	29.3203	21.7427	7.57752
3.122	30.655	29.3509	21.603	7.74792
3.123	30.63	29.3816	21.5677	7.81384
3.124	30.754	29.4123	21.7427	7.66957
3.125	30.679	29.4736	21.6368	7.83683
3.127	30.655	29.5044	21.603	7.90146
3.128	30.928	29.5353	21.9895	7.54587
3.129	30.878	29.5662	21.9184	7.64779
3.13	30.878	29.6279	21.9184	7.70953
3.132	30.854	29.6588	21.8844	7.77446
3.133	30.903	29.6588	21.9539	7.7049
3.133	30.804	29.7205	21.8135	7.90704
3.135	30.903	29.7514	21.9539	7.79751
3.136	30.903	29.8133	21.9539	7.85934
3.138	30.928	29.8442	21.9895	7.85478
3.139	31.027	29.8753	22.1304	7.7448
3.14	31.003	29.9064	22.0962	7.81013
3.141	31.226	29.9687	22.4152	7.5535
3.143	31.152	29.9999	22.3091	7.6908
3.144	31.226	30.0311	22.4152	7.61585
3.145	31.102	30.0622	22.2376	7.82462
3.146	31.102	30.0933	22.2376	7.85576
3.147	31.176	30.1558	22.3435	7.81232
3.149	31.325	30.1871	22.5576	7.62954
3.15	31.275	30.2497	22.4856	7.76402
3.152	31.251	30.2809	22.4511	7.82976
3.153	31.251	30.3121	22.4511	7.861
3.154	31.226	30.3434	22.4152	7.92818
3.155	31.325	30.4063	22.5576	7.84868
3.157	31.525	30.4063	22.8466	7.55971
3.157	31.45	30.4377	22.738	7.69974
3.158	31.45	30.4691	22.738	7.73116
3.159	31.4	30.5636	22.6657	7.8979
3.162	31.599	30.5951	22.9539	7.64118
3.163	31.35	30.6265	22.5936	8.0329
3.164	31.45	30.658	22.738	7.92005
3.165	31.574	30.6897	22.9176	7.77201
3.166	31.648	30.7213	23.0252	7.69614
3.167	31.723	30.7847	23.1345	7.65028
3.169	31.674	30.8164	23.063	7.75336
3.17	31.674	30.8481	23.063	7.78504
3.171	31.674	30.8798	23.063	7.81676
3.172	31.773	30.9115	23.2074	7.70406
3.173	31.624	30.9748	22.9903	7.98449
3.175	31.648	31.0066	23.0252	7.98135
3.176	31.897	31.0384	23.3889	7.64948
3.177	31.847	31.1021	23.3157	7.78647
3.179	31.872	31.1339	23.3523	7.78165
3.18	31.723	31.1339	23.1345	7.99948
3.18	31.922	31.2295	23.4256	7.80394
3.183	31.823	31.2295	23.2805	7.94902
3.183	31.946	31.2934	23.4609	7.83259
3.185	31.946	31.2934	23.4609	7.83259
3.185	31.972	31.3575	23.4991	7.85843
3.187	32.071	31.3896	23.6448	7.74478
3.188	32.121	31.4537	23.7186	7.73514
3.19	32.021	31.4537	23.5711	7.88259
3.19	32.071	31.5179	23.6448	7.87308
3.192	32.095	31.55	23.6802	7.86977
3.193	32.071	31.5821	23.6448	7.93729
3.194	32.17	31.6465	23.791	7.8555
3.196	32.244	31.6788	23.9006	7.77816
3.197	32.244	31.711	23.9006	7.81036
3.198	32.145	31.7753	23.754	8.02129
3.2	32.244	31.7753	23.9006	7.87475
3.2	32.319	31.8722	24.0119	7.86028
3.203	32.244	31.8722	23.9006	7.97159
3.203	32.419	31.9371	24.1607	7.77639
3.205	32.518	32.002	24.3085	7.69351
3.207	32.393	32.002	24.122	7.88004
3.207	32.443	32.0669	24.1965	7.8704
3.209	32.443	32.0669	24.1965	7.8704
3.209	32.443	32.1317	24.1965	7.93521
3.211	32.369	32.1642	24.0863	8.0779
3.212	32.493	32.1967	24.2711	7.92551
3.213	32.518	32.2617	24.3085	7.95321
3.215	32.542	32.2943	24.3444	7.94988
3.216	32.592	32.3269	24.4193	7.90763
3.217	32.642	32.3923	24.4943	7.89808
3.219	32.791	32.3923	24.7184	7.67396
3.219	32.741	32.425	24.6431	7.78198
3.22	32.667	32.4904	24.5318	7.95861
3.222	32.691	32.5231	24.5678	7.95528
3.223	32.766	32.556	24.6807	7.87524
3.224	32.866	32.6216	24.8316	7.78999
3.226	32.766	32.6544	24.6807	7.97367
3.227	32.841	32.6872	24.7938	7.89332
3.228	32.691	32.7199	24.5678	8.15208
3.229	32.866	32.7857	24.8316	7.95412
3.231	32.915	32.8186	24.9057	7.91296
3.232	32.965	32.8516	24.9814	7.87023
3.233	33.015	32.9176	25.0572	7.8604
3.235	32.99	32.9507	25.0193	7.93136
3.236	33.064	32.9837	25.1317	7.85202
3.237	32.99	33.0167	25.0193	7.99741
3.238	33.064	33.0829	25.1317	7.95117
3.24	33.064	33.116	25.1317	7.9843
3.241	33.189	33.1491	25.3221	7.82709
3.242	33.164	33.1824	25.2839	7.89843
3.243	33.239	33.2488	25.3984	7.85037
3.245	33.189	33.282	25.3221	7.95993
3.246	33.239	33.282	25.3984	7.88358
3.246	33.263	33.3485	25.4351	7.91339
3.248	33.239	33.3818	25.3984	7.98336
3.249	33.313	33.4485	25.5116	7.93685
3.251	33.388	33.4818	25.6266	7.85518
3.252	33.288	33.5151	25.4734	8.04176
3.253	33.313	33.5485	25.5116	8.03685
3.254	33.412	33.6154	25.6635	7.95191
3.256	33.511	33.6489	25.8158	7.83309
3.257	33.462	33.6489	25.7404	7.90853
3.257	33.437	33.7158	25.7019	8.01385
3.259	33.437	33.7493	25.7019	8.04735
3.26	33.561	33.8164	25.8929	7.92347
3.262	33.537	33.8499	25.8559	7.99407
3.263	33.636	33.8836	26.0087	7.87483
3.264	33.636	33.9173	26.0087	7.90854
3.265	33.785	33.951	26.2397	7.71132
3.266	33.636	33.9847	26.0087	7.97596
3.267	33.785	34.0861	26.2397	7.84638
3.27	33.785	34.1199	26.2397	7.88019
3.271	33.835	34.1199	26.3174	7.80247
3.271	33.809	34.1537	26.277	7.87675
3.272	33.884	34.2214	26.3937	7.82768
3.274	33.76	34.2552	26.2009	8.05436
3.275	33.958	34.2892	26.5091	7.78006
3.276	33.909	34.3571	26.4326	7.92443
3.278	34.008	34.3911	26.5872	7.80387
3.279	34.008	34.4251	26.5872	7.83786
3.28	33.984	34.5271	26.5497	7.9774
3.283	34.033	34.4931	26.6263	7.86679
3.282	33.958	34.561	26.5091	8.0519
3.284	33.934	34.595	26.4716	8.12335
3.285	34.033	34.629	26.6263	8.00271
3.286	34.058	34.6971	26.6655	8.03164
3.288	34.008	34.6971	26.5872	8.10988
3.288	34.058	34.7653	26.6655	8.09988
3.29	34.182	34.8336	26.86	7.97367
3.292	34.133	34.8679	26.783	8.08485
3.293	34.307	34.9021	27.0568	7.84534
3.294	34.208	34.9364	26.9009	8.03553
3.295	34.307	34.9707	27.0568	7.91388
3.296	34.257	35.0392	26.978	8.06121
3.298	34.257	35.0735	26.978	8.09549
3.299	34.307	35.1078	27.0568	8.05101
3.3	34.357	35.1421	27.1357	8.00642
3.301	34.307	35.1765	27.0568	8.11975
3.302	34.506	35.2455	27.3716	7.87394
3.304	34.48	35.28	27.3303	7.94962
3.305	34.431	35.3144	27.2527	8.06169
3.306	34.456	35.3489	27.2923	8.05657
3.307	34.48	35.4524	27.3303	8.12205
3.31	34.53	35.4524	27.4097	8.04273
3.31	34.605	35.5216	27.5289	7.99274
3.312	34.605	35.5216	27.5289	7.99274
3.312	34.53	35.5908	27.4097	8.18112
3.314	34.655	35.5908	27.6085	7.98232
3.314	34.655	35.6255	27.6085	8.01702
3.315	34.754	35.695	27.7664	7.92854
3.317	34.729	35.7644	27.7265	8.03793
3.319	34.729	35.7992	27.7265	8.07266
3.32	34.729	35.8339	27.7265	8.10742
3.321	34.804	35.8688	27.8464	8.02237
3.322	34.853	35.9036	27.9249	7.97876
3.323	34.853	35.9734	27.9249	8.04854
3.325	34.927	36.0084	28.0436	7.96478
3.326	34.977	36.0433	28.1239	7.91941
3.327	34.977	36.1132	28.1239	7.98929
3.329	34.903	36.1132	28.005	8.10817
3.329	34.953	36.1833	28.0853	8.09793
3.331	35.102	36.2184	28.3253	7.89306
3.332	35.076	36.2534	28.2833	7.97007
3.333	35.052	36.3236	28.2447	8.07896
3.335	35.151	36.3587	28.4044	7.9543
3.336	35.076	36.3939	28.2833	8.11052
3.337	35.201	36.429	28.4853	7.94375
3.338	35.151	36.4994	28.4044	8.09497
3.34	35.201	36.5347	28.4853	8.04939
3.341	35.374	36.57	28.766	7.80399
3.342	35.176	36.6405	28.4448	8.19564
3.344	35.35	36.6758	28.7269	7.94882
3.345	35.225	36.6758	28.5241	8.15163
3.345	35.374	36.7466	28.766	7.9806
3.347	35.424	36.8174	28.8473	7.97002
3.349	35.374	36.8174	28.766	8.0514
3.349	35.35	36.8881	28.7269	8.16117
3.351	35.4	36.9235	28.8083	8.1152
3.352	35.3	36.9588	28.6457	8.31308
3.353	35.4	37.0299	28.8083	8.22157
3.355	35.624	37.0654	29.174	7.89143
3.356	35.549	37.101	29.0513	8.04967
3.357	35.523	37.1365	29.0088	8.12769
3.358	35.549	37.1721	29.0513	8.12081
3.359	35.648	37.279	29.2133	8.06568
3.362	35.624	37.279	29.174	8.105
3.362	35.574	37.3147	29.0922	8.22249
3.363	35.723	37.3504	29.3364	8.01397
3.364	35.673	37.386	29.2543	8.13169
3.365	35.624	37.4574	29.174	8.28337
3.367	35.747	37.4931	29.3758	8.11729
3.368	35.698	37.5645	29.2953	8.26918
3.37	35.723	37.6003	29.3364	8.26392
3.371	35.847	37.6003	29.5404	8.05991
3.371	35.822	37.672	29.4992	8.17284
3.373	35.922	37.7439	29.6641	8.07978
3.375	35.946	37.7439	29.7038	8.04013
3.375	35.896	37.8157	29.6212	8.1945
3.377	35.896	37.8516	29.6212	8.23041
3.378	35.922	37.9237	29.6641	8.2596
3.38	36.194	37.9599	30.1151	7.84483
3.381	36.145	37.996	30.0336	7.96243
3.382	36.071	38.0321	29.9107	8.12137
3.383	36.12	38.0682	29.9921	8.0762
3.384	36.17	38.1408	30.0752	8.06562
3.386	36.343	38.1771	30.3635	7.81354
3.387	36.269	38.2133	30.24	7.97332
3.388	36.244	38.2496	30.1983	8.05124
3.389	36.244	38.2858	30.1983	8.08748
3.39	36.244	38.3583	30.1983	8.15997
3.392	36.244	38.3946	30.1983	8.19625
3.393	36.319	38.4309	30.3234	8.10746
3.394	36.319	38.4672	30.3234	8.14377
3.395	36.294	38.5035	30.2817	8.22182
3.396	36.343	38.5399	30.3635	8.17636
3.397	36.369	38.6127	30.407	8.20568
3.399	36.418	38.6491	30.489	8.16009
3.4	36.369	38.7219	30.407	8.31494
3.402	36.492	38.7585	30.613	8.14546
3.403	36.592	38.7951	30.781	8.01407
3.404	36.641	38.8317	30.8635	7.96821
3.405	36.641	38.905	30.8635	8.04152
3.407	36.667	38.9417	30.9073	8.03435
3.408	36.617	38.9783	30.8231	8.15521
3.409	36.641	39.0517	30.8635	8.18815
3.411	36.716	39.0517	30.99	8.06167
3.411	36.766	39.1252	31.0744	8.05077
3.413	36.79	39.162	31.115	8.04696
3.414	36.766	39.2355	31.0744	8.16105
3.416	36.741	39.2723	31.0322	8.24006
3.417	36.79	39.2723	31.115	8.15723
3.417	36.79	39.3458	31.115	8.23081
3.419	36.79	39.3827	31.115	8.26768
3.42	36.94	39.4567	31.3693	8.08739
3.422	37.014	39.4937	31.4951	7.99861
3.423	37.04	39.4937	31.5393	7.95435
3.423	36.965	39.5675	31.4118	8.1558
3.425	36.89	39.6045	31.2844	8.32005
3.426	36.94	39.6784	31.3693	8.30917
3.428	37.04	39.7155	31.5393	8.17615
3.429	37.064	39.7897	31.5802	8.20942
3.431	37.089	39.7897	31.6228	8.1668
3.431	37.114	39.8639	31.6655	8.19839
3.433	37.114	39.901	31.6655	8.23554
3.434	37.189	39.9383	31.7936	8.14468
3.435	37.312	40.0128	32.0043	8.00855
3.437	37.213	40.0128	31.8346	8.17815
3.437	37.288	40.0873	31.9631	8.12423
3.439	37.238	40.1247	31.8774	8.24721
3.44	37.387	40.1621	32.133	8.02902
3.441	37.461	40.1995	32.2604	7.93909
3.442	37.338	40.2742	32.0489	8.22529
3.444	37.362	40.3489	32.0901	8.25883
3.446	37.387	40.3489	32.133	8.21587
3.446	37.487	40.4239	32.3052	8.11876
3.448	37.536	40.4614	32.3897	8.07177
3.449	37.487	40.499	32.3052	8.19381
3.45	37.586	40.5366	32.476	8.06053
3.451	37.561	40.5741	32.4328	8.14127
3.452	37.536	40.6117	32.3897	8.222
3.453	37.61	40.687	32.5175	8.16951
3.455	37.735	40.7247	32.734	7.99069
3.456	37.636	40.7624	32.5625	8.19992
3.457	37.759	40.8379	32.7757	8.06223
3.459	37.735	40.8757	32.734	8.14166
3.46	37.834	40.9135	32.906	8.00752
3.461	37.859	40.9514	32.9495	8.00192
3.462	37.934	41.0271	33.0802	7.94693
3.464	37.759	41.065	32.7757	8.28927
3.465	37.884	41.1029	32.993	8.10984
3.466	37.983	41.1408	33.1657	7.97512
3.467	37.908	41.2167	33.0349	8.18186
3.469	37.983	41.2547	33.1657	8.08896
3.47	37.908	41.2926	33.0349	8.25775
3.471	37.983	41.3306	33.1657	8.16492
3.472	38.057	41.4068	33.2951	8.11171
3.474	38.083	41.4448	33.3406	8.10425
3.475	38.033	41.4829	33.2531	8.22978
3.476	38.033	41.5209	33.2531	8.26785
3.477	38.107	41.559	33.3826	8.17643
3.478	38.107	41.6354	33.3826	8.25277
3.48	38.232	41.6736	33.602	8.0716
3.481	38.157	41.7499	33.4703	8.27962
3.483	38.157	41.7881	33.4703	8.31784
3.484	38.281	41.8264	33.6882	8.13821
3.485	38.256	41.8646	33.6442	8.22045
3.486	38.256	41.9029	33.6442	8.25874
3.487	38.307	41.9796	33.7339	8.24571
3.489	38.43	42.0181	33.9509	8.0672
3.49	38.505	42.0566	34.0836	7.97303
3.491	38.456	42.0951	33.9969	8.0982
3.492	38.505	42.1721	34.0836	8.0885
3.494	38.48	42.2105	34.0393	8.17122
3.495	38.48	42.249	34.0393	8.20971
3.496	38.505	42.2876	34.0836	8.204
3.497	38.555	42.3261	34.1721	8.154
3.498	38.605	42.4034	34.2608	8.14257
3.5	38.654	42.442	34.3479	8.09416
3.501	38.579	42.4806	34.2147	8.26595
3.502	38.679	42.5194	34.3923	8.12706
3.503	38.754	42.5969	34.5258	8.07109
3.505	38.778	42.6356	34.5686	8.06704
3.506	38.679	42.6744	34.3923	8.28212
3.507	38.903	42.7133	34.7918	7.92145
3.508	38.778	42.7521	34.5686	8.18349
3.509	38.853	42.8298	34.7024	8.12735
3.511	38.853	42.8686	34.7024	8.16614
3.512	38.728	42.9074	34.4795	8.42786
3.513	38.853	42.9852	34.7024	8.28281
3.515	39.026	43.0242	35.0121	8.01206
3.516	38.927	43.0632	34.8347	8.22847
3.517	39.076	43.1023	35.1019	8.00035
3.518	39.052	43.1804	35.0588	8.12161
3.52	39.101	43.2195	35.1469	8.07267
3.521	39.076	43.2586	35.1019	8.15668
3.522	39.101	43.2978	35.1469	8.15089
3.523	39.175	43.3761	35.28	8.09611
3.525	39.201	43.3761	35.3269	8.04926
3.525	39.126	43.4152	35.1918	8.22342
3.526	39.101	43.4935	35.1469	8.34668
3.528	39.201	43.572	35.3269	8.24513
3.53	39.25	43.572	35.4152	8.15676
3.53	39.3	43.6507	35.5055	8.14515
3.532	39.374	43.69	35.6394	8.05065
3.533	39.3	43.7293	35.5055	8.22382
3.534	39.374	43.8081	35.6394	8.16871
3.536	39.35	43.8868	35.5959	8.29092
3.538	39.424	43.8868	35.7299	8.15691
3.538	39.424	43.9263	35.7299	8.19636
3.539	39.473	43.9657	35.8188	8.14692
3.54	39.399	44.0446	35.6846	8.36002
3.542	39.523	44.0842	35.9096	8.17455
3.543	39.499	44.1238	35.866	8.25776
3.544	39.723	44.203	36.2739	7.92904
3.546	39.499	44.203	35.866	8.33699
3.546	39.573	44.2821	36.0005	8.28162
3.548	39.573	44.3614	36.0005	8.36089
3.55	39.697	44.4011	36.2265	8.1746
3.551	39.648	44.4407	36.1371	8.30362
3.552	39.648	44.4804	36.1371	8.34333
3.553	39.772	44.5202	36.3635	8.15674
3.554	39.822	44.56	36.455	8.105
3.555	39.673	44.5997	36.1827	8.41702
3.556	39.797	44.6793	36.4092	8.27006
3.558	39.772	44.7191	36.3635	8.35556
3.559	39.772	44.7589	36.3635	8.39544
3.56	39.995	44.7989	36.7724	8.02653
3.561	40.021	44.8789	36.8202	8.05867
3.563	39.946	44.9189	36.6824	8.23652
3.564	39.995	44.9589	36.7724	8.18651
3.565	40.095	45.0392	36.9565	8.08266
3.567	40.17	45.0793	37.0949	7.98435
3.568	39.971	45.1193	36.7283	8.39102
3.569	40.144	45.1594	37.0469	8.1125
3.57	40.045	45.2396	36.8644	8.37522
3.572	40.17	45.2798	37.0949	8.18487
3.573	40.144	45.2798	37.0469	8.23287
3.573	40.244	45.4005	37.2317	8.16877
3.576	40.219	45.4408	37.1855	8.25529
3.577	40.343	45.4408	37.4151	8.02564
3.577	40.269	45.5213	37.278	8.24329
3.579	40.244	45.5616	37.2317	8.32986
3.58	40.343	45.6019	37.4151	8.18681
3.581	40.368	45.6826	37.4615	8.22113
3.583	40.343	45.7231	37.4151	8.30793
3.584	40.492	45.7635	37.692	8.07149
3.585	40.393	45.804	37.5079	8.29604
3.586	40.542	45.8445	37.7851	8.05932
3.587	40.468	45.9255	37.6473	8.27814
3.589	40.542	45.966	37.7851	8.18084
3.59	40.468	46.0065	37.6473	8.35915
3.591	40.542	46.0876	37.7851	8.3024
3.593	40.517	46.1281	37.7386	8.38951
3.594	40.517	46.1686	37.7386	8.43008
3.595	40.641	46.2499	37.9699	8.28
3.597	40.617	46.2499	37.9251	8.32483
3.597	40.74	46.3314	38.1551	8.17624
3.599	40.716	46.3314	38.1102	8.22118
3.599	40.79	46.4128	38.2488	8.16401
3.601	40.691	46.4943	38.0634	8.43093
3.603	40.79	46.5352	38.2488	8.28633
3.604	40.889	46.5352	38.4347	8.10044
3.604	40.74	46.6169	38.1551	8.46174
3.606	40.964	46.6578	38.5759	8.08192
3.607	40.84	46.7395	38.3427	8.39686
3.609	40.915	46.7805	38.4836	8.29688
3.61	41.039	46.8216	38.7172	8.10432
3.611	41.064	46.8626	38.7644	8.09816
3.612	40.989	46.9445	38.623	8.32158
3.614	40.964	46.9855	38.5759	8.4097
3.615	41.064	47.0266	38.7644	8.26218
3.616	41.039	47.0677	38.7172	8.35048
3.617	41.188	47.1088	38.9989	8.10994
3.618	41.039	47.1499	38.7172	8.43267
3.619	41.113	47.2321	38.857	8.37514
3.621	41.113	47.2733	38.857	8.41631
3.622	41.238	47.3558	39.0936	8.26222
3.624	41.312	47.3972	39.2341	8.16312
3.625	41.337	47.4385	39.2816	8.15694
3.626	41.312	47.4798	39.2341	8.24578
3.627	41.362	47.5212	39.3291	8.19211
3.628	41.362	47.5626	39.3291	8.23351
3.629	41.437	47.6454	39.4718	8.17358
3.631	41.387	47.6868	39.3766	8.31019
3.632	41.437	47.7283	39.4718	8.25644
3.633	41.461	47.7698	39.5176	8.25219
3.634	41.511	47.8528	39.6129	8.23984
3.636	41.511	47.8943	39.6129	8.28137
3.637	41.536	47.9359	39.6607	8.2752
3.638	41.586	48.019	39.7562	8.26283
3.64	41.586	48.0607	39.7562	8.30444
3.641	41.635	48.1022	39.85	8.25226
3.642	41.486	48.1853	39.5652	8.62009
3.644	41.635	48.227	39.85	8.37701
3.645	41.635	48.2686	39.85	8.41866
3.646	41.66	48.3104	39.8978	8.41255
3.647	41.858	48.3522	40.278	8.07423
3.648	41.809	48.4359	40.1837	8.25217
3.65	41.884	48.4778	40.328	8.14977
3.651	41.908	48.5197	40.3743	8.14543
3.652	41.884	48.5616	40.328	8.23361
3.653	42.007	48.6455	40.5652	8.08029
3.655	41.884	48.6874	40.328	8.35936
3.656	41.834	48.7293	40.2318	8.49749
3.657	41.983	48.8134	40.5189	8.29446
3.659	42.082	48.8554	40.7102	8.1452
3.66	42.033	48.8975	40.6155	8.28207
3.661	42.206	48.9397	40.9505	7.98919
3.662	42.082	48.9818	40.7102	8.27157
3.663	42.132	49.0661	40.807	8.25911
3.665	42.206	49.1083	40.9505	8.15778
3.666	42.082	49.1504	40.7102	8.44018
3.667	42.182	49.2348	40.9039	8.33089
3.669	42.231	49.2348	40.999	8.2358
3.669	42.231	49.3193	40.999	8.32031
3.671	42.281	49.3616	41.0962	8.26546
3.672	42.305	49.4039	41.1428	8.26109
3.673	42.281	49.4462	41.0962	8.35006
3.674	42.331	49.5309	41.1934	8.33749
3.676	42.355	49.5732	41.2401	8.33308
3.677	42.256	49.6155	41.0476	8.56793
3.678	42.331	49.6579	41.1934	8.46449
3.679	42.455	49.7003	41.4351	8.26522
3.68	42.38	49.7852	41.2888	8.49642
3.682	42.555	49.8278	41.6305	8.19726
3.683	42.505	49.8703	41.5328	8.33751
3.684	42.455	49.9127	41.4351	8.47764
3.685	42.505	49.9978	41.5328	8.46505
3.687	42.555	50.0404	41.6305	8.40988
3.688	42.654	50.0831	41.8244	8.25862
3.689	42.678	50.1684	41.8715	8.2969
3.691	42.678	50.1684	41.8715	8.2969
3.691	42.728	50.2538	41.9697	8.28406
3.693	42.604	50.3393	41.7265	8.61281
3.695	42.902	50.3393	42.3122	8.02705
3.695	42.704	50.4248	41.9226	8.50228
3.697	42.877	50.4678	42.2629	8.20484
3.698	42.952	50.5536	42.4109	8.14271
3.7	42.902	50.5536	42.3122	8.2414
3.7	43.002	50.6396	42.5097	8.12992
3.702	43.002	50.6826	42.5097	8.17292
3.703	43.002	50.7256	42.5097	8.21594
3.704	43.026	50.8116	42.5572	8.25445
3.706	42.952	50.8546	42.4109	8.4437
3.707	43.026	50.8977	42.5572	8.34052
3.708	43.125	50.9407	42.7532	8.18749
3.709	42.952	51.0269	42.4109	8.61594
3.711	43.175	51.0269	42.8524	8.17442
3.711	43.2	51.1133	42.9021	8.21125
3.713	43.274	51.1565	43.0492	8.10733
3.714	43.101	51.1997	42.7057	8.49405
3.715	43.3	51.2863	43.1009	8.18541
3.717	43.324	51.3296	43.1487	8.18093
3.718	43.3	51.373	43.1009	8.27207
3.719	43.399	51.4164	43.2982	8.11813
3.72	43.349	51.5031	43.1985	8.30457
3.722	43.374	51.5464	43.2484	8.29803
3.723	43.225	51.5897	42.9517	8.638
3.724	43.473	51.6332	43.446	8.18717
3.725	43.423	51.72	43.3461	8.3739
3.727	43.423	51.7635	43.3461	8.41736
3.728	43.498	51.807	43.496	8.31104
3.729	43.598	51.8506	43.6962	8.15439
3.73	43.548	51.9379	43.596	8.34181
3.732	43.697	51.9815	43.8949	8.08662
3.733	43.598	52.0251	43.6962	8.32891
3.734	43.647	52.0688	43.7945	8.27431
3.735	43.697	52.1125	43.8949	8.21758
3.736	43.647	52.1562	43.7945	8.36167
3.737	43.747	52.2436	43.9954	8.24824
3.739	43.721	52.2436	43.9431	8.30052
3.739	43.796	52.3313	44.094	8.23732
3.741	43.896	52.4192	44.2956	8.12357
3.743	43.945	52.4631	44.3946	8.06854
3.744	43.896	52.507	44.2956	8.21136
3.745	43.846	52.5509	44.1947	8.35611
3.746	43.945	52.5948	44.3946	8.20024
3.747	43.921	52.6826	44.3461	8.33648
3.749	43.846	52.7264	44.1947	8.5317
3.75	43.945	52.7704	44.3946	8.37587
3.751	43.995	52.8585	44.4956	8.36286
3.753	44.07	52.8585	44.6475	8.21102
3.753	44.07	52.9466	44.6475	8.29914
3.755	44.045	52.9907	44.5968	8.39386
3.756	44.12	53.0348	44.7488	8.28601
3.757	44.194	53.079	44.8991	8.17993
3.758	44.12	53.1675	44.7488	8.41863
3.76	44.343	53.2118	45.2023	8.00945
3.761	44.293	53.3004	45.1005	8.19996
3.763	44.343	53.3448	45.2023	8.14244
3.764	44.368	53.3448	45.2533	8.09145
3.764	44.392	53.4336	45.3023	8.13134
3.766	44.467	53.478	45.4555	8.02254
3.767	44.343	53.5668	45.2023	8.36449
3.769	44.442	53.6113	45.4044	8.20687
3.77	44.442	53.6557	45.4044	8.25128
3.771	44.392	53.7001	45.3023	8.39781
3.772	44.442	53.7446	45.4044	8.34018
3.773	44.517	53.8336	45.5578	8.27584
3.775	44.517	53.8782	45.5578	8.32045
3.776	44.716	53.9228	45.966	7.95685
3.777	44.517	53.9674	45.5578	8.40962
3.778	44.591	54.0566	45.7094	8.34724
3.78	44.616	54.1012	45.7606	8.34059
3.781	44.616	54.1459	45.7606	8.38526
3.782	44.716	54.2352	45.966	8.26918
3.784	44.567	54.2352	45.6602	8.575
3.784	44.765	54.3248	46.0668	8.25796
3.786	44.815	54.3695	46.1698	8.19979
3.787	44.765	54.4143	46.0668	8.34752
3.788	44.765	54.4591	46.0668	8.39227
3.789	44.74	54.5039	46.0153	8.48853
3.79	44.889	54.5936	46.3224	8.27122
3.792	44.815	54.6384	46.1698	8.46865
3.793	44.839	54.6833	46.2192	8.46408
3.794	44.939	54.7732	46.4256	8.34754
3.796	44.914	54.8181	46.374	8.44413
3.797	44.988	54.8631	46.5269	8.33624
3.798	45.088	54.9082	46.734	8.1742
3.799	44.988	54.9532	46.5269	8.4263
3.8	45.063	55.0435	46.6822	8.36134
3.802	45.238	55.0887	47.0454	8.04331
3.803	45.262	55.1792	47.0954	8.08383
3.805	45.188	55.2244	46.9415	8.2829
3.806	45.212	55.2696	46.9914	8.27822
3.807	45.188	55.2696	46.9415	8.3281
3.807	45.312	55.3601	47.1995	8.16057
3.809	45.137	55.4505	46.8356	8.61489
3.811	45.312	55.4505	47.1995	8.25102
3.811	45.387	55.4959	47.3559	8.14001
3.812	45.361	55.5867	47.3016	8.28505
3.814	45.436	55.6321	47.4582	8.17393
3.815	45.411	55.7229	47.4059	8.31699
3.817	45.436	55.7684	47.4582	8.31027
3.818	45.56	55.814	47.7176	8.09643
3.819	45.536	55.905	47.6673	8.23774
3.821	45.51	55.905	47.6129	8.29216
3.821	45.635	55.9963	47.8748	8.12154
3.823	45.659	56.042	47.9252	8.11682
3.824	45.635	56.0876	47.8748	8.21283
3.825	45.659	56.1333	47.9252	8.20818
3.826	45.784	56.2249	48.1879	8.03696
3.828	45.759	56.2706	48.1353	8.13529
3.829	45.685	56.3621	47.9798	8.38232
3.831	45.784	56.4079	48.1879	8.21998
3.832	45.883	56.4079	48.3965	8.01136
3.832	45.858	56.4997	48.3438	8.15585
3.834	45.908	56.5456	48.4493	8.0963
3.835	45.933	56.5915	48.5021	8.08945
3.836	45.933	56.6834	48.5021	8.18134
3.838	45.957	56.7294	48.5528	8.17665
3.839	46.057	56.7754	48.7643	8.01114
3.84	45.983	56.8674	48.6077	8.25968
3.842	45.983	56.9135	48.6077	8.30577
3.843	46.206	56.9597	49.0803	7.87934
3.844	46.132	57.0058	48.9233	8.08258
3.845	46.181	57.0981	49.0272	8.07083
3.847	46.057	57.1442	48.7643	8.37986
3.848	46.132	57.1442	48.9233	8.22091
3.848	46.281	57.2367	49.2398	7.99688
3.85	46.231	57.2829	49.1335	8.14944
3.851	46.206	57.3755	49.0803	8.29512
3.853	46.355	57.4219	49.3974	8.02448
3.854	46.454	57.4683	49.6086	7.8597
3.855	46.43	57.5612	49.5573	8.00386
3.857	46.479	57.6077	49.662	7.94567
3.858	46.454	57.6077	49.6086	7.99908
3.858	46.454	57.7471	49.6086	8.13848
3.861	46.479	57.7471	49.662	8.08507
3.861	46.678	57.7937	50.0882	7.70555
3.862	46.628	57.8869	49.9809	7.90596
3.864	46.529	57.9334	49.7689	8.16452
3.865	46.579	57.98	49.8759	8.10411
3.866	46.628	58.0733	49.9809	8.0924
3.868	46.654	58.12	50.0367	8.08333
3.869	46.728	58.1667	50.1955	7.9712
3.87	46.728	58.1667	50.1955	7.9712
3.87	46.753	58.2603	50.2493	8.01104
3.872	46.803	58.3539	50.3568	7.99706
3.874	46.753	58.4006	50.2493	8.15138
3.875	46.827	58.4475	50.4085	8.039
3.876	46.803	58.5412	50.3568	8.18437
3.878	46.902	58.5881	50.5701	8.01807
3.879	47.026	58.6351	50.8378	7.79729
3.88	46.902	58.7289	50.5701	8.15889
3.882	46.952	58.7759	50.6779	8.09796
3.883	46.952	58.8228	50.6779	8.14488
3.884	46.877	58.8697	50.5162	8.35355
3.885	46.926	58.9635	50.6218	8.34167
3.887	46.852	58.9635	50.4623	8.5012
3.887	47.101	59.0577	51.0001	8.05755
3.889	47.051	59.1519	50.8919	8.26
3.891	47.175	59.1519	51.1605	7.9914
3.891	47.175	59.199	51.1605	8.03856
3.892	47.15	59.2934	51.1063	8.18712
3.894	47.2	59.2934	51.2147	8.07867
3.894	47.299	59.4352	51.4298	8.00543
3.897	47.25	59.4352	51.3233	8.11193
3.897	47.125	59.5297	51.0521	8.47765
3.899	47.399	59.5771	51.6475	7.92966
3.9	47.399	59.6246	51.6475	7.97709
3.901	47.473	59.6721	51.8089	7.8632
3.902	47.522	59.7669	51.9159	7.85104
3.904	47.324	59.8143	51.4842	8.33011
3.905	47.399	59.8617	51.6475	8.21426
3.906	47.522	59.9567	51.9159	8.0408
3.908	47.423	59.9567	51.6998	8.25689
3.908	47.522	60.0516	51.9159	8.1357
3.91	47.373	60.0991	51.5908	8.50825
3.911	47.647	60.1944	52.1893	8.00508
3.913	47.697	60.2421	52.2989	7.94315
3.914	47.621	60.2421	52.1324	8.10968
3.914	47.597	60.2897	52.0799	8.20982
3.915	47.621	60.385	52.1324	8.25261
3.917	47.697	60.4327	52.2989	8.1338
3.918	47.746	60.5281	52.4064	8.1217
3.92	47.671	60.5759	52.2419	8.33397
3.921	47.846	60.6237	52.6262	7.99753
3.922	47.796	60.6715	52.5163	8.15527
3.923	47.82	60.7672	52.569	8.19823
3.925	47.895	60.8151	52.7341	8.08108
3.926	47.846	60.863	52.6262	8.23677
3.927	47.846	60.9108	52.6262	8.28463
3.928	47.87	61.0066	52.679	8.32763
3.93	47.945	61.0546	52.8442	8.21041
3.931	47.995	61.1506	52.9545	8.1961
3.933	47.97	61.1506	52.8993	8.25125
3.933	47.945	61.1985	52.8442	8.35433
3.934	47.97	61.2946	52.8993	8.39532
3.936	48.144	61.3428	53.2838	8.05897
3.937	48.07	61.3909	53.1201	8.27075
3.938	48.144	61.439	53.2838	8.15523
3.939	48.169	61.4871	53.3391	8.14801
3.94	48.094	61.6316	53.1732	8.45845
3.943	48.219	61.6798	53.4499	8.22986
3.944	48.119	61.6798	53.2285	8.45133
3.944	48.193	61.7764	53.3923	8.38405
3.946	48.368	61.8247	53.7808	8.04395
3.947	48.368	61.8731	53.7808	8.09234
3.948	48.417	61.9216	53.8898	8.03176
3.949	48.467	62.0185	54.0012	8.01731
3.951	48.442	62.0669	53.9455	8.12142
3.952	48.392	62.1636	53.8342	8.32949
3.954	48.368	62.1636	53.7808	8.38287
3.954	48.442	62.2606	53.9455	8.31514
3.956	48.517	62.2606	54.1126	8.14797
3.956	48.491	62.3577	54.0547	8.30308
3.958	48.64	62.455	54.3873	8.06764
3.96	48.616	62.5036	54.3337	8.16988
3.961	48.541	62.5521	54.1662	8.38597
3.962	48.616	62.6008	54.3337	8.26708
3.963	48.64	62.6493	54.3873	8.262
3.964	48.517	62.6979	54.1126	8.58529
3.965	48.616	62.7954	54.3337	8.46171
3.967	48.864	62.7954	54.8894	7.90596
3.967	48.715	62.8929	54.5552	8.33773
3.969	48.815	62.9907	54.7794	8.21127
3.971	48.938	62.9907	55.0558	7.93487
3.971	48.839	63.0884	54.8333	8.2551
3.973	48.864	63.1373	54.8894	8.24785
3.974	48.938	63.1862	55.0558	8.1304
3.975	48.914	63.2351	55.0018	8.23332
3.976	48.964	63.333	55.1143	8.21867
3.978	48.888	63.3819	54.9434	8.43856
3.979	48.964	63.4309	55.1143	8.3166
3.98	49.037	63.4799	55.2788	8.20114
3.981	48.964	63.5781	55.1143	8.46375
3.983	49.186	63.5781	55.6152	7.96284
3.983	49.087	63.7253	55.3916	8.33373
3.986	49.063	63.7253	55.3374	8.38788
3.986	49.137	63.8235	55.5045	8.31907
3.988	49.113	63.8726	55.4503	8.42236
3.989	49.037	63.9217	55.2788	8.64294
3.99	49.162	64.0201	55.561	8.45913
3.992	49.212	64.0201	55.674	8.34606
3.992	49.186	64.1678	55.6152	8.55254
3.995	49.262	64.2171	55.7872	8.42985
3.996	49.361	64.2171	56.0117	8.2054
3.996	49.311	64.2665	55.8983	8.36818
3.997	49.411	64.4146	56.1252	8.28935
4	49.337	64.464	55.9572	8.50675
4.001	49.486	64.5134	56.2957	8.21769
4.002	49.386	64.5628	56.0684	8.49434
4.003	49.337	64.6121	55.9572	8.65487
4.004	49.311	64.6615	55.8983	8.76327
4.005	49.559	64.7111	56.4619	8.2492
4.006	49.659	64.8102	56.69	8.12021
4.008	49.436	64.8102	56.182	8.62821
4.008	49.635	64.9095	56.6352	8.27426
4.01	49.635	65.0089	56.6352	8.37366
4.012	49.758	65.0587	56.9163	8.14236
4.013	49.734	65.0587	56.8614	8.19725
4.013	49.708	65.1581	56.802	8.35618
4.015	49.784	65.2577	56.9758	8.28192
4.017	49.784	65.3075	56.9758	8.33171
4.018	49.784	65.3573	56.9758	8.38149
4.019	49.784	65.407	56.9758	8.43126
4.02	49.758	65.4569	56.9163	8.54059
4.021	49.907	65.5068	57.2577	8.2491
4.022	49.883	65.6065	57.2026	8.4039
4.024	49.857	65.6565	57.143	8.51345
4.025	50.006	65.7064	57.4851	8.22134
4.026	49.907	65.8063	57.2577	8.54865
4.028	50.006	65.8564	57.4851	8.37129
4.029	50.056	65.9064	57.6001	8.30636
4.03	50.106	65.9565	57.7152	8.24133
4.031	50.106	66.0067	57.7152	8.29149
4.032	50.205	66.1069	57.9435	8.16346
4.034	50.056	66.1571	57.6001	8.55703
4.035	50.255	66.2074	58.059	8.14838
4.036	50.231	66.3077	58.0035	8.30421
4.038	50.155	66.358	57.8281	8.52984
4.039	50.33	66.4083	58.2324	8.17589
4.04	50.28	66.4586	58.1167	8.34183
4.041	50.304	66.5593	58.1722	8.38702
4.043	50.38	66.5593	58.3481	8.21111
4.043	50.453	66.6097	58.5174	8.09235
4.044	50.453	66.7106	58.5174	8.19323
4.046	50.429	66.761	58.4617	8.29932
4.047	50.429	66.8619	58.4617	8.40025
4.049	50.503	66.8619	58.6334	8.22855
4.049	50.503	66.963	58.6334	8.32956
4.051	50.503	67.0135	58.6334	8.38011
4.052	50.602	67.0641	58.8635	8.20061
4.053	50.602	67.1654	58.8635	8.30187
4.055	50.653	67.216	58.9822	8.23379
4.056	50.628	67.3173	58.924	8.39328
4.058	50.653	67.3173	58.9822	8.33507
4.058	50.628	67.4187	58.924	8.49466
4.06	50.753	67.4694	59.2153	8.25412
4.061	50.802	67.5202	59.3297	8.1905
4.062	50.753	67.6219	59.2153	8.40652
4.064	50.876	67.6728	59.5027	8.17006
4.065	50.926	67.7237	59.6197	8.10401
4.066	51.001	67.7747	59.7955	7.97927
4.067	51.001	67.8257	59.7955	8.0303
4.068	51.051	67.8768	59.9128	7.96401
4.069	50.975	67.9278	59.7345	8.19325
4.07	51.001	68.0298	59.7955	8.23433
4.072	51.025	68.0808	59.8517	8.22911
4.073	51.124	68.183	60.0842	8.09876
4.075	51.001	68.234	59.7955	8.43856
4.076	51.075	68.2851	59.9691	8.31599
4.077	51.075	68.3872	59.9691	8.41814
4.079	51.075	68.4383	59.9691	8.46922
4.08	51.075	68.4894	59.9691	8.52028
4.081	51.051	68.5405	59.9128	8.62775
4.082	51.2	68.5917	60.263	8.32867
4.083	51.124	68.6428	60.0842	8.55861
4.084	51.2	68.7454	60.263	8.48241
4.086	51.373	68.7968	60.6709	8.12584
4.087	51.349	68.8481	60.6142	8.23385
4.088	51.323	68.8995	60.5529	8.34657
4.089	51.398	69.0022	60.73	8.27222
4.091	51.349	69.0536	60.6142	8.4393
4.092	51.349	69.105	60.6142	8.4907
4.093	51.448	69.1564	60.8482	8.30818
4.094	51.422	69.2593	60.7867	8.47261
4.096	51.522	69.3109	61.0234	8.2875
4.097	51.547	69.3624	61.0826	8.27982
4.098	51.571	69.414	61.1395	8.27451
4.099	51.597	69.5173	61.2012	8.31609
4.101	51.646	69.5689	61.3175	8.25146
4.102	51.696	69.6206	61.4362	8.18435
4.103	51.646	69.6723	61.3175	8.35482
4.104	51.72	69.724	61.4933	8.23071
4.105	51.746	69.8274	61.5551	8.27231
4.107	51.696	69.8792	61.4362	8.44297
4.108	51.82	69.9311	61.7313	8.19976
4.109	51.919	69.983	61.9674	8.01556
4.11	51.869	70.0349	61.8481	8.18673
4.111	51.895	70.1387	61.9101	8.22853
4.113	51.919	70.1907	61.9674	8.22323
4.114	52.044	70.2946	62.2662	8.02848
4.116	51.944	70.3466	62.0271	8.31955
4.117	52.093	70.3987	62.3835	8.01522
4.118	51.969	70.3987	62.0868	8.31186
4.118	52.093	70.5029	62.3835	8.11943
4.12	52.119	70.6071	62.4457	8.16136
4.122	52.093	70.6592	62.3835	8.27576
4.123	52.143	70.7635	62.5033	8.26019
4.125	52.093	70.7635	62.3835	8.38
4.125	52.169	70.8156	62.5656	8.25001
4.126	52.169	70.8679	62.5656	8.30223
4.127	52.268	70.9723	62.8033	8.16901
4.129	52.193	71.0246	62.6232	8.40138
4.13	52.342	71.0769	62.9813	8.09563
4.131	52.292	71.1816	62.861	8.32058
4.133	52.391	71.234	63.0992	8.13476
4.134	52.441	71.2864	63.2197	8.06669
4.135	52.417	71.3389	63.1619	8.177
4.136	52.491	71.4438	63.3404	8.10346
4.138	52.441	71.4963	63.2197	8.27653
4.139	52.466	71.5488	63.28	8.26877
4.14	52.59	71.6014	63.5795	8.02187
4.141	52.566	71.7065	63.5215	8.185
4.143	52.54	71.759	63.4587	8.30031
4.144	52.441	71.8115	63.2197	8.59176
4.145	52.615	71.8641	63.64	8.22418
4.146	52.665	71.9695	63.761	8.20857
4.148	52.739	72.0749	63.9403	8.13464
4.15	52.64	72.0749	63.7004	8.37447
4.15	52.615	72.1276	63.64	8.48761
4.151	52.689	72.2331	63.8191	8.41395
4.153	52.789	72.2858	64.0616	8.22426
4.154	52.789	72.3386	64.0616	8.277
4.155	52.689	72.3913	63.8191	8.5722
4.156	52.764	72.4441	64.0009	8.4432
4.157	52.864	72.5499	64.2437	8.30613
4.159	52.888	72.6028	64.3021	8.30074
4.16	53.013	72.6558	64.6064	8.04941
4.161	52.963	72.7088	64.4846	8.2242
4.162	52.987	72.8148	64.543	8.27174
4.164	53.013	72.8678	64.6064	8.26141
4.165	53.037	72.9208	64.6649	8.25594
4.166	53.037	73.0268	64.6649	8.36194
4.168	52.963	73.0798	64.4846	8.59526
4.169	53.037	73.1329	64.6649	8.468
4.17	53.087	73.186	64.7869	8.39916
4.171	53.186	73.2925	65.0288	8.26379
4.173	53.311	73.2925	65.3348	7.95776
4.173	53.162	73.399	64.9701	8.42889
4.175	53.261	73.4523	65.2123	8.23998
4.176	53.335	73.5056	65.3936	8.11198
4.177	53.335	73.5589	65.3936	8.1653
4.178	53.311	73.6123	65.3348	8.27749
4.179	53.386	73.719	65.5187	8.20025
4.181	53.335	73.7724	65.3936	8.37876
4.182	53.435	73.8258	65.6391	8.18677
4.183	53.485	73.9328	65.762	8.17082
4.185	53.46	73.9862	65.7005	8.28574
4.186	53.46	74.0397	65.7005	8.33923
4.187	53.509	74.1467	65.821	8.3257
4.189	53.46	74.2002	65.7005	8.49974
4.19	53.634	74.2002	66.1289	8.07137
4.19	53.584	74.3611	66.0056	8.35543
4.193	53.634	74.3611	66.1289	8.23219
4.193	53.584	74.4147	66.0056	8.40909
4.194	53.733	74.5222	66.3732	8.14894
4.196	53.708	74.5759	66.3115	8.2644
4.197	53.708	74.6833	66.3115	8.37184
4.199	53.733	74.6833	66.3732	8.31009
4.199	53.658	74.7371	66.1881	8.54899
4.2	53.833	74.8447	66.6205	8.22415
4.202	53.758	74.9522	66.435	8.51716
4.204	53.758	75.006	66.435	8.571
4.205	53.907	75.006	66.8038	8.20221
4.205	53.807	75.1138	66.5562	8.55759
4.207	53.956	75.1677	66.9253	8.24239
[truncated: 78,000 more rows]
