# Supplementary material for: Mechanical behavior of CFRP partially confined coal cylinders under uniaxial compression
Source: PLoS One. 2025 Mar 10;20(3):e0319491. doi: 10.1371/journal.pone.0319491 (PMC11892836; doi:10.1371/journal.pone.0319491)
Supplement: S1 Data — (ZIP) [file pone.0319491.s001.zip › S1 Data/Fig.14 Energy dissipation ratio curves for CFRP- confined coal.xlsx]

## Sheet: Sheet1
0	0	0	0	0	0	0	0	0	0	0	0	0	0						0	0					0	0		0	0	0	0	0.0814	0.95359
0.02	0.92	0.02	0.95	0.02	0.966	0.02	0.97	0.02	0.89	0.02	0.9	0	0.92077		0	0	0	0	0.08664	0.95869	-0.17	0	-0.408	0	0.01265	0.89162		0	0.97736	0	0.89474	0.12791	0.94058			0	0
0.02782	0.9202	0.21295	0.94788	0.03694	0.9584	0.03	0.97	0.03101	0.88888	0.03181	0.89604	0.14318	0.912		0.01585	0.8322	0.003	0.9675	0.16439	0.95246	-0.17	0.97247	-0.4084	0.86503	0.20679	0.87719		0.00333	0.97736	0.09877	0.89474	0.15116	0.92558	0	0	0	0.9
0.40766	0.89078	0.62472	0.92547	0.28591	0.91766	0.04834	0.97572	0.16279	0.8618	0.23016	0.8811	0.19266	0.90521		0.30084	0.82626	0.08425	0.96746	0.29161	0.94341	0.065	0.96619	-0.26021	0.84352	0.32079	0.85654		0.32285	0.97284	0.60917	0.8721	0.16279	0.91087	0	0.981	0.49713	0.89898
0.58003	0.85908	0.92157	0.90272	0.63338	0.87691	0.22139	0.95093	0.29457	0.81791	0.44733	0.86429	0.22093	0.89445		0.46899	0.81947	0.30654	0.95218	0.36936	0.93662	0.094	0.95947	-0.11486	0.82201	0.42339	0.82569		0.64651	0.94171	0.97848	0.84692	0.20155	0.89672	0.14026	0.98132	0.74195	0.8721	0.2	0
0.76516	0.81664	1.20246	0.86265	0.89056	0.8399	0.36936	0.91698	0.40891	0.77683	0.6645	0.83472	0.29514	0.87748		0.68274	0.80787	0.49179	0.93265	0.51072	0.92586	0.12	0.94312	-0.01511	0.79202	0.54879	0.79881		0.82909	0.90719	1.18596	0.81211	0.23643	0.88342	0.48053	0.95699	0.87474	0.84493	0.2	0.94
0.93753	0.77306	1.38121	0.79134	1.18057	0.77946	0.44961	0.87657	0.57752	0.74165	0.89535	0.79519	0.35876	0.85682		0.87939	0.79315	0.69129	0.912	0.62734	0.91539	0.131	0.93852	0.08179	0.75212	0.67419	0.76995		1.03242	0.85654	1.40588	0.75014	0.25969	0.8704	0.7627	0.91058	1.04487	0.82428	0.27305	0.92218
1.19289	0.7176	1.63976	0.67963	1.45964	0.71154	0.56247	0.81477	0.73643	0.70741	1.11936	0.75006	0.45064	0.83588		1.05609	0.77193	0.87939	0.89162	0.74042	0.90521	0.146	0.93773	0.15874	0.70543	0.80814	0.73486		1.16936	0.81409	1.67975	0.68902	0.29457	0.85625	0.99093	0.87719	1.15691	0.80108	0.48053	0.90662
1.41632	0.65139	1.83767	0.58319	1.58824	0.66333	0.62016	0.74244	0.94767	0.65388	1.39808	0.71582	0.55666	0.81579		1.21284	0.72411	1.07889	0.86984	0.85351	0.89276	0.153	0.93993	0.28699	0.64601	0.95349	0.70006		1.31874	0.7691	1.88723	0.63922	0.33333	0.84239	1.28969	0.83843	1.30629	0.77787	0.60917	0.88483
1.59827	0.58376	2.16963	0.47046	1.73598	0.5893	0.74555	0.64499	1.22093	0.57855	1.65458	0.68998	0.64854	0.79598		1.35249	0.67063	1.29549	0.84776	1.03021	0.87606	0.154	0.93701	0.40384	0.59451	1.09884	0.65676		1.47228	0.73231	2.20675	0.59451	0.33333	0.83079	1.59261	0.79994	1.32704	0.75099	0.74195	0.85908
1.7834	0.51641	2.46329	0.39032	1.88646	0.52411	0.84838	0.51358	1.41473	0.5247	1.95896	0.65481	0.75456	0.77136		1.51778	0.6013	1.48073	0.8223	1.21044	0.85625	0.161	0.93685	0.54349	0.5382	1.23279	0.62168		1.60506	0.68846	2.43083	0.54754	0.39147	0.81324	1.93288	0.75467	1.43908	0.71619	0.83739	0.82824
1.96854	0.45105	2.86229	0.29389	2.07524	0.45008	1.03146	0.41002	1.59109	0.47521	2.18297	0.57793	0.84998	0.74363		1.70588	0.52745	1.64318	0.79938	1.38714	0.83645	0.165	0.93845	0.62899	0.50311	1.36959	0.57951		1.7088	0.63101	2.60511	0.4966	0.41473	0.79938	2.1611	0.71364	1.57187	0.68534	0.89549	0.80108
2.18878	0.39672	3.25171	0.20594	2.34337	0.36112	1.22458	0.29117	1.80233	0.43288	2.3249	0.49638	0.94893	0.72184		1.86263	0.45812	1.82843	0.7674	1.62392	0.81409	0.166	0.93645	0.74869	0.46038	1.53488	0.53509		1.84159	0.58149	2.84578	0.44539	0.44186	0.78976	2.31049	0.65676	1.7586	0.65818	1.02827	0.77023
2.39626	0.33447	3.69859	0.13328	2.65253	0.27114	1.68103	0.19542	2.06589	0.40736	2.51813	0.4363	1.01254	0.70204		2.07638	0.36474	1.91393	0.73345	1.92784	0.78042	0.169	0.92244	0.92539	0.40662	1.70018	0.48783		2.01172	0.51358	2.846	0.44261	0.42636	0.77646	2.59266	0.57074	1.92873	0.62988	1.11956	0.73288
2.71865	0.26825	4.41997	0.06061	3	0.18591	2.0798	0.11494	2.35853	0.39024	2.71648	0.37654	1.05495	0.68025		2.29298	0.29655	2.02508	0.69496	2.08333	0.75665	0.19125	0.91039	1.33578	0.31041	1.82558	0.44963		2.16525	0.4386	2.847	0.44419	0.45349	0.76174	2.85823	0.49208	2.15695	0.60555	1.23575	0.68393
2.87825	0.21477	4.9243	0.04703	3.487	0.10204	2.46854	0.08268	2.55233	0.37467	2.96614	0.31647	1.10442	0.65874		2.68627	0.20572	2.02	0.69742	2.095	0.75425	0.25959	0.90747	1.60938	0.27334	1.99088	0.40521		2.41838	0.36729	2.848	0.44365	0.47674	0.75552	3.21509	0.39049	2.36443	0.57838	1.38513	0.6378
3.03785	0.16695	5.45417	0.04431	3.90561	0.06027	3.02782	0.0562	2.8062	0.32954	3.22606	0.24177	1.13269	0.62847		3.14797	0.1395	2.021	0.69828	2.137	0.74639	0.29904	0.88031	2.01123	0.23458	2.21888	0.34663		2.7047	0.28778	2.849	0.44257	0.48837	0.74222	3.57611	0.30419	2.51382	0.5515	1.53452	0.58347
3.31874	0.1279	5.9617	0.0545	4.39261	0.02699	3.55198	0.04567	3.0814	0.2841	3.55609	0.17951	1.23165	0.64364		3.48997	0.08885	2.023	0.69161	2.209	0.73897	0.47859	0.85173	2.38457	0.19383	2.41838	0.30108		3.04081	0.221	2.851	0.4452	0.5	0.72552	3.99106	0.21788	2.7047	0.52179	1.61336	0.52943
3.67624	0.09083	6.69266	0.09083	4.89877	0.0107	4.15641	0.04092	3.31783	0.23741	3.87415	0.13998	1.125	0.65469		3.79492	0.03735	2.024	0.69248	2.317	0.73018	0.65529	0.82173	2.72657	0.16638	2.62358	0.25891		3.49726	0.15308	2.852	0.44149	0.52326	0.70119	4.44337	0.14714	2.87483	0.4884	1.80009	0.44199
4.01778	0.0648	7.06931	0.11969	5.47606	0.00968	4.87369	0.05789	3.61822	0.18916	4.14774	0.09703	1.126	0.64951		4.21671	0.0266	2.026	0.6943	2.332	0.72188	0.76359	0.79315	3.14837	0.13243	2.82307	0.22298		4.09065	0.11177	2.853	0.43618	0.52326	0.68959	4.83757	0.10074	3.08231	0.44199	1.93288	0.38031
4.50935	0.04188	7.24487	0.15229	6.08071	0.03922	5.62859	0.09355	3.86434	0.15959	4.50684	0.0631	1.127	0.66388		4.61001	0.03339	2.027	0.69474	2.402	0.71303	0.86049	0.76486	3.74686	0.09734	3.05107	0.18053		4.69649	0.0863	2.855	0.44094	0.54651	0.67997	5.19859	0.07612	3.30638	0.39559	2.11961	0.3172
4.88919	0.02999	7.59918	0.18353	6.082	0.04054	5.603	0.09174	4.1124	0.13251	4.74966	0.06964	1.129	0.6554		5.061	0.05147	2.028	0.68989	2.517	0.69613	0.88899	0.74165	4.35391	0.07102	3.36172	0.13837		5.48906	0.06904	2.856	0.43723	0.52326	0.66412	5.89571	0.04782	3.55536	0.35173	2.36858	0.25778
5.03922	0.03848	7.9886	0.22224	6.083	0.04146	5.604	0.09261	4.36822	0.11415	4.78	0.073	1.13	0.66285		5.063	0.05004	2.03	0.68749	2.518	0.70064	0.88899	0.71986	4.88115	0.06225	3.66382	0.10555		6.11564	0.06452	2.857	0.44409	0.57364	0.65025	6.68828	0.04527	3.72549	0.31437	2.65075	0.20374
5.45417	0.04839	8.48336	0.26129	6.084	0.04278	5.605	0.09384	4.64147	0.12535	4.8	0.075	1.132	0.65939		5.065	0.05048	2.031	0.68793	2.62	0.68707	0.90324	0.68195	5.20605	0.05857	3.98586	0.08178		6.63849	0.07357	2.858	0.4388	0.5969	0.63441	7.48085	0.05942	4.02426	0.25778	2.95367	0.14856
5.77337	0.04839	8.55	0.27	6.086	0.04118	5.607	0.09575	4.83527	0.14963	4.82	0.08	1.133	0.65774		5.066	0.05002	2.032	0.68982	2.704	0.67639	0.97164	0.6262	5.45115	0.06338	4.35921	0.05914		7.27752	0.08178	2.86	0.43932	0.62016	0.61602	8.02859	0.07499	4.38527	0.19977	3.40597	0.09423
6.05746	0.0648	8.555	0.26831	6.086	0.04089	5.608	0.09352	4.87249	0.15692	4.85	0.082	1.133	0.65504		5.066	0.05278	2.033	0.69026	2.706	0.68031	1.07994	0.5798	5.5395	0.07414	4.78386	0.0416		7.71737	0.10951	2.861	0.43879	0.6938	0.60187	8.27342	0.09819	4.77948	0.15224	3.85828	0.05433
6.19152	0.06904	8.556	0.26809	6.088	0.03971	5.609	0.09336	4.93687	0.16737	4.87449	0.08458	1.135	0.6659		5.068	0.0509	2.034	0.69533	2.706	0.67835	1.16259	0.54867	5.7447	0.07499	5.2085	0.04669		8.36056	0.14035	2.862	0.43983	0.71705	0.58432	8.274	0.08999	5.14049	0.11488	4.28983	0.02999
6.35112	0.08093	8.558	0.26868	6.089	0.04062	5.61	0.09459	4.99833	0.17762	4.88	0.088	1.136	0.64992		5.069	0.05133	2.036	0.68591	2.806	0.65704	1.31363	0.49151	5.82165	0.08093	5.65595	0.06112				2.864	0.43824	0.75194	0.56876	8.275	0.08894	5.66749	0.08546	4.36867	0.04556
6.72139	0.0897	8.558	0.26786	6.09	0.04089	5.612	0.09407	5.06564	0.18494	4.89	0.092	1.137	0.64139		5.071	0.05135	2.037	0.68351	2.923	0.63461	1.54448	0.42077	5.9499	0.08574	5.88395	0.10243		8.361	0.14292	2.865	0.43556	0.75194	0.55716	8.277	0.08921	6.14054	0.06848	4.80023	0.04273
7.08846	0.10922	8.56	0.26816	6.092	0.04072	5.612	0.09427	5.12124	0.19068	4.896	0.096	1.138	0.66554		5.071	0.05131	2.038	0.6981	2.925	0.63341	1.79243	0.35569	6.04964	0.09932	6.1946	0.11885		8.361	0.14158	2.866	0.44034	0.78682	0.54131	8.278	0.08788	6.70488	0.0648	4.85832	0.09423
7.46831	0.14092	8.56	0.26913	6.093	0.04168	5.614	0.09514	5.16806	0.19543			1.14	0.64975		5.073	0.05105	2.039	0.69006	2.925	0.63126	1.96913	0.30956	6.23489	0.11092	6.27725	0.13441		8.362	0.14231	2.867	0.43449	0.81395	0.5249	8.279	0.08804	7.08249	0.06989
7.77474	0.17035	8.562	0.26812	6.094	0.04312	5.615	0.09343	5.21781	0.20076			1.141	0.65388		5.074	0.05034	2.04	0.69654	3.002	0.6215	2.25698	0.24958	6.30329	0.14205	6.40264	0.14035		8.364	0.14229	2.868	0.43765	0.82558	0.5099	8.281	0.08885
8.11947	0.20175	8.563	0.26818	6.095	0.04298	5.616	0.09463	5.26463	0.21301			1.142	0.648		5.075	0.051	2.042	0.67999	3.111	0.60116	2.64172	0.18166	6.312	0.14331	6.50809	0.16525		8.365	0.1425	2.87	0.43606	0.86047	0.4966	8.281	0.08657
8.122	0.20758	8.565	0.26808	6.096	0.04376	5.618	0.09499	5.31438	0.22212	4.90206	0.0991	1.143	0.64625		5.077	0.05216	2.043	0.68618	3.113	0.59877	2.85832	0.14488	6.319	0.17402	6.502	0.16797		8.367	0.143	2.871	0.43869	0.93411	0.48444	8.283	0.09047
8.123	0.20681	8.566	0.26886	6.098	0.04202	5.619	0.09261	5.3612	0.22212	4.91376	0.12043	1.144	0.66029		5.078	0.05073	2.044	0.68518	3.113	0.59789	3.36562	0.08659	6.32	0.18571	6.504	0.16633		8.368	0.14165	2.872	0.43711	0.95736	0.46774	8.284	0.0898	7.083	0.07227	4.9	0.096
8.124	0.20886	8.567	0.26815	6.099	0.04347	5.621	0.0952	5.3612	0.22778	4.92547	0.13756	1.146	0.65525		5.079	0.05257	2.045	0.68608	3.114	0.59268	3.70762	0.05122	6.321	0.18934	6.505	0.16957		8.369	0.14242	2.873	0.43815	1.04264	0.45359	8.286	0.08927	7.084	0.07227	5	0.102
8.126	0.20743	8.568	0.2691	6.1	0.04334	5.621	0.09453	5.34072	0.23965	4.91962	0.16739	1.147	0.65601		5.081	0.05115	2.047	0.68225	3.205	0.57724	4.04961	0.03226	6.322	0.1947	6.507	0.16712		8.37	0.14262	2.875	0.43556	1.07752	0.43718	8.287	0.08847	7.084	0.07468	5.1	0.112
8.127	0.20665	8.57	0.26989	6.101	0.04253	5.622	0.09421	5.32609	0.262	4.91962	0.20174	1.149	0.66917		5.082	0.04998	2.048	0.68558	3.207	0.58194	4.31181	0.03905	6.325	0.20555	6.507	0.16794		8.372	0.14233	2.876	0.4387	1.12403	0.41964	8.287	0.08943	7.087	0.07373	5.2	0.125
8.128	0.2073	8.571	0.26947	6.103	0.04278	5.624	0.09353	5.34072	0.28466	4.95181	0.26343	1.15	0.6616		5.082	0.05321	2.049	0.67986	3.207	0.57801	5.1326	0.08376	6.325	0.20973	6.509	0.1682		8.373	0.14254	2.878	0.43393	1.22093	0.39842	8.289	0.09089	7.087	0.07438	5.249	0.13868
8.128	0.20836	8.572	0.26837	6.105	0.04542	5.625	0.09286	5.35535	0.31596	5.02497	0.27059	1.15	0.6324		5.084	0.0511	2.049	0.67883	3.209	0.58307	5.7083	0.12733	6.325	0.21388	6.51	0.16739		8.375	0.14328	2.879	0.43235	1.31783	0.36955	8.29	0.08838	7.089	0.07282	5.249	0.14005
8.13	0.20812	8.574	0.26974	6.105	0.04211	5.626	0.09424	5.41681	0.33695	5.08057	0.28141	1.153	0.65987		5.085	0.05132	2.053	0.68736	3.21	0.58461	5.93915	0.14375	6.325	0.21676	6.511	0.16684		8.377	0.1417	2.88	0.43288	1.43798	0.34069	8.291	0.08973	7.09	0.07503	5.251	0.14269
8.132	0.20931	8.575	0.27021	6.106	0.04302	5.627	0.09339	5.48411	0.35522	5.16543	0.26721	1.154	0.65411		5.086	0.05338	2.053	0.68212	3.211	0.58032	6.21275	0.17883	6.325	0.21601	6.513	0.16761		8.377	0.14217	2.881	0.43659	1.434	0.3424	8.293	0.0924	7.091	0.07568	5.252	0.13918
8.133	0.20821	8.576	0.26813	6.107	0.04526	5.629	0.09374	5.5602	0.35903	5.21518	0.25805	1.155	0.6491		5.088	0.05104	2.054	0.67974	3.212	0.5737	6.46069	0.21166	6.327	0.21548	6.514	0.16788		8.379	0.14346	2.882	0.43445	1.4355	0.32998	8.294	0.09066	7.093	0.07363	5.253	0.1407
8.134	0.20742	8.576	0.27107	6.11	0.04301	5.63	0.09547	5.6158	0.36857	5.25908	0.25762	1.156	0.65302		5.089	0.05077	2.055	0.68202	3.328	0.55613	6.467	0.21274	6.33	0.22555	6.515	0.1687		8.38	0.14369	2.884	0.43815	1.4365	0.33428	8.295	0.08933	7.094	0.07633	5.254	0.14111
8.135	0.20568	8.579	0.27107	6.111	0.04407	5.632	0.09636	5.6714	0.37661	5.30883	0.25468	1.158	0.66364		5.091	0.05238	2.057	0.68671	3.329	0.55314	6.469	0.21239	6.329	0.22618	6.516	0.17029		8.381	0.14364	2.885	0.43239	1.4375	0.33612	8.296	0.09029	7.095	0.07194	5.255	0.13915
8.136	0.20903	8.579	0.27024	6.111	0.04233	5.633	0.09515	5.71823	0.38552	5.34395	0.2456	1.159	0.65868		5.092	0.05282	2.058	0.67588	3.33	0.55124	6.469	0.2129	6.33	0.22724	6.518	0.1684		8.383	0.14335	2.886	0.43392	1.439	0.3379	8.298	0.08976	7.096	0.07493	5.257	0.13732
8.138	0.20989	8.581	0.27042	6.112	0.0447	5.634	0.09501	5.77383	0.39602	5.37028	0.25125	1.16	0.65609		5.093	0.05073	2.059	0.67772	3.331	0.55084	6.471	0.21424	6.331	0.22872	6.519	0.16918		8.384	0.14359	2.887	0.43234	1.4405	0.33464	8.299	0.09042	7.098	0.07338	5.258	0.13995
8.139	0.20911	8.582	0.27079	6.114	0.0435	5.635	0.09434	5.83528	0.40624	5.38784	0.27193	1.162	0.6337		5.094	0.05257	2.06	0.68008	3.333	0.54664	6.472	0.21193	6.332	0.2306	6.52	0.16648		8.385	0.14275	2.888	0.43339	1.4415	0.33249	8.3	0.0891	7.099	0.07608	5.259	0.14018
8.14	0.20965	8.584	0.27008	6.115	0.04375	5.636	0.09675	5.91137	0.41468	5.38784	0.29828	1.163	0.66416		5.095	0.05299	2.062	0.67197	3.334	0.5562	6.473	0.21537	6.333	0.2304	6.521	0.16755		8.387	0.14377	2.89	0.42972	1.4435	0.33165	8.301	0.08924	7.1	0.07169	5.261	0.14005
8.141	0.2094	8.585	0.27146	6.117	0.04375	5.637	0.09642	5.98746	0.42312	5.3937	0.32665	1.164	0.65188		5.097	0.05182	2.063	0.68236	3.335	0.55431	6.475	0.21318	6.334	0.22983	6.523	0.16808		8.388	0.14322	2.891	0.43395	1.444	0.32895	8.303	0.08991	7.101	0.07517	5.262	0.14098
8.143	0.20926	8.586	0.26954	6.117	0.04452	5.639	0.09575	6.0694	0.43908	5.43174	0.35293	1.165	0.66244		5.097	0.05202	2.064	0.67764	3.336	0.55509	6.475	0.21478	6.335	0.23293	6.524	0.16567		8.389	0.14294	2.893	0.43287	1.4455	0.33225	8.304	0.09006	7.103	0.07738	5.263	0.13806
8.144	0.20981	8.587	0.27004	6.119	0.04596	5.64	0.09592	6.16012	0.44688	5.49319	0.35071	1.166	0.65418		5.099	0.05292	2.066	0.67481	3.338	0.55549	6.477	0.2143	6.336	0.23378	6.525	0.16993		8.39	0.1429	2.893	0.4292	1.447	0.34161	8.306	0.08846	7.104	0.07392	5.264	0.14179
8.145	0.20741	8.588	0.26991	6.12	0.04464	5.642	0.09578	6.22157	0.46107	5.54294	0.35075	1.167	0.6517		5.101	0.05359	2.066	0.67144	3.339	0.54903	6.478	0.21346	6.338	0.23507	6.527	0.16564		8.391	0.14341	2.894	0.43234	1.4485	0.3338	8.306	0.09021	7.105	0.0744	5.265	0.13927
8.146	0.20988	8.589	0.27041	6.122	0.04396	5.643	0.0956	6.30936	0.46787	5.58977	0.35107	1.169	0.65568		5.102	0.0515	2.068	0.67945	3.34	0.54718	6.479	0.2125	6.34	0.23589	6.527	0.16831		8.392	0.14309	2.896	0.43186	1.4495	0.33207	8.308	0.08888	7.105	0.0741	5.267	0.13912
8.147	0.20823	8.59	0.27136	6.123	0.04751	5.644	0.09444	6.36497	0.48102	5.65707	0.34851	1.17	0.66928		5.103	0.05194	2.07	0.67664	3.341	0.54982	6.481	0.21312	6.34	0.23409	6.529	0.16964		8.394	0.1425	2.897	0.43339	1.4505	0.3369	8.309	0.08916	7.107	0.07522	5.268	0.14268
8.15	0.20952	8.592	0.27065	6.124	0.04262	5.645	0.0941	6.44105	0.49496	5.71268	0.34458	1.171	0.64087		5.104	0.05238	2.07	0.67612	3.342	0.55022	6.482	0.21363	6.341	0.23781	6.531	0.16831		8.396	0.14326	2.898	0.43499	1.452	0.33895	8.31	0.09102	7.109	0.07399	5.27	0.14104
8.15	0.20829	8.593	0.27114	6.125	0.04249	5.647	0.09617	6.52299	0.50699	5.76242	0.34177	1.172	0.65868		5.105	0.05235	2.072	0.67231	3.343	0.54763	6.484	0.21437	6.343	0.23843	6.531	0.16991		8.397	0.14459	2.899	0.43286	1.824	0.26662	8.311	0.09077	7.111	0.07572	5.27	0.14184
8.152	0.20993	8.594	0.2715	6.126	0.04395	5.647	0.09445	6.56982	0.52196	5.82388	0.33759	1.173	0.65624		5.107	0.05188	2.073	0.67422	3.356	0.5505	6.484	0.21377	6.344	0.23827	6.532	0.16961		8.397	0.14376	2.901	0.4313	1.8255	0.26182	8.313	0.09024	7.112	0.07792	5.272	0.14168
8.152	0.21001	8.596	0.27199	6.127	0.04473	5.648	0.09516	6.62542	0.53326	5.87948	0.33768	1.175	0.64724		5.108	0.0507	2.074	0.67041	3.358	0.54976	6.486	0.21513	6.345	0.23873	6.534	0.17043		8.398	0.14447	2.902	0.42869	1.8265	0.25402	8.314	0.08972	7.113	0.07592	5.273	0.14264
8.154	0.2089	8.597	0.27245	6.129	0.04193	5.65	0.09704	6.6459	0.55175	5.94094	0.34092	1.176	0.64801		5.109	0.05135	2.075	0.66996	3.359	0.54451	6.487	0.21391	6.347	0.24059	6.535	0.17068		8.401	0.14497	2.903	0.43131	1.8675	0.2536	8.315	0.09039	7.114	0.07906	5.274	0.14248
8.155	0.20977	8.598	0.27295	6.13	0.04232	5.651	0.09279	6.67517	0.56599	5.99654	0.34181	1.177	0.64955		5.111	0.05229	2.077	0.66475	3.36	0.55168	6.488	0.21442	6.348	0.23919	6.536	0.16958		8.402	0.14287	2.906	0.42818	1.9485	0.23413	8.316	0.08907	7.115	0.07734	5.275	0.14122
8.156	0.20951	8.599	0.273	6.131	0.04324	5.652	0.09519	6.68102	0.95	6.05799	0.35342	1.178	0.64389		5.111	0.05293	2.078	0.66945	3.361	0.54412	6.49	0.21661	6.349	0.24023	6.537	0.16851		8.402	0.14517	2.906	0.43079	1.9495	0.24173	8.317	0.09041	7.117	0.07579	5.276	0.14035
8.158	0.2094	8.601	0.27141	6.132	0.04363	5.653	0.09589			6.13993	0.36662	1.18	0.64467		5.114	0.05269	2.079	0.67182	3.362	0.5472	6.49	0.21493	6.35	0.2419	6.539	0.16903		8.404	0.14357	2.907	0.43235	1.9705	0.22925	8.319	0.09148	7.118	0.07831	5.278	0.14076
8.159	0.21058	8.602	0.27219	6.133	0.04334	5.655	0.0942			6.19261	0.39393	1.181	0.64222		5.114	0.0522	2.081	0.67509	3.364	0.54492	6.492	0.21555	6.352	0.2419	6.54	0.16984		8.405	0.14538	2.908	0.43235	2.0245	0.22513	8.32	0.09162	7.12	0.07831	5.279	0.14005
8.16	0.20948	8.603	0.27166	6.135	0.04533	5.656	0.09404			6.21309	0.41655	1.182	0.63978		5.115	0.05378	2.082	0.67366	3.364	0.54729	6.493	0.21435	6.352	0.24115	6.54	0.17168		8.406	0.14457	2.91	0.43079	2.026	0.22766	8.322	0.0911	7.12	0.07723	5.28	0.14211
8.161	0.21053	8.605	0.27242	6.136	0.04518	5.657	0.09541			6.28625	0.74324	1.183	0.64135		5.117	0.05309	2.082	0.66757	3.367	0.55065	6.494	0.21412	6.354	0.24154	6.541	0.17113		8.407	0.1448	2.911	0.43027	2.221	0.19802	8.323	0.09057	7.121	0.0785	5.281	0.14072
8.163	0.21042	8.606	0.27202	6.137	0.04385	5.658	0.09765			6.29	0.95	1.184	0.64855		5.118	0.05307	2.084	0.66804	3.367	0.54917	6.496	0.21511	6.354	0.24442	6.544	0.17088		8.408	0.14475	2.912	0.42716	2.2215	0.20035	8.324	0.09032	7.122	0.07741	5.283	0.14054
8.164	0.21094	8.607	0.27279	6.139	0.04581	5.66	0.09544				--	1.186	0.64535		5.119	0.05213	2.085	0.66754	3.369	0.54621	6.497	0.21645	6.356	0.24242	6.545	0.1714		8.41	0.14551	2.914	0.43235	2.223	0.19795	8.326	0.09045	7.123	0.07898	5.284	0.13912
8.165	0.21134	8.608	0.27417	6.14	0.04566	5.661	0.09733				--	1.187	0.65007		5.12	0.05439	2.087	0.66513	3.37	0.54434	6.498	0.21475	6.356	0.24326	6.546	0.17165		8.411	0.14492	2.914	0.43132	2.2245	0.19555	8.325	0.09086	7.125	0.0793	5.286	0.13842
8.167	0.21189	8.609	0.27315	6.141	0.04605	5.662	0.09512				--	1.187	0.64764		5.122	0.05209	2.088	0.6656	3.371	0.54356	6.5	0.21612	6.358	0.24632	6.548	0.17242		8.413	0.14464	2.916	0.42769	2.3065	0.1875	8.328	0.09205	7.126	0.07994	5.287	0.13939
8.168	0.20994	8.61	0.27323	6.142	0.04367	5.663	0.09803				--	1.189	0.65548		5.122	0.05322	2.089	0.66516	3.372	0.5398	6.501	0.21564	6.359	0.24476	6.548	0.1711		8.414	0.14437	2.917	0.42873	2.3085	0.19337	8.328	0.0918	7.128	0.07934	5.288	0.14143
8.168	0.21001	8.612	0.27283	6.144	0.04774	5.664	0.0972				--	1.19	0.64675		5.124	0.05388	2.091	0.67501	3.392	0.5418	6.502	0.2148	6.361	0.24578	6.551	0.16893		8.414	0.14534	2.919	0.42458	2.31	0.18656	8.33	0.09007	7.129	0.07966	5.289	0.14002
8.17	0.20956	8.613	0.27301	6.145	0.04708	5.666	0.09755				--	1.192	0.63538		5.125	0.05362	2.091	0.66701	3.393	0.53921	6.503	0.21748	6.362	0.24643	6.551	0.17026		8.417	0.14403	2.919	0.42874	2.3115	0.18972	8.331	0.09075	7.13	0.07904	5.291	0.14152
8.171	0.2101	8.614	0.27288	6.146	0.04708	5.667	0.09737				--	1.193	0.65533		5.127	0.05222	2.092	0.67081	3.395	0.53961	6.505	0.21627	6.363	0.24848	6.552	0.17107		8.417	0.14319	2.921	0.43082	2.313	0.18242	8.332	0.0913	7.131	0.08015	5.292	0.14082
8.172	0.20985	8.615	0.27424	6.146	0.04824	5.668	0.0967				--	1.195	0.64016		5.128	0.05473	2.094	0.65995	3.396	0.53889	6.506	0.21652	6.365	0.24871	6.553	0.17133		8.419	0.14525	2.923	0.4246	2.314	0.18427	8.334	0.09063	7.133	0.08047	5.293	0.14013
8.174	0.21285	8.616	0.27314	6.149	0.04703	5.669	0.09945				--	1.196	0.63453		5.129	0.05378	2.095	0.66517	3.397	0.53816	6.507	0.2175	6.366	0.24893	6.554	0.17342		8.42	0.14392	2.923	0.42823	2.315	0.18562	8.336	0.09184	7.134	0.07938	5.294	0.13943
8.176	0.21123	8.618	0.27361	6.15	0.04441	5.671	0.09673				--	1.197	0.64804		5.131	0.05309	2.097	0.66655	3.398	0.54194	6.508	0.21583	6.367	0.24915	6.556	0.17261		8.421	0.14494	2.924	0.42509	2.3165	0.18244	8.336	0.09317	7.135	0.08064	5.295	0.14076
8.176	0.21305	8.619	0.27309	6.15	0.04518	5.672	0.09809				--	1.198	0.65206		5.131	0.054	2.097	0.66186	3.399	0.54829	6.51	0.21608	6.368	0.25019	6.557	0.17129		8.422	0.1441	2.926	0.4267	2.317	0.18473	8.338	0.09292	7.136	0.08002	5.297	0.13952
8.177	0.21087	8.621	0.27337	6.152	0.04873	5.673	0.09676				--	1.199	0.64955		5.132	0.05326	2.099	0.66659	3.401	0.53188	6.511	0.21778	6.369	0.25223	6.559	0.17313		8.424	0.14537	2.927	0.42407	2.3185	0.18239	8.34	0.0945	7.137	0.08207	5.298	0.14102
8.179	0.21042	8.621	0.27374	6.153	0.0495	5.675	0.09763				--	1.2	0.64161		5.134	0.05578	2.1	0.66281	3.402	0.5379	6.512	0.21732	6.371	0.25125	6.56	0.17258		8.425	0.14404	2.928	0.421	2.32	0.1811	8.34	0.09544	7.139	0.08053	5.299	0.14071
8.18	0.2103	8.623	0.27511	6.155	0.04464	5.676	0.09697				--	1.201	0.64477		5.135	0.05506	2.101	0.66889	3.403	0.53762	6.513	0.21672	6.372	0.2505	6.561	0.17339		8.426	0.14532	2.928	0.42878	2.3215	0.18381	8.342	0.09491	7.14	0.07944	5.301	0.14292
8.181	0.21179	8.624	0.275	6.156	0.04503	5.677	0.0978				--	1.203	0.64705		5.137	0.05388	2.102	0.66286	3.405	0.53685	6.515	0.2177	6.374	0.2529	6.562	0.17365		8.427	0.14423	2.931	0.42878	2.3225	0.17566	8.343	0.09558	7.141	0.07837	5.301	0.14151
8.182	0.21123	8.625	0.2737	6.157	0.04749	5.678	0.09801				--	1.203	0.64467		5.138	0.05364	2.104	0.66333	3.406	0.53577	6.516	0.21796	6.374	0.25335	6.563	0.17017		8.429	0.14629	2.931	0.4231	2.3235	0.1838	8.344	0.09585	7.142	0.0804	5.303	0.14081
8.184	0.21274	8.626	0.273	6.158	0.04669	5.68	0.09836				--	1.206	0.64229		5.139	0.05407	2.105	0.66517	3.406	0.5354	6.517	0.21711	6.376	0.25317	6.564	0.17335		8.43	0.14469	2.932	0.42514	2.3245	0.18555	8.345	0.09599	7.144	0.07978	5.304	0.14231
8.185	0.21314	8.627	0.27454	6.16	0.04722	5.681	0.09668				--	1.207	0.63992		5.14	0.05498	2.106	0.65764	3.408	0.53242	6.518	0.21629	6.377	0.25379	6.566	0.17306		8.431	0.14544	2.934	0.4236	2.3265	0.18288	8.347	0.09559	7.145	0.0801	5.305	0.14253
8.187	0.21268	8.629	0.27442	6.16	0.0464	5.682	0.09804				--	1.208	0.63106		5.141	0.05471	2.108	0.65956	3.409	0.53661	6.519	0.21834	6.378	0.2552	6.567	0.17493		8.432	0.14513	2.935	0.42205	2.3275	0.17521	8.347	0.09731	7.146	0.08042	5.307	0.14222
8.188	0.21107	8.63	0.2745	6.162	0.04733	5.683	0.09671				--	1.209	0.64223		5.143	0.05308	2.109	0.66147	3.411	0.53886	6.52	0.21739	6.379	0.25584	6.567	0.17306		8.434	0.14612	2.936	0.42572	2.329	0.18197	8.349	0.0964	7.147	0.07982	5.309	0.13894
8.188	0.20932	8.632	0.27437	6.163	0.04666	5.685	0.09807				--	1.21	0.63986		5.144	0.05467	2.11	0.6694	3.411	0.53404	6.522	0.21982	6.38	0.25707	6.569	0.17332		8.436	0.14612	2.937	0.42569	2.3305	0.18332	8.35	0.09785	7.148	0.08014	5.309	0.13863
8.189	0.21103	8.633	0.27486	6.164	0.0469	5.686	0.09688				--	1.212	0.63749		5.145	0.05509	2.112	0.65722	3.413	0.53597	6.523	0.21716	6.382	0.25729	6.571	0.17383		8.436	0.14532	2.939	0.42316	2.331	0.18196	8.351	0.09812	7.149	0.07939	5.311	0.14341
8.191	0.21369	8.634	0.27533	6.166	0.04677	5.687	0.09775				--	1.213	0.63195		5.147	0.05417	2.113	0.66146	3.415	0.533	6.524	0.21912	6.383	0.25791	6.571	0.17328		8.437	0.145	2.94	0.42575	2.3325	0.1784	8.352	0.09548	7.151	0.07922	5.312	0.14218
8.193	0.21261	8.635	0.2764	6.167	0.0461	5.688	0.09893				--	1.214	0.64912		5.147	0.05392	2.113	0.65393	3.416	0.5334	6.526	0.219	6.384	0.25773	6.573	0.1709		8.439	0.14549	2.941	0.42263	2.3335	0.1824	8.354	0.09574	7.152	0.07986	5.313	0.14037
8.194	0.21118	8.636	0.27527	6.168	0.04701	5.69	0.09743				--	1.215	0.63429		5.149	0.05525	2.115	0.65586	3.417	0.53493	6.527	0.21962	6.385	0.25675	6.574	0.17566		8.44	0.14469	2.943	0.41799	2.335	0.18866	8.355	0.0968	7.154	0.08018	5.314	0.14077
8.195	0.21268	8.638	0.27576	6.169	0.04634	5.69	0.09711				--	1.217	0.6452		5.15	0.05476	2.116	0.65962	3.418	0.53421	6.528	0.21841	6.386	0.25919	6.576	0.17485		8.441	0.14648	2.944	0.41852	2.336	0.18149	8.356	0.09945	7.155	0.08003	5.315	0.14376
8.196	0.21341	8.639	0.27564	6.17	0.04816	5.692	0.09896				--	1.218	0.62308		5.152	0.0552	2.118	0.65731	3.438	0.5266	6.529	0.22109	6.388	0.25901	6.576	0.17723		8.442	0.14619	2.945	0.41958	2.337	0.18015	8.357	0.09814	7.156	0.07849	5.317	0.13978
8.198	0.21277	8.64	0.27553	6.172	0.04539	5.693	0.09917				--	1.22	0.63416		5.153	0.0545	2.119	0.65023	3.439	0.53083	6.531	0.22061	6.389	0.25883	6.579	0.17456		8.443	0.14486	2.947	0.41903	2.3385	0.17614	8.358	0.09708	7.157	0.08067	5.318	0.14181
8.198	0.21349	8.641	0.275	6.173	0.04945	5.695	0.09749				--	1.22	0.6318		5.154	0.05563	2.119	0.65122	3.441	0.53271	6.532	0.2205	6.39	0.25887	6.579	0.17375		8.444	0.14585	2.948	0.41956	2.34	0.17973	8.36	0.09814	7.158	0.07851	5.319	0.14058
8.2	0.21305	8.643	0.27636	6.174	0.04709	5.696	0.09934				--	1.222	0.63895		5.155	0.05355	2.121	0.65033	3.443	0.52603	6.533	0.22029	6.392	0.2607	6.581	0.17348		8.446	0.14605	2.949	0.42061	2.341	0.18107	8.361	0.0975	7.16	0.07883	5.32	0.14137
8.201	0.21259	8.644	0.27594	6.176	0.04798	5.697	0.09801				--	1.223	0.64589		5.156	0.05377	2.122	0.65781	3.443	0.53021	6.535	0.21955	6.393	0.26011	6.581	0.17452		8.448	0.14605	2.951	0.42323	2.3425	0.18021	8.363	0.0963	7.161	0.07915	5.322	0.14027
8.202	0.21235	8.645	0.2763	6.177	0.05045	5.699	0.09835				--	1.224	0.63178		5.157	0.05419	2.123	0.65318	3.445	0.52573	6.535	0.22004	6.394	0.25993	6.583	0.17425		8.448	0.14626	2.952	0.4196	2.3435	0.17924	8.363	0.09763	7.162	0.08133	5.322	0.14177
8.204	0.21352	8.647	0.2763	6.178	0.04874	5.7	0.09821				--	1.225	0.63878		5.159	0.05395	2.125	0.65366	3.445	0.52767	6.537	0.22103	6.395	0.25975	6.585	0.17397		8.45	0.14598	2.953	0.42427	2.3445	0.1837	8.365	0.09673	7.163	0.08196	5.323	0.14089
8.205	0.21049	8.647	0.2758	6.179	0.04912	5.701	0.10006				--	1.227	0.63334		5.16	0.05507	2.126	0.64847	3.447	0.52767	6.538	0.22199	6.396	0.26036	6.586	0.17711		8.451	0.14617	2.954	0.42019	2.3455	0.1828	8.366	0.09843	7.165	0.08136	5.325	0.14006
8.206	0.21284	8.649	0.27598	6.18	0.04883	5.702	0.09838				--	1.228	0.631		5.161	0.05503	2.127	0.64758	3.447	0.52288	6.539	0.22007	6.397	0.2596	6.587	0.17474		8.453	0.14566	2.956	0.42276	2.3475	0.18416	8.368	0.09805	7.166	0.07968	5.327	0.14208
8.208	0.21142	8.65	0.27674	6.182	0.04976	5.703	0.09873				--	1.229	0.63178		5.163	0.05549	2.128	0.64858	3.449	0.52594	6.54	0.22165	6.399	0.26223	6.588	0.17605		8.453	0.14615	2.957	0.42124	2.349	0.17476	8.368	0.0966	7.168	0.08187	5.328	0.13866
8.209	0.2124	8.651	0.27797	6.183	0.05168	5.704	0.09907				--	1.23	0.63951		5.163	0.0559	2.13	0.64764	3.451	0.53041	6.542	0.22045	6.4	0.26124	6.589	0.17709		8.454	0.14739	2.958	0.41818	2.3495	0.17703	8.37	0.09806	7.169	0.08264	5.329	0.14344
8.209	0.21312	8.653	0.2767	6.184	0.04985	5.705	0.09775				--	1.231	0.63719		5.165	0.05498	2.131	0.64813	3.451	0.52899	6.543	0.22034	6.401	0.26207	6.591	0.17603		8.456	0.1471	2.96	0.41711	2.351	0.1837	8.371	0.09818	7.17	0.08095	5.33	0.14164
8.211	0.21365	8.654	0.27581	6.186	0.04814	5.707	0.09761				--	1.233	0.63487		5.166	0.0552	2.132	0.65422	3.453	0.52493	6.544	0.22167	6.403	0.26149	6.592	0.17548		8.457	0.14656	2.96	0.42174	2.3525	0.1841	8.373	0.09766	7.172	0.07955	5.331	0.14147
8.212	0.21385	8.654	0.27558	6.187	0.04958	5.708	0.09931				--	1.234	0.63255		5.167	0.05628	2.133	0.64961	3.454	0.53131	6.545	0.22048	6.404	0.26229	6.593	0.17732		8.458	0.14705	2.961	0.42384	2.354	0.18188	8.374	0.10029	7.172	0.07895	5.332	0.14119
8.213	0.21469	8.656	0.27724	6.188	0.04996	5.71	0.09812				--	1.235	0.63102		5.169	0.0558	2.135	0.65153	3.456	0.52798	6.546	0.22036	6.404	0.26251	6.595	0.17546		8.459	0.14622	2.963	0.42027	2.3555	0.17747	8.375	0.10096	7.173	0.08067	5.334	0.14103
8.214	0.21412	8.657	0.27683	6.189	0.04863	5.711	0.1				--	1.236	0.62235		5.17	0.05488	2.136	0.64779	3.456	0.5299	6.547	0.22013	6.405	0.26397	6.595	0.17678		8.461	0.14647	2.964	0.41927	2.3555	0.18279	8.376	0.09887	7.174	0.08099	5.335	0.14033
8.216	0.2127	8.658	0.27718	6.191	0.04863	5.712	0.09833				--	1.238	0.61688		5.171	0.05646	2.137	0.64971	3.458	0.52696	6.549	0.22148	6.408	0.26298	6.596	0.17861		8.461	0.14642	2.966	0.42025	2.3575	0.18721	8.377	0.09756	7.175	0.07916	5.336	0.14182
8.217	0.21441	8.66	0.27736	6.191	0.0508	5.713	0.10103				--	1.239	0.63412		5.173	0.05575	2.138	0.64927	3.459	0.52666	6.55	0.22053	6.409	0.26399	6.598	0.17859		8.463	0.14688	2.966	0.42032	2.3585	0.18104	8.378	0.09861	7.178	0.08194	5.337	0.14097
8.219	0.21363	8.661	0.27831	6.194	0.05133	5.715	0.09884				--	1.24	0.6317		5.173	0.05709	2.14	0.64416	3.461	0.52372	6.552	0.22222	6.41	0.26381	6.599	0.17885		8.465	0.14763	2.968	0.41773	2.3605	0.18012	8.379	0.09874	7.178	0.08118	5.339	0.14042
8.22	0.21319	8.663	0.27889	6.194	0.04755	5.716	0.09971				--	1.242	0.61371		5.175	0.05594	2.141	0.64746	3.462	0.52195	6.553	0.22209	6.411	0.26205	6.6	0.17752		8.466	0.14761	2.969	0.4178	2.3605	0.18189	8.381	0.1002	7.18	0.08056	5.339	0.14121
8.221	0.21403	8.663	0.27808	6.195	0.05001	5.717	0.10106				--	1.243	0.60823		5.176	0.05657	2.142	0.64515	3.463	0.52053	6.554	0.22271	6.412	0.26543	6.602	0.17882		8.467	0.14709	2.971	0.41423	2.3625	0.17483	8.382	0.10032	7.181	0.08088	5.341	0.14161
8.222	0.21295	8.665	0.27796	6.196	0.05026	5.718	0.09987				--	1.244	0.61942		5.178	0.0561	2.143	0.64844	3.465	0.52202	6.555	0.22367	6.413	0.26467	6.603	0.17802		8.467	0.1483	2.972	0.41779	2.3635	0.18456	8.384	0.09901	7.182	0.08213	5.342	0.14255
8.223	0.21303	8.666	0.27872	6.198	0.04804	5.719	0.10008				--	1.245	0.62332		5.179	0.05585	2.144	0.64943	3.466	0.52425	6.556	0.22283	6.415	0.26529	6.604	0.18011		8.47	0.14675	2.973	0.41422	2.3645	0.18191	8.385	0.09995	7.183	0.08198	5.343	0.14076
8.225	0.21451	8.667	0.2785	6.199	0.05085	5.721	0.0999				--	1.247	0.62181		5.18	0.05584	2.146	0.64428	3.466	0.52177	6.557	0.22333	6.416	0.26431	6.605	0.18011		8.47	0.1475	2.974	0.41377	2.3665	0.1819	8.387	0.09995	7.184	0.0823	5.344	0.14209
8.226	0.21343	8.669	0.27925	6.201	0.0488	5.722	0.09873				--	1.248	0.62569		5.181	0.05606	2.147	0.64478	3.488	0.52148	6.559	0.22167	6.417	0.26532	6.606	0.17903		8.471	0.1487	2.975	0.41686	2.3675	0.1819	8.387	0.10086	7.185	0.08062	5.346	0.14248
8.227	0.21331	8.67	0.27768	6.201	0.0485	5.723	0.09908				--	1.25	0.62019		5.182	0.05691	2.148	0.63736	3.489	0.52295	6.561	0.22262	6.418	0.26792	6.608	0.17665		8.474	0.14689	2.977	0.41068	2.3685	0.18013	8.389	0.1006	7.187	0.08125	5.347	0.14181
8.228	0.21435	8.671	0.27816	6.203	0.05046	5.724	0.10079				--	1.251	0.61479		5.184	0.05689	2.15	0.64018	3.49	0.51676	6.562	0.22431	6.419	0.2648	6.609	0.17769		8.474	0.1466	2.977	0.41685	2.3695	0.17925	8.391	0.10153	7.189	0.08172	5.348	0.1415
8.23	0.21487	8.672	0.27775	6.204	0.04952	5.726	0.09961				--	1.252	0.62805		5.185	0.0571	2.15	0.64398	3.491	0.51717	6.563	0.22349	6.421	0.26699	6.611	0.17688		8.475	0.14683	2.979	0.41534	2.3715	0.17528	8.39	0.10127	7.189	0.08205	5.35	0.14081
8.231	0.21391	8.673	0.27839	6.207	0.04964	5.727	0.09844				--	1.253	0.6164		5.186	0.05729	2.152	0.64361	3.492	0.52131	6.564	0.22398	6.422	0.26622	6.611	0.17844		8.476	0.14704	2.98	0.41639	2.372	0.1744	8.392	0.10035	7.193	0.08373	5.351	0.14172
8.231	0.21366	8.675	0.27888	6.206	0.0499	5.728	0.10231				--	1.254	0.62656		5.188	0.05592	2.154	0.63939	3.494	0.51619	6.566	0.22243	6.424	0.26566	6.613	0.17922		8.478	0.14831	2.982	0.41385	2.374	0.17264	8.393	0.10401	7.191	0.08343	5.352	0.14268
8.233	0.21471	8.676	0.2805	6.208	0.05028	5.729	0.10149				--	1.255	0.61583		5.189	0.05861	2.154	0.63989	3.495	0.51549	6.567	0.2241	6.425	0.26942	6.615	0.18105		8.479	0.14672	2.983	0.41388	2.375	0.1722	8.395	0.09996	7.193	0.08283	5.353	0.14199
8.235	0.21491	8.677	0.28028	6.209	0.04963	5.731	0.10032				--	1.256	0.63191		5.19	0.05678	2.155	0.63811	3.496	0.51923	6.568	0.22292	6.426	0.26845	6.615	0.17998		8.48	0.14822	2.985	0.41645	2.3755	0.17926	8.396	0.1014	7.194	0.08486	5.354	0.14386
8.236	0.21413	8.679	0.27959	6.21	0.05103	5.732	0.10117				--	1.258	0.62039		5.191	0.05765	2.157	0.63581	3.497	0.5141	6.569	0.22459	6.427	0.26849	6.616	0.17735		8.482	0.14872	2.986	0.41441	2.4035	0.1698	8.397	0.10129	7.196	0.08285	5.356	0.1426
8.237	0.21486	8.68	0.28034	6.211	0.05244	5.733	0.09985				--	1.259	0.61823		5.193	0.05697	2.158	0.63682	3.498	0.51604	6.57	0.22269	6.429	0.26948	6.618	0.18101		8.483	0.1484	2.986	0.41444	2.4045	0.17412	8.398	0.10193	7.197	0.08132	5.357	0.14138
8.239	0.21346	8.681	0.28111	6.212	0.04907	5.735	0.1017				--	1.26	0.62276		5.193	0.05693	2.16	0.64383	3.5	0.51976	6.571	0.22366	6.43	0.2693	6.619	0.17916		8.485	0.14811	2.988	0.417	2.4055	0.17068	8.399	0.10208	7.198	0.08488	5.358	0.14014
8.24	0.21577	8.682	0.27924	6.214	0.05152	5.736	0.10103				--	1.261	0.61744		5.195	0.05804	2.16	0.63504	3.501	0.51837	6.572	0.22415	6.431	0.26914	6.62	0.18151		8.486	0.14809	2.989	0.41549	2.4065	0.16722	8.401	0.10128	7.199	0.08643	5.359	0.14416
8.242	0.21513	8.683	0.27999	6.215	0.05227	5.737	0.10088				--	1.263	0.60577		5.196	0.05644	2.162	0.63269	3.528	0.51085	6.574	0.22368	6.432	0.2717	6.622	0.17966		8.487	0.14884	2.99	0.41296	2.4085	0.17331	8.401	0.10181	7.201	0.0835	5.361	0.14131
8.242	0.21438	8.684	0.28152	6.217	0.05108	5.738	0.10172				--	1.264	0.60982		5.197	0.05642	2.163	0.63749	3.53	0.50906	6.575	0.225	6.433	0.27134	6.623	0.17886		8.488	0.14803	2.991	0.41705	2.4095	0.16985	8.403	0.10287	7.202	0.08381	5.362	0.14264
8.243	0.21446	8.686	0.28111	6.218	0.05248	5.739	0.1034				--	1.265	0.61679		5.198	0.05638	2.164	0.64405	3.531	0.5077	6.576	0.22407	6.435	0.27234	6.624	0.18146		8.489	0.14771	2.993	0.41757	2.4275	0.16488	8.404	0.1047	7.203	0.08552	5.364	0.14249
8.245	0.21606	8.687	0.28187	6.219	0.05183	5.741	0.10375				--	1.266	0.61228		5.2	0.05727	2.166	0.63473	3.533	0.5099	6.578	0.22502	6.436	0.27097	6.625	0.18224		8.491	0.14949	2.994	0.41201	2.4295	0.17303	8.405	0.10403	7.204	0.08279	5.365	0.14123
8.245	0.21645	8.688	0.28205	6.22	0.05118	5.742	0.10224				--	1.267	0.59749		5.201	0.05545	2.167	0.63667	3.533	0.50476	6.579	0.22574	6.437	0.27063	6.627	0.18064		8.492	0.14817	2.995	0.40438	2.431	0.1692	8.407	0.10274	7.207	0.08569	5.366	0.1411
8.247	0.21376	8.689	0.2827	6.221	0.05001	5.742	0.10343				--	1.269	0.62		5.202	0.05766	2.168	0.63575	3.534	0.5056	6.579	0.22468	6.439	0.27356	6.628	0.18142		8.493	0.14867	2.996	0.41156	2.4315	0.16964	8.408	0.10222	7.206	0.08355	5.367	0.14026
8.248	0.21514	8.691	0.28229	6.222	0.05115	5.744	0.10277				--	1.27	0.60857		5.204	0.05719	2.169	0.6349	3.536	0.50936	6.582	0.22673	6.44	0.27261	6.629	0.18219		8.494	0.14812	2.998	0.4131	2.433	0.17005	8.409	0.10274	7.208	0.0865	5.369	0.14065
8.25	0.21629	8.692	0.28409	6.225	0.05115	5.745	0.10145				--	1.271	0.6163		5.205	0.05627	2.17	0.63033	3.537	0.50978	6.586	0.22588	6.441	0.2732	6.63	0.1814		8.495	0.14936	2.999	0.41313	2.4345	0.17138	8.411	0.10457	7.21	0.08496	5.37	0.14319
8.251	0.21436	8.694	0.28323	6.225	0.0505	5.747	0.10029				--	1.272	0.61393		5.206	0.05781	2.172	0.63643	3.538	0.50622	6.584	0.22684	6.442	0.27382	6.631	0.18347		8.497	0.14881	3.001	0.41264	2.436	0.16668	8.412	0.10288	7.211	0.08496	5.371	0.13995
8.251	0.2156	8.694	0.28358	6.226	0.0533	5.748	0.10213				--	1.274	0.62314		5.208	0.05757	2.173	0.63136	3.54	0.50769	6.585	0.22816	6.443	0.27441	6.633	0.1811		8.498	0.14953	3.002	0.40854	2.4375	0.17137	8.413	0.10275	7.211	0.08328	5.371	0.14221
8.254	0.21657	8.696	0.28434	6.228	0.05265	5.749	0.10347				--	1.275	0.61262		5.209	0.05754	2.174	0.62907	3.541	0.50595	6.586	0.22518	6.444	0.27483	6.634	0.1824		8.5	0.14976	3.002	0.40402	2.5405	0.15645	8.414	0.10288	7.213	0.08313	5.374	0.14367
8.254	0.21524	8.697	0.28439	6.229	0.05044	5.75	0.10081				--	1.275	0.60731		5.21	0.05843	2.175	0.63653	3.542	0.50852	6.587	0.22676	6.446	0.27349	6.635	0.18265		8.501	0.14924	3.003	0.41571	2.542	0.14834	8.416	0.10393	7.214	0.08514	5.375	0.14191
8.257	0.21556	8.699	0.28515	6.23	0.05069	5.751	0.10266				--	1.277	0.62701		5.211	0.05795	2.176	0.6325	3.543	0.50391	6.589	0.22629	6.447	0.27525	6.637	0.18105		8.501	0.14892	3.004	0.40659	2.543	0.15205	8.417	0.1038	7.216	0.08361	5.376	0.14284
8.257	0.21693	8.7	0.283	6.232	0.05313	5.752	0.10084				--	1.278	0.61579		5.213	0.05747	2.179	0.63392	3.545	0.50872	6.59	0.22687	6.448	0.27572	6.638	0.18524		8.503	0.14887	3.006	0.41118	2.5435	0.15531	8.418	0.10445	7.217	0.08439	5.377	0.14091
8.259	0.21457	8.701	0.28376	6.233	0.05107	5.754	0.10118				--	1.28	0.61133		5.214	0.05767	2.179	0.63493	3.546	0.50694	6.591	0.22736	6.452	0.27629	6.639	0.18155		8.505	0.14935	3.007	0.40923	2.584	0.14351	8.419	0.10315	7.218	0.08241	5.379	0.14308
8.26	0.21668	8.702	0.28481	6.233	0.05284	5.755	0.10386				--	1.281	0.60898		5.215	0.05766	2.181	0.6382	3.547	0.50845	6.593	0.22868	6.451	0.27745	6.64	0.1818		8.506	0.14883	3.009	0.41073	2.5855	0.14397	8.42	0.10523	7.219	0.08411	5.379	0.14347
8.261	0.2158	8.703	0.284	6.235	0.05269	5.757	0.1037				--	1.283	0.61503		5.216	0.05808	2.182	0.64005	3.548	0.50777	6.594	0.22856	6.451	0.27727	6.642	0.18439		8.506	0.14979	3.01	0.40826	2.586	0.14358	8.422	0.10394	7.22	0.08381	5.38	0.141
8.263	0.21707	8.705	0.28504	6.236	0.055	5.758	0.10203				--	1.284	0.60756		5.217	0.05763	2.183	0.63227	3.576	0.50205	6.595	0.2288	6.452	0.27808	6.642	0.18335		8.509	0.14901	3.011	0.40624	2.5875	0.14403	8.423	0.10342	7.222	0.08505	5.382	0.14248
8.263	0.216	8.706	0.28551	6.238	0.05228	5.759	0.10438				--	1.284	0.60838		5.218	0.05759	2.184	0.63193	3.577	0.50134	6.596	0.22799	6.454	0.27672	6.644	0.18516		8.509	0.14898	3.011	0.40624	2.589	0.14732	8.424	0.10511	7.223	0.08305	5.383	0.1438
8.264	0.21607	8.707	0.28471	6.239	0.05369	5.76	0.10123				--	1.286	0.60311		5.22	0.0589	2.186	0.62683	3.578	0.49526	6.597	0.22739	6.455	0.27559	6.646	0.18514		8.51	0.14944	3.013	0.40633	2.5975	0.14636	8.426	0.1046	7.224	0.08231	5.385	0.14148
8.266	0.21691	8.709	0.28488	6.24	0.05303	5.761	0.10205				--	1.287	0.60778		5.222	0.05709	2.187	0.62735	3.579	0.49611	6.599	0.22835	6.457	0.27735	6.646	0.18173		8.512	0.1489	3.015	0.4058	2.657	0.13365	8.427	0.10395	7.226	0.08309	5.386	0.14365
8.267	0.21636	8.71	0.28679	6.241	0.05238	5.762	0.10472				--	1.288	0.60858		5.222	0.05618	2.188	0.62366	3.581	0.49654	6.6	0.22896	6.458	0.28067	6.648	0.1838		8.513	0.14862	3.016	0.40536	2.6585	0.13332	8.429	0.10317	7.227	0.0834	5.386	0.14118
8.269	0.2159	8.711	0.28697	6.242	0.05261	5.764	0.10307				--	1.29	0.60938		5.223	0.05839	2.189	0.62975	3.582	0.49478	6.601	0.22777	6.459	0.27876	6.649	0.18665		8.514	0.14885	3.017	0.40387	2.66	0.13727	8.429	0.10486	7.228	0.08555	5.388	0.14373
8.27	0.21675	8.712	0.28644	6.244	0.05504	5.765	0.10341				--	1.291	0.60718		5.225	0.05793	2.19	0.62522	3.583	0.49889	6.602	0.22979	6.461	0.27954	6.65	0.18663		8.515	0.15033	3.018	0.40642	2.661	0.13418	8.431	0.10409	7.229	0.08542	5.389	0.14183
8.271	0.21661	8.714	0.28719	6.245	0.05438	5.766	0.10409				--	1.292	0.60195		5.226	0.05791	2.192	0.6341	3.585	0.5021	6.603	0.2285	6.461	0.2815	6.652	0.1835		8.517	0.1485	3.019	0.40643	2.662	0.13539	8.431	0.10305	7.23	0.08281	5.391	0.14222
8.272	0.21778	8.715	0.28708	6.246	0.05167	5.768	0.10196				--	1.293	0.5913		5.227	0.05787	2.193	0.62903	3.585	0.49755	6.605	0.22946	6.463	0.28055	6.652	0.18479		8.518	0.14924	3.021	0.40397	2.6635	0.13662	8.433	0.10487	7.232	0.08635	5.392	0.14529
8.273	0.21701	8.716	0.28754	6.247	0.055	5.769	0.10278				--	1.294	0.60128		5.228	0.05965	2.194	0.63006	3.587	0.4958	6.606	0.22863	6.464	0.2823	6.654	0.18581		8.519	0.14894	3.022	0.40801	2.6935	0.13329	8.434	0.10396	7.233	0.08528	5.393	0.14244
8.274	0.21901	8.717	0.28819	6.249	0.05331	5.77	0.10212				--	1.296	0.59383		5.23	0.05759	2.196	0.62226	3.588	0.49338	6.607	0.22947	6.465	0.28118	6.655	0.18657		8.521	0.14788	3.024	0.40397	2.695	0.1349	8.435	0.10331	7.234	0.08267	5.394	0.14213
8.276	0.2157	8.719	0.2876	6.25	0.05213	5.771	0.10298				--	1.297	0.60085		5.231	0.05867	2.197	0.62415	3.59	0.49338	6.609	0.22864	6.467	0.27984	6.656	0.18657		8.522	0.14914	3.024	0.40608	2.696	0.13417	8.437	0.10319	7.236	0.08347	5.396	0.14308
8.277	0.21716	8.719	0.28806	6.251	0.05288	5.772	0.10214				--	1.299	0.60166		5.233	0.05755	2.198	0.61904	3.59	0.49489	6.61	0.22888	6.468	0.28159	6.657	0.18707		8.523	0.14935	3.026	0.40556	2.697	0.13539	8.438	0.10423	7.237	0.0833	5.397	0.14185
8.278	0.21756	8.72	0.28725	6.253	0.05634	5.774	0.10399				--	1.3	0.60536		5.234	0.05908	2.199	0.62801	3.591	0.49574	6.611	0.23008	6.469	0.28278	6.659	0.186		8.525	0.15033	3.027	0.4031	2.6985	0.13199	8.439	0.10294	7.238	0.085	5.398	0.14386
8.28	0.21884	8.722	0.28858	6.254	0.05362	5.775	0.10481				--	1.301	0.60616		5.235	0.05927	2.2	0.62904	3.593	0.49616	6.613	0.22925	6.471	0.28336	6.66	0.186		8.526	0.14931	3.028	0.40661	2.7	0.12899	8.44	0.10306	7.239	0.0838	5.399	0.14194
8.28	0.21701	8.723	0.28836	6.255	0.0518	5.776	0.10316				--	1.302	0.6041		5.236	0.05769	2.202	0.62674	3.594	0.49332	6.614	0.22949	6.472	0.28242	6.662	0.18702		8.526	0.14974	3.029	0.40062	2.701	0.13248	8.442	0.1041	7.241	0.08319	5.401	0.14341
8.282	0.21848	8.725	0.28812	6.257	0.05491	5.777	0.10517				--	1.303	0.58667		5.238	0.05946	2.203	0.62725	3.595	0.49417	6.615	0.23045	6.473	0.28494	6.663	0.18934		8.529	0.14923	3.031	0.39913	2.7025	0.1337	8.443	0.10554	7.242	0.08396	5.402	0.14541
8.283	0.21824	8.727	0.28812	6.257	0.05615	5.78	0.10469				--	1.304	0.59044		5.239	0.05941	2.204	0.62219	3.621	0.4881	6.616	0.22998	6.474	0.28398	6.663	0.18751		8.529	0.14946	3.032	0.39865	2.74	0.12285	8.444	0.1045	7.243	0.08597	5.403	0.14242
8.285	0.21748	8.727	0.28847	6.259	0.05462	5.78	0.10402				--	1.305	0.60733		5.241	0.05673	2.205	0.62605	3.621	0.49181	6.617	0.22975	6.475	0.28402	6.666	0.18696		8.53	0.14918	3.033	0.40375	2.7645	0.12414	8.446	0.10632	7.245	0.08305	5.405	0.14026
8.286	0.218	8.729	0.28806	6.259	0.05433	5.781	0.1042				--	1.306	0.60207		5.241	0.05917	2.207	0.6224	3.622	0.49583	6.619	0.23034	6.477	0.2846	6.666	0.18617		8.531	0.14988	3.035	0.40375	2.7655	0.12088	8.447	0.10503	7.246	0.08704	5.405	0.14104
8.287	0.21883	8.73	0.28911	6.261	0.05623	5.783	0.10604				--	1.308	0.58857		5.242	0.05759	2.208	0.62292	3.624	0.49411	6.62	0.23201	6.478	0.2848	6.668	0.18874		8.533	0.15011	3.035	0.40428	2.858	0.10819	8.448	0.10606	7.247	0.08447	5.407	0.14035
8.288	0.21699	8.731	0.28871	6.262	0.0529	5.784	0.10537				--	1.309	0.59543		5.243	0.06	2.209	0.61791	3.625	0.48745	6.621	0.23082	6.479	0.28617	6.669	0.18718		8.534	0.14932	3.036	0.40232	2.8595	0.10897	8.449	0.10618	7.249	0.08661	5.408	0.14169
8.29	0.21879	8.732	0.28916	6.264	0.05532	5.785	0.10719				--	1.311	0.59626		5.245	0.06021	2.21	0.62032	3.627	0.48676	6.622	0.23131	6.48	0.28658	6.67	0.18923		8.535	0.15032	3.038	0.40036	2.8605	0.11048	8.451	0.10489	7.25	0.08462	5.41	0.14061
8.291	0.21803	8.733	0.29038	6.265	0.05618	5.786	0.10786				--	1.312	0.60018		5.246	0.05793	2.212	0.62032	3.628	0.48718	6.624	0.23084	6.482	0.28505	6.671	0.18637		8.536	0.15051	3.04	0.40491	2.8615	0.10879	8.452	0.10696	7.251	0.08677	5.41	0.14405
8.292	0.2181	8.735	0.2898	6.266	0.05488	5.788	0.1097				--	1.313	0.59789		5.248	0.05928	2.212	0.61726	3.629	0.48441	6.625	0.23108	6.482	0.28583	6.673	0.18921		8.538	0.151	3.041	0.40243	2.863	0.10955	8.454	0.10541	7.252	0.08388	5.412	0.14285
8.294	0.21746	8.735	0.29015	6.268	0.05335	5.789	0.10853				--	1.314	0.59953		5.248	0.05791	2.214	0.6136	3.669	0.4788	6.626	0.23098	6.484	0.28603	6.673	0.18893		8.539	0.15046	3.042	0.40047	2.864	0.10816	8.454	0.10644	7.253	0.0836	5.413	0.14483
8.294	0.21945	8.737	0.28945	6.268	0.05358	5.79	0.1092				--	1.315	0.5884		5.25	0.0581	2.215	0.6202	3.672	0.48196	6.627	0.23146	6.485	0.2845	6.675	0.1897		8.54	0.15066	3.044	0.4	2.899	0.10467	8.455	0.10619	7.255	0.08391	5.414	0.14345
8.296	0.21888	8.738	0.2894	6.27	0.05651	5.792	0.10805				--	1.317	0.58923		5.251	0.0612	2.217	0.61937	3.672	0.48068	6.629	0.23275	6.485	0.28703	6.676	0.18967		8.542	0.15011	3.045	0.39751	2.9	0.10367	8.457	0.10556	7.256	0.08498	5.416	0.14384
8.298	0.21888	8.741	0.28923	6.271	0.05331	5.793	0.10987				--	1.318	0.60797		5.252	0.05982	2.218	0.6199	3.674	0.47966	6.63	0.23123	6.488	0.28762	6.677	0.19147		8.543	0.14983	3.046	0.39958	2.9015	0.10233	8.459	0.10696	7.258	0.08485	5.417	0.14315
8.298	0.21865	8.74	0.29044	6.272	0.05264	5.794	0.11171				--	1.319	0.59172		5.254	0.05917	2.219	0.61343	3.674	0.47624	6.631	0.23147	6.489	0.28591	6.679	0.19171		8.544	0.14954	3.048	0.40011	2.9025	0.10419	8.46	0.10696	7.259	0.08529	5.418	0.14285
8.3	0.21832	8.742	0.29234	6.273	0.05457	5.795	0.11054				--	1.32	0.59564		5.254	0.05778	2.22	0.61731	3.676	0.47711	6.632	0.23229	6.49	0.28628	6.68	0.18961		8.545	0.15026	3.049	0.40064	2.904	0.09327	8.46	0.10634	7.259	0.08455	5.42	0.14216
8.3	0.21923	8.743	0.29079	6.274	0.05275	5.796	0.10989				--	1.322	0.59337		5.256	0.06063	2.222	0.62059	3.678	0.4754	6.634	0.23359	6.49	0.28632	6.681	0.18831		8.547	0.14921	3.05	0.40264	2.9055	0.10189	8.462	0.10723	7.261	0.08256	5.421	0.14311
8.303	0.21987	8.744	0.29055	6.276	0.05516	5.797	0.11022				--	1.323	0.59419		5.258	0.05863	2.223	0.61837	3.679	0.4769	6.635	0.23276	6.492	0.2875	6.682	0.19114		8.548	0.14969	3.05	0.40023	2.9065	0.10021	8.464	0.10749	7.262	0.08699	5.422	0.14294
8.303	0.22026	8.746	0.29044	6.277	0.05438	5.798	0.11107				--	1.324	0.58908		5.258	0.05882	2.224	0.61197	3.68	0.47733	6.636	0.233	6.494	0.2877	6.684	0.1919		8.549	0.14992	3.053	0.39922	3.002	0.08882	8.465	0.10826	7.263	0.08671	5.423	0.14388
8.305	0.21867	8.747	0.29078	6.279	0.05578	5.799	0.11122				--	1.325	0.57263		5.26	0.06035	2.225	0.61027	3.681	0.47669	6.637	0.23385	6.495	0.28751	6.685	0.1898		8.55	0.14963	3.053	0.40128	3.003	0.09137	8.465	0.108	7.265	0.08429	5.424	0.14465
8.305	0.22065	8.749	0.28992	6.28	0.05615	5.801	0.11287				--	1.326	0.57351		5.261	0.06056	2.227	0.61861	3.682	0.47606	6.639	0.23409	6.496	0.28754	6.686	0.1916		8.551	0.15009	3.055	0.39677	3.0045	0.09141	8.467	0.10789	7.266	0.08535	5.426	0.14396
8.307	0.22021	8.749	0.29055	6.281	0.05701	5.803	0.11139				--	1.328	0.58041		5.262	0.05964	2.227	0.61358	3.683	0.47585	6.64	0.23254	6.498	0.28622	6.688	0.19184		8.553	0.15057	3.056	0.39476	3.042	0.08707	8.468	0.1066	7.268	0.08522	5.427	0.14274
8.308	0.21978	8.751	0.2913	6.282	0.05419	5.803	0.11353				--	1.329	0.58806		5.263	0.05916	2.228	0.60771	3.685	0.47628	6.641	0.23268	6.499	0.28812	6.689	0.19053		8.554	0.14977	3.056	0.39487	3.043	0.0862	8.469	0.10955	7.269	0.08553	5.428	0.14259
8.309	0.22017	8.752	0.29204	6.284	0.05303	5.805	0.11091				--	1.33	0.58889		5.265	0.06001	2.23	0.61378	3.686	0.47181	6.643	0.23302	6.499	0.2899	6.69	0.19026		8.555	0.15176	3.058	0.39687	3.0445	0.08394	8.47	0.10892	7.27	0.08492	5.429	0.14497
8.311	0.21814	8.753	0.29296	6.285	0.05493	5.806	0.11026				--	1.332	0.59279		5.267	0.05936	2.231	0.61296	3.688	0.47335	6.643	0.23257	6.504	0.29027	6.691	0.19023		8.557	0.15097	3.058	0.40142	3.046	0.08296	8.472	0.10995	7.271	0.08615	5.431	0.14266
8.312	0.21897	8.755	0.2937	6.286	0.0553	5.807	0.1101				--	1.333	0.57266		5.267	0.05889	2.232	0.61128	3.689	0.47694	6.644	0.2341	6.502	0.29086	6.692	0.19048		8.558	0.15043	3.061	0.39099	3.0465	0.0865	8.473	0.10827	7.272	0.08373	5.432	0.14146
8.313	0.22	8.756	0.29158	6.287	0.05756	5.808	0.11093				--	1.334	0.58631		5.268	0.06017	2.234	0.60482	3.69	0.47481	6.646	0.23468	6.503	0.2926	6.693	0.19175		8.559	0.15091	3.062	0.39353	3.182	0.07233	8.474	0.10815	7.273	0.08343	5.433	0.14223
8.315	0.22052	8.757	0.29204	6.289	0.05402	5.809	0.11257				--	1.335	0.58431		5.27	0.05971	2.235	0.6137	3.69	0.47252	6.647	0.23421	6.504	0.293	6.694	0.18991		8.56	0.15063	3.063	0.39556	3.1835	0.06825	8.475	0.11032	7.275	0.08558	5.435	0.14274
8.316	0.21955	8.758	0.29336	6.289	0.05577	5.811	0.11192				--	1.337	0.57611		5.271	0.06035	2.236	0.61696	3.692	0.47397	6.648	0.23482	6.506	0.2932	6.696	0.18966		8.561	0.15163	3.065	0.39609	3.185	0.07286	8.476	0.11083	7.276	0.08451	5.435	0.14101
8.316	0.22091	8.759	0.29267	6.291	0.05854	5.812	0.11324				--	1.338	0.58291		5.272	0.06055	2.237	0.61255	3.693	0.47382	6.649	0.23563	6.507	0.29148	6.697	0.19118		8.562	0.15055	3.066	0.3942	3.186	0.07008	8.478	0.11032	7.277	0.08784	5.436	0.14178
8.318	0.22014	8.76	0.29388	6.293	0.0555	5.813	0.11406				--	1.339	0.58375		5.274	0.05963	2.239	0.60753	3.695	0.47207	6.651	0.23412	6.508	0.29111	6.698	0.19089		8.564	0.15051	3.068	0.39672	3.1875	0.07053	8.479	0.10904	7.279	0.08651	5.438	0.14377
8.319	0.22161	8.762	0.29272	6.293	0.05469	5.814	0.11243				--	1.34	0.58543		5.275	0.05984	2.24	0.61087	3.696	0.47357	6.652	0.2354	6.51	0.29247	6.7	0.1927		8.565	0.15125	3.069	0.39379	3.189	0.06612	8.48	0.11072	7.279	0.08757	5.439	0.14362
8.32	0.21979	8.762	0.29267	6.295	0.05457	5.815	0.11358				--	1.341	0.56834		5.276	0.06223	2.241	0.60861	3.697	0.47294	6.653	0.236	6.511	0.2919	6.701	0.19216		8.566	0.15069	3.071	0.39727	3.19	0.06747	8.482	0.11058	7.281	0.0856	5.44	0.14386
8.322	0.21999	8.765	0.29295	6.296	0.05594	5.817	0.11195				--	1.343	0.56921		5.278	0.06157	2.242	0.60364	3.735	0.46405	6.654	0.23401	6.512	0.29269	6.703	0.19267		8.568	0.15117	3.072	0.3978	3.3095	0.0562	8.483	0.11124	7.282	0.08591	5.442	0.1421
8.323	0.22112	8.765	0.29484	6.297	0.05516	5.818	0.11212				--	1.344	0.57604		5.278	0.06066	2.243	0.60748	3.736	0.46449	6.656	0.23495	6.514	0.29441	6.703	0.1947		8.569	0.1509	3.073	0.39339	3.311	0.05316	8.484	0.11109	7.283	0.08564	5.443	0.14371
8.324	0.22131	8.766	0.29518	6.299	0.05654	5.82	0.11441				--	1.345	0.57405		5.279	0.06065	2.245	0.60667	3.737	0.45964	6.657	0.23508	6.515	0.29441	6.705	0.19235		8.57	0.15316	3.074	0.39446	3.312	0.05945	8.485	0.11124	7.285	0.08564	5.443	0.14181
8.325	0.2217	8.768	0.29392	6.3	0.0569	5.821	0.11229				--	1.346	0.57577		5.28	0.06038	2.246	0.61274	3.738	0.46051	6.659	0.23613	6.515	0.29521	6.706	0.1944		8.571	0.15208	3.076	0.39499	3.382	0.05069	8.487	0.10996	7.285	0.08626	5.445	0.14219
8.327	0.22222	8.769	0.29494	6.301	0.05881	5.822	0.11801				--	1.347	0.57058		5.282	0.06036	2.247	0.60555	3.74	0.4679	6.659	0.23555	6.517	0.29484	6.707	0.19308		8.573	0.14978	3.077	0.39552	3.383	0.04959	8.488	0.11098	7.287	0.0855	5.446	0.14243
8.328	0.22116	8.77	0.29511	6.302	0.05815	5.823	0.11295				--	1.349	0.56848		5.283	0.06076	2.249	0.60743	3.74	0.46139	6.661	0.23649	6.519	0.29351	6.708	0.19332		8.573	0.1518	3.078	0.39053	3.384	0.04857	8.489	0.112	7.289	0.08596	5.448	0.14281
8.329	0.22123	8.771	0.2946	6.303	0.05649	5.824	0.11361				--	1.35	0.56626		5.285	0.06162	2.25	0.60663	3.742	0.45486	6.662	0.23602	6.52	0.29524	6.71	0.19512		8.574	0.15075	3.08	0.39306	3.386	0.0465	8.49	0.11226	7.289	0.08612	5.449	0.14464
8.331	0.22237	8.773	0.29552	6.304	0.05825	5.826	0.11296				--	1.351	0.56116		5.286	0.0607	2.251	0.60443	3.744	0.46064	6.663	0.23557	6.521	0.29467	6.711	0.19588		8.575	0.15271	3.081	0.39263	3.3865	0.04576	8.491	0.11109	7.291	0.08552	5.451	0.14345
8.332	0.22194	8.775	0.29609	6.306	0.05759	5.827	0.11411				--	1.352	0.56604		5.287	0.06048	2.252	0.59947	3.745	0.46314	6.664	0.23568	6.522	0.29621	6.712	0.19509		8.578	0.1522	3.082	0.39462	3.388	0.04681	8.494	0.11226	7.292	0.08763	5.452	0.13957
8.333	0.22276	8.775	0.29671	6.307	0.05796	5.829	0.11362				--	1.353	0.56779		5.288	0.0609	2.253	0.60192	3.746	0.46358	6.666	0.23628	6.524	0.29527	6.713	0.19585		8.578	0.15188	3.082	0.39369	3.3895	0.05017	8.494	0.1116	7.293	0.086	5.453	0.14473
8.334	0.22252	8.777	0.29545	6.308	0.05717	5.829	0.11134				--	1.355	0.57063		5.289	0.06219	2.255	0.60247	3.747	0.46195	6.667	0.23545	6.525	0.2966	6.715	0.19633		8.58	0.15236	3.084	0.39174	3.39	0.04794	8.496	0.11277	7.295	0.08812	5.454	0.14072
8.336	0.2222	8.778	0.2942	6.31	0.05906	5.831	0.11363				--	1.357	0.57748		5.291	0.06216	2.256	0.60628	3.748	0.45817	6.668	0.23605	6.526	0.29491	6.716	0.19554		8.581	0.15334	3.086	0.3933	3.392	0.04922	8.496	0.11109	7.296	0.08615	5.456	0.14481
8.336	0.22321	8.779	0.29568	6.311	0.05891	5.832	0.11445				--	1.357	0.57624		5.292	0.06237	2.258	0.60495	3.749	0.46326	6.669	0.23662	6.527	0.29511	6.717	0.19602		8.582	0.15278	3.087	0.38883	3.393	0.04755	8.497	0.11277	7.297	0.08646	5.457	0.14217
8.338	0.22267	8.781	0.29698	6.312	0.05762	5.833	0.1156				--	1.358	0.57405		5.293	0.06105	2.258	0.6005	3.751	0.46217	6.67	0.2378	6.528	0.29569	6.718	0.19729		8.584	0.15326	3.088	0.39291	3.394	0.04676	8.499	0.11302	7.298	0.08676	5.457	0.14134
8.34	0.22317	8.782	0.29642	6.314	0.06015	5.835	0.11641				--	1.36	0.57489		5.293	0.06274	2.26	0.60245	3.751	0.46514	6.672	0.23663	6.529	0.29836	6.72	0.19702		8.585	0.15295	3.09	0.39386	3.3955	0.04867	8.5	0.11313	7.299	0.08514	5.459	0.14332
8.341	0.22317	8.782	0.29618	6.314	0.05988	5.836	0.11723				--	1.361	0.57293		5.296	0.06162	2.261	0.60572	3.753	0.45615	6.673	0.23723	6.531	0.29743	6.721	0.19572		8.587	0.15218	3.09	0.38446	3.3965	0.04791	8.502	0.11415	7.301	0.08649	5.46	0.14515
8.341	0.22166	8.784	0.29625	6.316	0.06125	5.837	0.11496				--	1.362	0.57161		5.297	0.06292	2.262	0.60492	3.754	0.4576	6.674	0.2384	6.532	0.29687	6.722	0.19669		8.587	0.15238	3.091	0.39647	3.426	0.04423	8.503	0.11364	7.301	0.08559	5.462	0.14143
8.343	0.22344	8.786	0.29698	6.317	0.05961	5.839	0.11284				--	1.363	0.55773		5.298	0.062	2.263	0.60679	3.755	0.46168	6.676	0.23687	6.533	0.2965	6.724	0.19693		8.589	0.15362	3.093	0.39597	3.428	0.04578	8.504	0.11186	7.304	0.0859	5.462	0.1422
8.344	0.22332	8.787	0.29715	6.318	0.06046	5.84	0.11415				--	1.365	0.57041		5.3	0.06245	2.264	0.60104	3.757	0.46001	6.677	0.23817	6.535	0.29688	6.725	0.19488		8.59	0.15283	3.094	0.39357	3.4285	0.04298	8.506	0.11364	7.305	0.08712	5.464	0.14258
8.345	0.22371	8.788	0.29561	6.319	0.06017	5.841	0.11643				--	1.366	0.55951		5.3	0.06152	2.266	0.59745	3.758	0.45936	6.678	0.23771	6.535	0.29615	6.726	0.19639		8.591	0.1528	3.095	0.39265	3.4305	0.04131	8.507	0.11313	7.306	0.08788	5.465	0.14228
8.347	0.22263	8.789	0.2971	6.321	0.05954	5.842	0.11562				--	1.367	0.5641		5.302	0.06127	2.267	0.60074	3.759	0.45879	6.679	0.23781	6.537	0.29558	6.727	0.1974		8.592	0.15274	3.097	0.38725	3.4315	0.04141	8.508	0.11377	7.307	0.08864	5.467	0.1432
8.348	0.22345	8.791	0.29726	6.322	0.06041	5.844	0.11595				--	1.368	0.55998		5.303	0.06388	2.268	0.59637	3.76	0.45651	6.681	0.23805	6.538	0.29691	6.728	0.19764		8.594	0.15398	3.098	0.38976	3.4325	0.04569	8.509	0.11402	7.308	0.08609	5.468	0.14305
8.349	0.22291	8.792	0.29714	6.323	0.06114	5.845	0.11628				--	1.37	0.55803		5.305	0.06124	2.27	0.59692	3.762	0.45756	6.682	0.23935	6.539	0.29618	6.73	0.19764		8.595	0.15295	3.099	0.38831	3.544	0.0382	8.51	0.11466	7.31	0.08774	5.469	0.14131
8.351	0.22373	8.793	0.29788	6.325	0.06014	5.846	0.11758				--	1.372	0.56173		5.305	0.06273	2.271	0.59886	3.762	0.45634	6.683	0.23783	6.541	0.2958	6.731	0.19734		8.596	0.15367	3.1	0.38938	3.545	0.03714	8.511	0.11593	7.311	0.08594	5.47	0.14328
8.352	0.22392	8.794	0.29777	6.325	0.06136	5.847	0.1158				--	1.373	0.56564		5.307	0.06141	2.272	0.60346	3.764	0.45988	6.684	0.2383	6.541	0.29714	6.732	0.19632		8.597	0.15289	3.102	0.3869	3.546	0.03588	8.513	0.11542	7.311	0.08475	5.471	0.14101
8.353	0.22442	8.795	0.29764	6.327	0.06123	5.849	0.11515				--	1.374	0.57316		5.308	0.06159	2.273	0.59778	3.765	0.45722	6.686	0.23783	6.542	0.2979	6.732	0.19807		8.598	0.15385	3.103	0.39139	3.8935	0.0324	8.514	0.11529	7.313	0.08717	5.472	0.14495
8.354	0.22532	8.796	0.2977	6.328	0.05907	5.85	0.11645				--	1.375	0.55731		5.309	0.06068	2.275	0.59366	3.766	0.4545	6.687	0.23747	6.544	0.29906	6.735	0.19704		8.6	0.15356	3.104	0.385	3.894	0.0369	8.515	0.11632	7.315	0.08793	5.474	0.14322
8.357	0.22626	8.798	0.29901	6.329	0.0608	5.851	0.11808				--	1.377	0.56327		5.311	0.06286	2.275	0.59338	3.767	0.45958	6.687	0.23865	6.546	0.29964	6.736	0.19727		8.601	0.15376	3.105	0.38455	3.8955	0.03707	8.516	0.11542	7.316	0.08733	5.475	0.1436
8.357	0.22645	8.799	0.29804	6.331	0.06167	5.853	0.11516				--	1.379	0.565		5.312	0.06325	2.277	0.58839	3.769	0.46045	6.689	0.23912	6.547	0.29946	6.737	0.19877		8.603	0.15272	3.106	0.38759	3.8975	0.03584	8.517	0.11516	7.317	0.08449	5.476	0.1433
8.358	0.22696	8.8	0.29792	6.332	0.06152	5.853	0.11597				--	1.379	0.565		5.314	0.06324	2.278	0.5931	3.771	0.45626	6.691	0.23877	6.548	0.29813	6.739	0.19877		8.604	0.15272	3.108	0.38915	3.898	0.03315	8.519	0.11886	7.318	0.08871	5.478	0.14527
8.359	0.22797	8.801	0.29855	6.333	0.06089	5.854	0.11614				--	1.381	0.55496		5.315	0.06321	2.279	0.59282	3.771	0.4546	6.691	0.23818	6.549	0.29947	6.739	0.19746		8.604	0.15215	3.109	0.38968	3.8995	0.03252	8.52	0.12048	7.32	0.08901	5.479	0.143
8.361	0.22911	8.803	0.29814	6.334	0.0606	5.856	0.1189				--	1.381	0.56457		5.316	0.06166	2.281	0.59337	3.772	0.45966	6.693	0.23911	6.55	0.29929	6.741	0.19949		8.606	0.15238	3.11	0.38129	3.901	0.037	8.522	0.11998	7.321	0.08705	5.48	0.14076
8.362	0.22981	8.804	0.29775	6.336	0.06198	5.857	0.11631				--	1.383	0.56543		5.317	0.06292	2.282	0.59042	3.774	0.45801	6.694	0.23901	6.551	0.29932	6.741	0.19818		8.607	0.15333	3.111	0.38479	3.9025	0.03556	8.523	0.12074	7.322	0.08783	5.481	0.14364
8.364	0.2303	8.805	0.2982	6.337	0.06234	5.858	0.11939				--	1.384	0.56137		5.319	0.06269	2.284	0.59504	3.775	0.46053	6.695	0.23981	6.553	0.29971	6.743	0.19944		8.609	0.15384	3.112	0.38389	3.948	0.03181	8.523	0.12112	7.323	0.08844	5.483	0.1447
8.365	0.23124	8.806	0.29922	6.338	0.06405	5.86	0.11777				--	1.385	0.55352		5.32	0.06159	2.285	0.58741	3.776	0.45827	6.697	0.23971	6.555	0.29971	6.744	0.1984		8.609	0.15403	3.114	0.38245	3.949	0.0332	8.526	0.1234	7.325	0.08648	5.483	0.14491
8.365	0.22942	8.807	0.2987	6.34	0.06192	5.861	0.11615				--	1.387	0.55441		5.32	0.06288	2.286	0.5921	3.778	0.45348	6.698	0.23958	6.555	0.29971	6.745	0.19966		8.611	0.15448	3.115	0.38496	3.9505	0.03336	8.526	0.12289	7.326	0.08695	5.485	0.14621
8.367	0.22993	8.809	0.2983	6.341	0.06177	5.862	0.11648				--	1.388	0.55226		5.322	0.06328	2.287	0.5858	3.779	0.45336	6.699	0.24051	6.557	0.3003	6.747	0.20039		8.613	0.15346	3.116	0.38504	3.9525	0.03166	8.527	0.12086	7.326	0.08666	5.487	0.14672
8.368	0.23076	8.81	0.29876	6.342	0.06264	5.863	0.1176				--	1.389	0.55704		5.323	0.0626	2.288	0.59724	3.781	0.45336	6.7	0.23867	6.558	0.3001	6.748	0.19985		8.613	0.15418	3.118	0.38459	3.953	0.03206	8.528	0.12173	7.328	0.0874	5.487	0.14237
8.369	0.23125	8.811	0.2992	6.343	0.06214	5.865	0.11907				--	1.39	0.56654		5.324	0.063	2.289	0.5847	3.781	0.45837	6.701	0.24018	6.559	0.29975	6.75	0.19907		8.615	0.15414	3.119	0.37822	3.9545	0.03415	8.53	0.12085	7.329	0.08861	5.488	0.14049
8.37	0.23144	8.812	0.29841	6.343	0.06322	5.865	0.11728				--	1.392	0.56154		5.326	0.0632	2.291	0.58806	3.783	0.45881	6.703	0.24052	6.561	0.29899	6.751	0.1993		8.616	0.15362	3.12	0.38422	3.9555	0.03374	8.531	0.12262	7.33	0.08879	5.49	0.14404
8.371	0.23089	8.814	0.30056	6.346	0.06259	5.867	0.11714				--	1.393	0.56051		5.327	0.06205	2.292	0.58449	3.784	0.45716	6.703	0.23995	6.561	0.29902	6.752	0.2021		8.617	0.15408	3.122	0.38672	3.9565	0.03462	8.532	0.12312	7.332	0.08862	5.491	0.14283
8.373	0.23108	8.815	0.2992	6.347	0.05993	5.868	0.11746				--	1.394	0.54083		5.329	0.06382	2.293	0.59057	3.785	0.45133	6.705	0.24145	6.563	0.29922	6.753	0.20156		8.618	0.1533	3.123	0.38332	3.958	0.03199	8.534	0.11766	7.333	0.08759	5.492	0.14254
8.374	0.23158	8.817	0.29908	6.348	0.06082	5.869	0.11664				--	1.396	0.54769		5.329	0.0642	2.294	0.5829	3.786	0.4595	6.707	0.24204	6.564	0.29942	6.754	0.19977		8.619	0.15397	3.124	0.3868	3.9595	0.0331	8.535	0.11791	7.334	0.087	5.494	0.1445
8.375	0.23165	8.818	0.30011	6.349	0.06266	5.871	0.11941				--	1.397	0.5631		5.331	0.06288	2.295	0.58131	3.788	0.45994	6.708	0.24111	6.565	0.30055	6.756	0.20102		8.622	0.15346	3.125	0.38341	3.9605	0.03518	8.536	0.11779	7.335	0.08805	5.495	0.14435
8.377	0.23247	8.819	0.30055	6.35	0.06454	5.872	0.11923				--	1.398	0.55823		5.332	0.06371	2.297	0.57914	3.789	0.45561	6.71	0.24251	6.567	0.29981	6.756	0.19997		8.622	0.1534	3.126	0.37956	3.9615	0.03175	8.537	0.11715	7.337	0.08792	5.496	0.14473
8.378	0.23047	8.82	0.30014	6.351	0.06475	5.873	0.12084				--	1.399	0.55324		5.333	0.06261	2.298	0.58245	3.791	0.455	6.71	0.24169	6.567	0.30094	6.758	0.20097		8.624	0.15389	3.128	0.38599	3.9625	0.03092	8.539	0.11664	7.338	0.08776	5.497	0.14443
8.379	0.23285	8.821	0.29947	6.353	0.06347	5.875	0.11697				--	1.4	0.54834		5.334	0.06455	2.299	0.58574	3.792	0.45648	6.711	0.24181	6.569	0.30114	6.76	0.20021		8.625	0.15412	3.129	0.37764	3.9645	0.03332	8.54	0.11651	7.339	0.08718	5.499	0.14323
8.38	0.23178	8.822	0.29992	6.355	0.06146	5.875	0.11955				--	1.401	0.54712		5.335	0.0632	2.3	0.58415	3.793	0.45588	6.713	0.24169	6.57	0.30059	6.761	0.2022		8.626	0.15458	3.13	0.37974	3.966	0.03462	8.541	0.12043	7.34	0.08748	5.5	0.14306
8.381	0.23278	8.823	0.30167	6.355	0.06532	5.877	0.11974				--	1.402	0.54523		5.337	0.06341	2.302	0.58743	3.794	0.45319	6.714	0.24123	6.571	0.30079	6.762	0.20191		8.627	0.15402	3.132	0.37831	3.9665	0.03121	8.543	0.11916	7.341	0.08779	5.501	0.1445
8.383	0.23329	8.825	0.30115	6.356	0.06455	5.879	0.11859				--	1.404	0.54889		5.338	0.06466	2.303	0.58256	3.795	0.45363	6.715	0.24135	6.572	0.30212	6.763	0.20291		8.629	0.15501	3.133	0.37634	3.9675	0.0344	8.544	0.11942	7.342	0.08706	5.502	0.14264
8.384	0.23254	8.827	0.30104	6.358	0.06242	5.88	0.11988				--	1.405	0.54978		5.34	0.0638	2.304	0.58313	3.796	0.4499	6.717	0.24262	6.575	0.30098	6.764	0.20239		8.63	0.15497	3.133	0.37885	3.9695	0.03449	8.545	0.11929	7.344	0.08631	5.504	0.14092
8.385	0.23448	8.828	0.30064	6.359	0.06278	5.881	0.11781				--	1.406	0.54579		5.34	0.06223	2.305	0.58288	3.797	0.4539	6.718	0.23974	6.575	0.30343	6.766	0.20286		8.631	0.15295	3.134	0.38086	3.9705	0.03056	8.546	0.11751	7.346	0.08751	5.505	0.14235
8.387	0.23217	8.829	0.30137	6.36	0.06697	5.882	0.11877				--	1.407	0.54967		5.342	0.0635	2.307	0.58615	3.799	0.45745	6.719	0.24031	6.576	0.30289	6.767	0.2021		8.631	0.15489	3.136	0.38046	3.9715	0.03494	8.548	0.1189	7.347	0.08828	5.506	0.14468
8.388	0.2336	8.83	0.30069	6.362	0.06533	5.882	0.12135				--	1.409	0.54757		5.344	0.06437	2.308	0.58401	3.8	0.45417	6.72	0.24123	6.577	0.3014	6.768	0.20183		8.634	0.15435	3.137	0.37854	3.973	0.03106	8.549	0.11928	7.348	0.08889	5.508	0.14191
8.389	0.23474	8.831	0.30075	6.363	0.06521	5.884	0.11828				--	1.41	0.54934		5.344	0.06584	2.309	0.58053	3.802	0.45253	6.721	0.24447	6.579	0.3012	6.769	0.2038		8.635	0.15486	3.139	0.38259	3.974	0.03292	8.549	0.11902	7.35	0.08754	5.509	0.14319
8.39	0.23306	8.833	0.30119	6.364	0.06443	5.885	0.1191				--	1.411	0.5416		5.346	0.06388	2.31	0.58438	3.803	0.45505	6.723	0.24436	6.58	0.30274	6.771	0.20304		8.635	0.15379	3.141	0.37427	3.9755	0.03283	8.551	0.11927	7.35	0.08769	5.511	0.14267
8.391	0.23344	8.834	0.30164	6.366	0.06342	5.886	0.12071				--	1.413	0.54537		5.346	0.06427	2.312	0.5808	3.804	0.45241	6.724	0.24424	6.582	0.30424	6.772	0.20352		8.637	0.155	3.142	0.38069	3.977	0.03291	8.552	0.11914	7.352	0.088	5.511	0.145
8.393	0.23331	8.835	0.3004	6.366	0.06366	5.888	0.11989				--	1.414	0.55283		5.348	0.06445	2.313	0.58682	3.805	0.45177	6.725	0.2447	6.582	0.3035	6.773	0.202		8.639	0.15474	3.143	0.37833	3.978	0.032	8.553	0.11965	7.353	0.08742	5.513	0.14132
8.394	0.23319	8.836	0.30129	6.368	0.06486	5.89	0.12086				--	1.415	0.55086		5.35	0.06356	2.314	0.57922	3.806	0.45678	6.727	0.24528	6.584	0.30182	6.774	0.20173		8.639	0.15494	3.144	0.37784	3.979	0.03339	8.555	0.12103	7.354	0.08936	5.513	0.14275
8.395	0.23524	8.838	0.30202	6.37	0.06622	5.89	0.11911				--	1.417	0.54515		5.351	0.06354	2.315	0.57766	3.808	0.45618	6.728	0.24482	6.585	0.30352	6.775	0.20622		8.641	0.15516	3.145	0.37838	3.9805	0.03577	8.556	0.12014	7.356	0.08786	5.514	0.14035
8.396	0.2353	8.839	0.30304	6.371	0.06423	5.892	0.11893				--	1.418	0.5602		5.352	0.06461	2.317	0.57823	3.809	0.45662	6.729	0.24298	6.586	0.30276	6.777	0.20395		8.642	0.15564	3.146	0.37749	3.982	0.03183	8.557	0.11951	7.357	0.08952	5.516	0.14271
8.398	0.23457	8.84	0.30123	6.371	0.06381	5.893	0.12118				--	1.418	0.55346		5.353	0.06458	2.318	0.58562	3.81	0.45088	6.73	0.24354	6.588	0.3026	6.778	0.20166		8.643	0.15535	3.148	0.37803	3.983	0.03424	8.559	0.11937	7.358	0.08968	5.518	0.14254
8.399	0.23319	8.841	0.3028	6.374	0.06465	5.894	0.12054				--	1.419	0.54296		5.354	0.06457	2.319	0.58262	3.811	0.44969	6.731	0.24608	6.589	0.30279	6.779	0.20341		8.644	0.15479	3.149	0.37567	3.9845	0.0351	8.56	0.12001	7.36	0.08878	5.519	0.14606
8.4	0.23357	8.842	0.30116	6.375	0.06765	5.895	0.1204				--	1.421	0.54385		5.355	0.06456	2.321	0.57993	3.813	0.45526	6.733	0.24321	6.59	0.3028	6.78	0.20236		8.646	0.15549	3.15	0.37675	3.986	0.03289	8.561	0.11987	7.36	0.09043	5.52	0.14435
8.402	0.23376	8.844	0.30145	6.375	0.06289	5.896	0.12054				--	1.422	0.54562		5.356	0.06429	2.321	0.57974	3.814	0.4547	6.734	0.24413	6.592	0.30354	6.782	0.2026		8.648	0.15549	3.152	0.37333	4.039	0.03291	8.562	0.12087	7.361	0.09029	5.521	0.14367
8.403	0.23376	8.844	0.30291	6.377	0.06524	5.898	0.12054				--	1.423	0.53784		5.358	0.06492	2.323	0.58087	3.815	0.44741	6.735	0.24529	6.592	0.30319	6.782	0.20559		8.648	0.15594	3.153	0.37728	4.04	0.03527	8.563	0.12036	7.362	0.09089	5.522	0.14392
8.403	0.23527	8.846	0.30223	6.378	0.06661	5.898	0.12022				--	1.425	0.5417		5.359	0.0638	2.325	0.57818	3.815	0.44937	6.737	0.24654	6.594	0.30413	6.784	0.2061		8.65	0.15518	3.153	0.37539	4.0415	0.03169	8.564	0.12086	7.364	0.0912	5.524	0.14376
8.406	0.23482	8.847	0.30228	6.379	0.06397	5.9	0.12279				--	1.426	0.54532		5.361	0.06442	2.325	0.57662	3.817	0.44714	6.738	0.24574	6.595	0.30546	6.785	0.20505		8.65	0.15562	3.155	0.37646	4.043	0.03278	8.566	0.11998	7.365	0.08926	5.525	0.14363
8.407	0.23501	8.849	0.30358	6.38	0.06468	5.902	0.12233				--	1.427	0.53194		5.362	0.06548	2.327	0.57988	3.819	0.45025	6.739	0.24597	6.596	0.3051	6.786	0.2068		8.652	0.15584	3.157	0.37309	4.044	0.03068	8.567	0.12276	7.366	0.09032	5.526	0.14489
8.408	0.23458	8.85	0.30401	6.382	0.06468	5.902	0.12201				--	1.428	0.54524		5.363	0.06567	2.328	0.58045	3.819	0.45525	6.74	0.24515	6.598	0.30341	6.788	0.2035		8.653	0.15481	3.158	0.37656	4.0455	0.03177	8.569	0.12161	7.368	0.09151	5.528	0.14526
8.409	0.23507	8.851	0.30361	6.382	0.0654	5.904	0.12039				--	1.429	0.54318		5.364	0.06606	2.329	0.57421	3.821	0.44535	6.741	0.24643	6.599	0.30585	6.789	0.20347		8.654	0.15727	3.159	0.37515	4.0465	0.03382	8.569	0.12073	7.369	0.09228	5.529	0.14304
8.41	0.23434	8.852	0.30255	6.384	0.06477	5.905	0.12393				--	1.431	0.52685		5.366	0.06497	2.33	0.57075	3.822	0.45136	6.742	0.24561	6.6	0.30529	6.79	0.20498		8.656	0.15623	3.16	0.37471	4.0475	0.03203	8.57	0.12275	7.37	0.09153	5.53	0.14342
8.411	0.23677	8.854	0.30299	6.385	0.06711	5.907	0.12199				--	1.432	0.53075		5.366	0.06538	2.331	0.57461	3.824	0.44874	6.743	0.24643	6.601	0.30587	6.792	0.20444		8.657	0.15595	3.161	0.3787	4.0495	0.03308	8.572	0.12109	7.372	0.09436	5.531	0.14118
8.414	0.23552	8.855	0.30344	6.386	0.06596	5.907	0.12279				--	1.433	0.53825		5.367	0.06535	2.333	0.57111	3.825	0.45124	6.745	0.24424	6.602	0.30626	6.792	0.20743		8.658	0.15643	3.163	0.37047	4.0505	0.03102	8.573	0.12084	7.374	0.09599	5.532	0.14417
8.414	0.23601	8.856	0.30332	6.387	0.06619	5.908	0.12231				--	1.434	0.53631		5.369	0.06532	2.334	0.57576	3.826	0.44592	6.746	0.24584	6.604	0.30606	6.794	0.20793		8.659	0.15514	3.164	0.37252	4.052	0.03258	8.575	0.12222	7.375	0.09586	5.533	0.14336
8.415	0.23466	8.857	0.30365	6.389	0.06456	5.911	0.12231				--	1.436	0.53142		5.37	0.06571	2.335	0.57153	3.828	0.44799	6.747	0.24596	6.605	0.30683	6.796	0.20983		8.66	0.15706	3.166	0.37738	4.053	0.03296	8.576	0.12247	7.376	0.09706	5.535	0.14256
8.416	0.23472	8.859	0.30422	6.39	0.06592	5.911	0.12295				--	1.437	0.52662		5.372	0.06461	2.337	0.56941	3.828	0.4499	6.749	0.24859	6.607	0.30664	6.796	0.21135		8.663	0.15581	3.166	0.37111	4.0545	0.02857	8.577	0.12108	7.377	0.09689	5.537	0.14256
8.418	0.23676	8.859	0.30398	6.391	0.06712	5.913	0.12231				--	1.438	0.53618		5.373	0.06545	2.338	0.56861	3.83	0.44828	6.753	0.25042	6.608	0.30479	6.798	0.21313		8.663	0.15654	3.167	0.37607	4.1775	0.03304	8.579	0.12373	7.378	0.09719	5.537	0.14382
8.419	0.23447	8.861	0.30415	6.393	0.06647	5.914	0.12167				--	1.439	0.52935		5.374	0.06629	2.339	0.57383	3.831	0.44665	6.752	0.25088	6.608	0.30683	6.799	0.21135		8.664	0.15725	3.169	0.37369	4.1785	0.02934	8.579	0.12195	7.379	0.09691	5.539	0.14434
8.42	0.2356	8.862	0.30391	6.394	0.0677	5.915	0.12391				--	1.44	0.54165		5.375	0.06432	2.341	0.57571	3.832	0.44959	6.751	0.24928	6.609	0.30648	6.8	0.21081		8.665	0.1572	3.17	0.37617	4.1795	0.03187	8.581	0.12245	7.381	0.09588	5.539	0.14407
8.421	0.23598	8.864	0.30391	6.396	0.06572	5.916	0.12455				--	1.442	0.53499		5.377	0.0643	2.342	0.56961	3.834	0.44384	6.753	0.25007	6.611	0.30705	6.801	0.21156		8.667	0.15692	3.171	0.37282	4.1815	0.03524	8.583	0.12207	7.382	0.09661	5.541	0.14444
8.423	0.23616	8.864	0.30454	6.396	0.06939	5.918	0.12247				--	1.443	0.53858		5.378	0.06664	2.343	0.56881	3.835	0.44987	6.755	0.25076	6.612	0.30686	6.803	0.20901		8.668	0.15738	3.172	0.37486	4.1825	0.03155	8.583	0.12219	7.383	0.09602	5.542	0.14427
8.424	0.23574	8.866	0.30497	6.398	0.06726	5.919	0.12183				--	1.445	0.53295		5.379	0.06617	2.344	0.57265	3.837	0.44782	6.755	0.25008	6.613	0.30744	6.804	0.21297		8.669	0.15758	3.174	0.37249	4.1835	0.03334	8.585	0.12244	7.384	0.0984	5.543	0.14452
8.425	0.23838	8.867	0.3043	6.399	0.06812	5.92	0.12311				--	1.446	0.53475		5.381	0.06531	2.346	0.57589	3.837	0.4431	6.758	0.24995	6.616	0.30744	6.805	0.20998		8.671	0.15605	3.175	0.3691	4.185	0.03171	8.586	0.12156	7.386	0.09958	5.545	0.14331
8.426	0.23783	8.868	0.30435	6.4	0.06551	5.921	0.12518				--	1.446	0.51854		5.381	0.06593	2.347	0.56167	3.838	0.44663	6.759	0.25292	6.616	0.30876	6.807	0.21266		8.672	0.15777	3.176	0.36964	4.1855	0.03068	8.587	0.12356	7.387	0.09738	5.546	0.14264
8.428	0.23524	8.87	0.30547	6.401	0.06735	5.923	0.12502				--	1.448	0.51673		5.382	0.06611	2.348	0.56628	3.839	0.45264	6.76	0.252	6.617	0.30782	6.808	0.21241		8.673	0.15649	3.177	0.37409	4.187	0.03338	8.589	0.12431	7.387	0.10017	5.547	0.14252
8.429	0.23851	8.87	0.3058	6.402	0.07001	5.924	0.12486				--	1.449	0.53273		5.384	0.06756	2.349	0.56417	3.841	0.44486	6.762	0.25257	6.618	0.30802	6.809	0.21464		8.674	0.15819	3.178	0.37419	4.1885	0.03235	8.589	0.12305	7.389	0.09781	5.548	0.1434
8.43	0.23642	8.872	0.30428	6.404	0.06826	5.925	0.12661				--	1.45	0.52518		5.386	0.06647	2.35	0.56802	3.842	0.44637	6.763	0.25223	6.619	0.30952	6.811	0.21464		8.676	0.15744	3.18	0.37279	4.19	0.03243	8.59	0.12355	7.39	0.09634	5.549	0.14519
8.432	0.23629	8.873	0.30613	6.406	0.06912	5.926	0.12454				--	1.452	0.53452		5.387	0.06601	2.352	0.57075	3.843	0.44725	6.763	0.25199	6.621	0.30877	6.811	0.21409		8.676	0.15737	3.181	0.37092	4.191	0.0311	8.592	0.12342	7.391	0.09917	5.551	0.14452
8.433	0.23895	8.874	0.30534	6.407	0.06812	5.927	0.12486				--	1.453	0.5184		5.388	0.06664	2.352	0.56113	3.845	0.44313	6.765	0.25153	6.621	0.30878	6.813	0.2158		8.678	0.15734	3.183	0.37092	4.192	0.03334	8.593	0.12366	7.393	0.09723	5.552	0.14385
8.434	0.23728	8.876	0.30506	6.407	0.06835	5.928	0.12406				--	1.454	0.53161		5.389	0.06532	2.354	0.56172	3.845	0.44706	6.766	0.25313	6.623	0.3086	6.814	0.21603		8.679	0.15706	3.183	0.37339	4.1935	0.03323	8.594	0.12341	7.394	0.09976	5.553	0.14358
8.435	0.23859	8.876	0.3051	6.409	0.06968	5.93	0.12708				--	1.455	0.52116		5.39	0.0653	2.355	0.56695	3.847	0.44133	6.767	0.2513	6.624	0.31009	6.815	0.21672		8.68	0.1575	3.184	0.36773	4.195	0.03425	8.596	0.12253	7.395	0.09989	5.555	0.14344
8.437	0.23735	8.878	0.30555	6.41	0.06743	5.932	0.12311				--	1.457	0.5334		5.391	0.06677	2.357	0.55883	3.848	0.43768	6.768	0.25346	6.626	0.31067	6.816	0.21472		8.682	0.15772	3.186	0.3702	4.196	0.03226	8.597	0.12428	7.397	0.09842	5.556	0.14396
8.437	0.23802	8.879	0.30503	6.412	0.06891	5.933	0.12549				--	1.458	0.52017		5.393	0.0661	2.357	0.56941	3.849	0.44676	6.77	0.25233	6.627	0.30899	6.817	0.21746		8.683	0.15794	3.187	0.36973	4.266	0.03088	8.598	0.12263	7.398	0.10049	5.556	0.143
8.439	0.23821	8.881	0.3052	6.412	0.06913	5.933	0.12565				--	1.459	0.52772		5.394	0.06608	2.359	0.55785	3.851	0.44211	6.771	0.25482	6.628	0.31012	6.819	0.21794		8.684	0.15766	3.188	0.36741	4.267	0.0328	8.599	0.12276	7.399	0.10035	5.559	0.14025
8.44	0.23809	8.882	0.30593	6.414	0.06949	5.935	0.12835				--	1.46	0.52291		5.395	0.06774	2.36	0.56119	3.852	0.44559	6.773	0.25504	6.63	0.30882	6.82	0.21814		8.685	0.15836	3.189	0.36554	4.268	0.03104	8.601	0.12337	7.4	0.1005	5.56	0.14323
8.441	0.23754	8.883	0.30609	6.415	0.06932	5.936	0.12533				--	1.462	0.52382		5.397	0.06902	2.361	0.56178	3.853	0.44548	6.774	0.25481	6.631	0.31197	6.821	0.21837		8.687	0.1571	3.191	0.36802	4.269	0.03048	8.602	0.12425	7.402	0.1008	5.561	0.14464
8.443	0.23865	8.884	0.30615	6.416	0.06857	5.937	0.12692				--	1.463	0.53396		5.398	0.06685	2.362	0.56165	3.855	0.44079	6.776	0.25436	6.632	0.31142	6.823	0.21609		8.687	0.15802	3.192	0.36716	4.2705	0.03332	8.604	0.12411	7.403	0.09931	5.562	0.14086
8.444	0.23748	8.886	0.30686	6.418	0.06757	5.939	0.12674				--	1.464	0.52002		5.399	0.06684	2.364	0.56223	3.856	0.44431	6.777	0.25537	6.633	0.31144	6.824	0.21806		8.69	0.15774	3.194	0.3687	4.2715	0.03384	8.605	0.12587	7.404	0.09918	5.563	0.14366
8.446	0.23932	8.887	0.30714	6.418	0.06878	5.94	0.12564				--	1.466	0.51332		5.4	0.06703	2.365	0.55872	3.857	0.44679	6.777	0.25582	6.635	0.31016	6.825	0.21905		8.691	0.15896	3.195	0.36437	4.2725	0.03494	8.606	0.12499	7.405	0.10067	5.565	0.14213
8.446	0.23908	8.887	0.30635	6.42	0.06813	5.941	0.12547				--	1.466	0.51717		5.401	0.06679	2.366	0.56257	3.858	0.44255	6.779	0.2557	6.636	0.31292	6.826	0.21899		8.692	0.15893	3.196	0.3707	4.2745	0.03456	8.607	0.12449	7.407	0.10168	5.565	0.14441
8.448	0.23897	8.889	0.30667	6.421	0.07046	5.942	0.12532				--	1.468	0.5217		5.402	0.06651	2.368	0.55918	3.86	0.44299	6.78	0.25627	6.637	0.31275	6.828	0.2205		8.693	0.15841	3.197	0.36545	4.2755	0.0317	8.608	0.12573	7.409	0.10037	5.567	0.14117
8.449	0.24057	8.891	0.30684	6.422	0.07033	5.943	0.12691				--	1.469	0.50293		5.404	0.06713	2.369	0.56108	3.861	0.44138	6.781	0.25808	6.638	0.3133	6.828	0.21944		8.694	0.15809	3.198	0.36792	4.277	0.03295	8.61	0.12298	7.409	0.09978	5.568	0.14207
8.451	0.2418	8.892	0.30645	6.423	0.07054	5.945	0.12673				--	1.471	0.52917		5.406	0.06731	2.37	0.55423	3.862	0.44124	6.783	0.2566	6.639	0.31275	6.829	0.22041		8.696	0.15781	3.199	0.36753	4.2785	0.03075	8.611	0.12434	7.41	0.09963	5.569	0.14229
8.451	0.24014	8.893	0.30688	6.425	0.07335	5.946	0.12754				--	1.472	0.52267		5.407	0.06709	2.372	0.56153	3.864	0.44124	6.784	0.25784	6.64	0.31387	6.831	0.22041		8.697	0.15803	3.2	0.36614	4.2795	0.03286	8.612	0.12522	7.411	0.09861	5.571	0.14422
8.452	0.23804	8.894	0.30705	6.426	0.0678	5.947	0.1269				--	1.473	0.51138		5.408	0.06834	2.373	0.56342	3.864	0.43802	6.785	0.25941	6.642	0.31331	6.832	0.22186		8.698	0.15801	3.201	0.36721	4.28	0.02908	8.614	0.12283	7.412	0.10009	5.572	0.14252
8.454	0.23977	8.895	0.30626	6.427	0.06863	5.948	0.12609				--	1.475	0.50763		5.409	0.06682	2.374	0.55542	3.866	0.43788	6.786	0.25692	6.643	0.31148	6.834	0.22208		8.699	0.15997	3.203	0.36775	4.2815	0.03037	8.615	0.12507	7.414	0.10068	5.573	0.14549
8.455	0.24136	8.897	0.30782	6.428	0.06985	5.95	0.12595				--	1.475	0.51604		5.41	0.067	2.374	0.5572	3.868	0.44096	6.787	0.25885	6.643	0.31222	6.834	0.21904		8.7	0.15966	3.204	0.36628	4.283	0.0321	8.615	0.12446	7.416	0.10051	5.574	0.14416
8.457	0.23923	8.898	0.30854	6.43	0.06968	5.951	0.12577				--	1.477	0.52891		5.411	0.0674	2.377	0.55321	3.868	0.43877	6.788	0.25793	6.645	0.31224	6.836	0.22125		8.702	0.15963	3.205	0.3635	4.2845	0.03151	8.617	0.12581	7.417	0.10038	5.576	0.14261
8.457	0.2399	8.899	0.3073	6.431	0.07039	5.952	0.12609				--	1.477	0.52805		5.413	0.06651	2.377	0.55708	3.87	0.43775	6.79	0.25781	6.647	0.31316	6.838	0.22447		8.703	0.15935	3.207	0.36789	4.286	0.03343	8.618	0.12605	7.418	0.09981	5.576	0.14335
8.459	0.23978	8.9	0.30708	6.433	0.06991	5.953	0.12531				--	1.479	0.51411		5.414	0.06648	2.379	0.55572	3.87	0.43921	6.791	0.25771	6.648	0.31372	6.839	0.22568		8.704	0.15982	3.208	0.3632	4.287	0.03488	8.619	0.12619	7.419	0.1014	5.578	0.1436
8.46	0.23873	8.902	0.30724	6.433	0.07061	5.955	0.12531				--	1.481	0.52523		5.415	0.06775	2.379	0.5556	3.871	0.43805	6.792	0.25916	6.649	0.31428	6.84	0.22442		8.705	0.15876	3.21	0.36374	4.288	0.03496	8.621	0.12568	7.42	0.10023	5.58	0.14447
8.461	0.24095	8.903	0.30868	6.435	0.07096	5.955	0.12545				--	1.481	0.51118		5.416	0.0673	2.381	0.5527	3.873	0.43996	6.794	0.25904	6.65	0.31428	6.841	0.22289		8.707	0.16073	3.211	0.3662	4.289	0.03375	8.622	0.12668	7.422	0.10112	5.581	0.14277
8.463	0.2402	8.905	0.30925	6.436	0.07082	5.957	0.12798				--	1.484	0.52612		5.417	0.06854	2.383	0.55678	3.875	0.43733	6.795	0.25892	6.652	0.31373	6.843	0.22458		8.708	0.15972	3.212	0.36196	4.291	0.02971	8.623	0.12617	7.422	0.09892	5.582	0.14265
8.464	0.23947	8.905	0.30818	6.437	0.07117	5.959	0.1264				--	1.484	0.5159		5.419	0.06788	2.383	0.55123	3.876	0.43982	6.796	0.26016	6.653	0.31356	6.843	0.22531		8.708	0.15992	3.213	0.36635	4.292	0.03482	8.624	0.12691	7.425	0.10055	5.583	0.14455
8.465	0.24107	8.907	0.30778	6.438	0.06943	5.96	0.12815				--	1.485	0.5122		5.42	0.06847	2.385	0.55183	3.877	0.44026	6.797	0.26038	6.654	0.31466	6.845	0.22356		8.71	0.16064	3.214	0.3645	4.293	0.03627	8.627	0.12627	7.426	0.09996	5.584	0.1408
8.467	0.24137	8.908	0.30877	6.44	0.06928	5.961	0.12608				--	1.486	0.50758		5.422	0.06888	2.386	0.55112	3.878	0.44216	6.798	0.25948	6.656	0.31485	6.846	0.22598		8.711	0.15959	3.216	0.36604	4.294	0.03481	8.626	0.12602	7.427	0.10069	5.585	0.14377
8.467	0.23971	8.909	0.30855	6.441	0.0711	5.962	0.12734				--	1.488	0.50851		5.423	0.06757	2.387	0.55172	3.88	0.43706	6.8	0.26003	6.657	0.31431	6.847	0.22522		8.713	0.15959	3.217	0.36366	4.2955	0.03441	8.628	0.12665	7.428	0.10128	5.586	0.14397
8.468	0.24051	8.911	0.30827	6.442	0.0713	5.963	0.12846				--	1.489	0.50655		5.424	0.06755	2.388	0.54889	3.88	0.44202	6.801	0.26059	6.658	0.31393	6.849	0.22692		8.713	0.16002	3.218	0.36611	4.2965	0.03256	8.629	0.12714	7.43	0.10158	5.588	0.14591
8.469	0.24088	8.911	0.30775	6.444	0.0713	5.965	0.12892				--	1.49	0.51394		5.425	0.06708	2.39	0.54819	3.882	0.43327	6.802	0.26069	6.66	0.31449	6.85	0.22688		8.715	0.15996	3.219	0.36626	4.299	0.03077	8.631	0.12625	7.431	0.10158	5.589	0.14252
8.471	0.24064	8.913	0.30804	6.444	0.072	5.965	0.12765				--	1.491	0.49811		5.427	0.06983	2.391	0.54672	3.883	0.43372	6.804	0.26058	6.661	0.31375	6.851	0.2234		8.717	0.1602	3.221	0.36105	4.299	0.03266	8.632	0.12837	7.431	0.10261	5.591	0.14442
8.473	0.24143	8.913	0.30837	6.446	0.06942	5.967	0.12845				--	1.493	0.51221		5.428	0.06831	2.393	0.55129	3.884	0.43563	6.805	0.25923	6.661	0.31525	6.852	0.22582		8.717	0.16064	3.222	0.36059	4.426	0.03316	8.633	0.12787	7.433	0.10113	5.592	0.14378
8.474	0.24285	8.915	0.30824	6.447	0.06977	5.968	0.12814				--	1.494	0.50473		5.429	0.06826	2.394	0.54923	3.886	0.43608	6.805	0.26103	6.663	0.31432	6.854	0.22557		8.719	0.16013	3.223	0.36404	4.4275	0.03396	8.634	0.12573	7.434	0.1001	5.593	0.14554
8.475	0.24334	8.916	0.30886	6.448	0.07208	5.97	0.12939				--	1.494	0.50383		5.431	0.06888	2.395	0.54983	3.887	0.43346	6.807	0.26125	6.664	0.31469	6.855	0.22725		8.72	0.16084	3.224	0.36167	4.429	0.03155	8.636	0.12711	7.435	0.10305	5.595	0.14093
8.476	0.24126	8.918	0.30929	6.449	0.07132	5.971	0.12922				--	1.495	0.50188		5.432	0.06867	2.396	0.54772	3.888	0.4339	6.808	0.26033	6.666	0.31469	6.856	0.22649		8.721	0.16155	3.225	0.36083	4.4295	0.03059	8.637	0.12771	7.436	0.10231	5.595	0.1432
8.478	0.24126	8.919	0.30834	6.451	0.07104	5.972	0.13033				--	1.497	0.51485		5.432	0.06946	2.397	0.54832	3.889	0.43435	6.81	0.26155	6.666	0.31619	6.857	0.2277		8.722	0.1605	3.227	0.36045	4.431	0.03225	8.638	0.12721	7.438	0.10128	5.597	0.14151
8.478	0.2415	8.92	0.30867	6.453	0.06991	5.974	0.12844				--	1.498	0.50468		5.434	0.06903	2.398	0.54154	3.89	0.43625	6.811	0.2611	6.668	0.31414	6.859	0.22738		8.724	0.16146	3.228	0.36481	4.4325	0.03293	8.639	0.12809	7.439	0.10203	5.598	0.14395
8.481	0.24242	8.922	0.30977	6.454	0.07318	5.974	0.12669				--	1.5	0.50285		5.435	0.069	2.4	0.55013	3.892	0.43568	6.812	0.26167	6.669	0.31472	6.861	0.22836		8.725	0.16144	3.229	0.36053	4.433	0.0351	8.641	0.12809	7.44	0.10291	5.599	0.14279
8.481	0.24106	8.922	0.3097	6.455	0.07353	5.976	0.13127				--	1.501	0.49549		5.436	0.06876	2.401	0.54215	3.893	0.43815	6.813	0.26154	6.67	0.31563	6.862	0.2276		8.726	0.16139	3.23	0.36352	4.4355	0.0321	8.641	0.12843	7.443	0.10333	5.6	0.14213
8.482	0.24175	8.925	0.30999	6.456	0.07291	5.977	0.13015				--	1.502	0.49644		5.437	0.06933	2.401	0.54	3.894	0.437	6.814	0.26311	6.671	0.31454	6.863	0.22684		8.727	0.16159	3.232	0.35928	4.4365	0.03368	8.644	0.12867	7.443	0.10144	5.601	0.14288
8.484	0.24345	8.925	0.30986	6.457	0.07279	5.978	0.13046				--	1.503	0.49833		5.44	0.0689	2.404	0.54724	3.896	0.43603	6.815	0.26152	6.673	0.31656	6.863	0.22976		8.729	0.16156	3.233	0.35886	4.437	0.03097	8.645	0.12832	7.444	0.10173	5.603	0.14325
8.485	0.2418	8.926	0.30976	6.458	0.07052	5.979	0.13157				--	1.504	0.5075		5.44	0.07077	2.405	0.53794	3.896	0.43178	6.817	0.26163	6.674	0.31656	6.865	0.229		8.73	0.16227	3.234	0.36185	4.4385	0.0348	8.645	0.12955	7.445	0.10158	5.604	0.14205
8.486	0.24137	8.927	0.30952	6.46	0.0743	5.981	0.13				--	1.506	0.50842		5.442	0.06905	2.405	0.54654	3.898	0.43471	6.819	0.26152	6.676	0.31675	6.866	0.22824		8.731	0.16221	3.236	0.35761	4.507	0.03419	8.647	0.13053	7.446	0.10188	5.605	0.14539
8.487	0.24205	8.929	0.30968	6.461	0.07366	5.982	0.13219				--	1.507	0.5066		5.443	0.06881	2.406	0.54245	3.9	0.43471	6.82	0.2632	6.677	0.31694	6.867	0.22719		8.733	0.16047	3.237	0.35528	4.5085	0.03512	8.648	0.13003	7.447	0.10421	5.607	0.14213
8.489	0.24102	8.93	0.31029	6.462	0.07208	5.983	0.13138				--	1.508	0.50752		5.444	0.06922	2.408	0.5417	3.9	0.43462	6.82	0.26329	6.678	0.3164	6.869	0.22672		8.733	0.16143	3.238	0.36345	4.5095	0.03416	8.649	0.13052	7.449	0.1045	5.608	0.14662
8.49	0.24383	8.932	0.30933	6.463	0.07339	5.985	0.13264				--	1.509	0.50652		5.445	0.06984	2.409	0.54021	3.902	0.43197	6.822	0.26251	6.679	0.31585	6.87	0.23048		8.734	0.16113	3.239	0.36072	4.511	0.03294	8.651	0.1315	7.45	0.10393	5.609	0.14287
8.492	0.24229	8.933	0.31033	6.464	0.07068	5.986	0.13295				--	1.51	0.50481		5.446	0.06872	2.411	0.53686	3.903	0.43144	6.823	0.26341	6.68	0.31713	6.871	0.23153		8.736	0.16208	3.241	0.35935	4.512	0.03388	8.652	0.12951	7.451	0.10466	5.61	0.14222
8.492	0.24236	8.934	0.30995	6.466	0.07347	5.987	0.13061				--	1.512	0.51205		5.448	0.06979	2.412	0.54013	3.904	0.43127	6.824	0.26283	6.681	0.31696	6.871	0.23495		8.737	0.16081	3.242	0.35935	4.513	0.03552	8.653	0.13148	7.452	0.10437	5.611	0.14312
8.494	0.24359	8.935	0.31081	6.467	0.07381	5.987	0.13343				--	1.513	0.51833		5.448	0.07016	2.413	0.54074	3.906	0.43233	6.826	0.26271	6.682	0.31676	6.873	0.2349		8.738	0.162	3.242	0.35715	4.5145	0.03258	8.655	0.13036	7.454	0.10334	5.612	0.14435
8.494	0.24395	8.937	0.31098	6.468	0.07318	5.99	0.12966				--	1.515	0.49745		5.45	0.0693	2.414	0.54386	3.906	0.42508	6.827	0.26226	6.683	0.31605	6.875	0.23343		8.74	0.16246	3.245	0.3562	4.5155	0.03504	8.655	0.12986	7.455	0.10409	5.614	0.1432
8.496	0.24492	8.938	0.31059	6.469	0.07303	5.99	0.13341				--	1.516	0.50394		5.451	0.07052	2.417	0.53857	3.908	0.43005	6.828	0.26437	6.685	0.31697	6.875	0.23458		8.741	0.16194	3.245	0.35578	4.517	0.03171	8.656	0.12811	7.456	0.10467	5.615	0.14292
8.498	0.24248	8.939	0.31075	6.47	0.07227	5.993	0.13293				--	1.517	0.49658		5.453	0.06944	2.417	0.54053	3.91	0.43411	6.83	0.26392	6.686	0.31808	6.877	0.23211		8.742	0.16141	3.246	0.35728	4.518	0.03571	8.658	0.13132	7.458	0.10364	5.617	0.14444
8.498	0.24315	8.94	0.31108	6.472	0.07456	5.993	0.13309				--	1.518	0.49752		5.454	0.06944	2.418	0.54243	3.91	0.43151	6.831	0.26414	6.688	0.31624	6.879	0.23648		8.743	0.16135	3.247	0.35835	4.52	0.03364	8.659	0.13293	7.459	0.10437	5.617	0.14314
8.5	0.24333	8.942	0.31052	6.473	0.07247	5.995	0.13291				--	1.519	0.49938		5.454	0.07042	2.419	0.53836	3.911	0.42936	6.832	0.26357	6.688	0.31771	6.88	0.23426		8.745	0.16083	3.249	0.35984	4.521	0.03243	8.661	0.13243	7.46	0.10496	5.619	0.143
8.501	0.24309	8.942	0.31095	6.474	0.07429	5.996	0.13434				--	1.52	0.49759		5.457	0.07061	2.421	0.53633	3.913	0.43284	6.834	0.26513	6.69	0.31606	6.881	0.23448		8.746	0.16203	3.25	0.35806	4.522	0.03227	8.662	0.13193	7.462	0.10175	5.62	0.14374
8.503	0.24247	8.943	0.311	6.475	0.0722	5.996	0.13353				--	1.522	0.49307		5.458	0.07039	2.422	0.53829	3.914	0.43227	6.835	0.26278	6.691	0.31753	6.883	0.23469		8.747	0.16297	3.252	0.3586	4.5225	0.03671	8.663	0.13179	7.463	0.10334	5.622	0.14462
8.503	0.24283	8.945	0.31143	6.476	0.07338	5.998	0.13509				--	1.523	0.50216		5.459	0.07099	2.423	0.53552	3.915	0.43012	6.835	0.26389	6.693	0.31735	6.883	0.23365		8.749	0.16321	3.253	0.35724	4.5245	0.03314	8.664	0.13153	7.464	0.10451	5.623	0.14345
8.505	0.24455	8.946	0.31065	6.478	0.07455	6	0.13213				--	1.524	0.49211		5.46	0.07076	2.425	0.53687	3.917	0.42955	6.837	0.26466	6.694	0.317	6.885	0.23584		8.749	0.16215	3.254	0.35489	4.526	0.03238	8.666	0.1329	7.465	0.10335	5.624	0.1433
8.506	0.24382	8.948	0.31125	6.48	0.07248	6.001	0.13432				--	1.525	0.49138		5.461	0.07073	2.425	0.52812	3.918	0.42797	6.839	0.26499	6.694	0.31846	6.886	0.23627		8.751	0.16287	3.255	0.35505	4.527	0.02989	8.667	0.13238	7.467	0.10422	5.625	0.14111
8.507	0.24479	8.95	0.31125	6.481	0.07477	6.002	0.13414				--	1.526	0.49232		5.462	0.07006	2.426	0.53736	3.919	0.43392	6.839	0.26309	6.696	0.31736	6.886	0.23746		8.752	0.1621	3.257	0.35559	4.528	0.0338	8.668	0.12966	7.467	0.10526	5.626	0.14455
8.509	0.24406	8.95	0.30991	6.482	0.07558	6.003	0.13494				--	1.528	0.49587		5.464	0.07045	2.428	0.53668	3.921	0.42627	6.841	0.26464	6.698	0.31662	6.889	0.23573		8.753	0.16352	3.258	0.35613	4.529	0.0337	8.669	0.13362	7.469	0.10496	5.627	0.14529
8.51	0.24393	8.952	0.31146	6.483	0.07593	6.004	0.13413				--	1.529	0.48592		5.465	0.0698	2.429	0.53657	3.922	0.42874	6.842	0.2662	6.698	0.31811	6.889	0.23568		8.755	0.16302	3.259	0.35531	4.5305	0.03106	8.67	0.13261	7.471	0.10584	5.629	0.14105
8.511	0.24351	8.953	0.31162	6.484	0.07371	6.006	0.13537				--	1.53	0.50144		5.466	0.06975	2.431	0.53185	3.923	0.42558	6.843	0.26463	6.7	0.31865	6.891	0.23373		8.755	0.16322	3.261	0.35297	4.532	0.03479	8.672	0.13248	7.471	0.1038	5.63	0.14244
8.512	0.24478	8.954	0.31095	6.486	0.07502	6.007	0.13568				--	1.531	0.50144		5.468	0.06994	2.432	0.53778	3.925	0.42963	6.845	0.26361	6.701	0.31755	6.892	0.23855		8.757	0.16269	3.262	0.3526	4.5335	0.03316	8.673	0.13346	7.473	0.10451	5.631	0.14472
8.514	0.24466	8.955	0.31293	6.487	0.07379	6.008	0.13834				--	1.533	0.49789		5.469	0.07098	2.433	0.53839	3.925	0.43008	6.845	0.26372	6.703	0.31829	6.893	0.23633		8.758	0.16387	3.263	0.34834	4.5345	0.03436	8.674	0.13111	7.474	0.10468	5.633	0.14267
8.515	0.24453	8.957	0.3117	6.489	0.07622	6.009	0.13379				--	1.533	0.50417		5.47	0.07031	2.434	0.52903	3.926	0.42445	6.847	0.26461	6.703	0.3172	6.894	0.23849		8.76	0.16288	3.264	0.35269	4.536	0.03297	8.675	0.1327	7.476	0.1038	5.633	0.14429
8.516	0.24471	8.958	0.3127	6.489	0.0764	6.011	0.13567				--	1.535	0.49424		5.471	0.07049	2.436	0.54022	3.927	0.42842	6.848	0.26671	6.705	0.31958	6.895	0.23941		8.76	0.16355	3.265	0.34906	4.734	0.03414	8.677	0.1322	7.476	0.10277	5.636	0.14326
8.517	0.246	8.959	0.31176	6.491	0.0764	6.011	0.13394				--	1.536	0.48529		5.472	0.07109	2.437	0.52627	3.929	0.42579	6.85	0.26526	6.706	0.31829	6.897	0.23866		8.762	0.16303	3.267	0.3534	4.7345	0.0339	8.678	0.13355	7.477	0.10467	5.636	0.14349
8.519	0.24405	8.96	0.31357	6.491	0.07613	6.013	0.13659				--	1.537	0.50247		5.474	0.07169	2.438	0.54009	3.93	0.42774	6.851	0.26558	6.707	0.31995	6.898	0.23984		8.763	0.16226	3.268	0.35015	4.7365	0.03007	8.679	0.13255	7.479	0.10452	5.638	0.14641
8.52	0.24496	8.961	0.31141	6.493	0.07453	6.014	0.13362				--	1.539	0.48718		5.475	0.07083	2.439	0.52887	3.932	0.42511	6.851	0.26435	6.708	0.31885	6.9	0.23957		8.764	0.16294	3.269	0.35404	4.737	0.03363	8.681	0.1339	7.48	0.10525	5.639	0.14066
8.52	0.24502	8.963	0.31157	6.494	0.07441	6.015	0.13675				--	1.54	0.48625		5.476	0.07207	2.44	0.53078	3.933	0.42758	6.853	0.26623	6.71	0.31942	6.901	0.24		8.766	0.16315	3.271	0.35313	4.7385	0.03474	8.682	0.13316	7.481	0.10468	5.64	0.14255
8.522	0.24556	8.964	0.31162	6.495	0.07654	6.016	0.13595				--	1.541	0.49		5.477	0.07244	2.441	0.53073	3.934	0.42504	6.854	0.26779	6.711	0.31978	6.901	0.24167		8.767	0.16262	3.271	0.35322	4.74	0.03198	8.682	0.13438	7.482	0.10612	5.641	0.14496
8.525	0.24496	8.966	0.31189	6.497	0.07495	6.018	0.13392				--	1.543	0.47731		5.479	0.07241	2.443	0.52602	3.935	0.42593	6.855	0.26767	6.713	0.31924	6.903	0.23946		8.768	0.16335	3.273	0.35096	4.741	0.0353	8.684	0.1318	7.484	0.1051	5.642	0.1443
8.525	0.24423	8.966	0.31139	6.498	0.07384	6.019	0.13547				--	1.544	0.48369		5.48	0.0728	2.444	0.52794	3.937	0.42638	6.856	0.26699	6.714	0.3205	6.904	0.23871		8.769	0.16331	3.274	0.3515	4.742	0.03602	8.684	0.13178	7.485	0.10584	5.643	0.14455
8.526	0.24502	8.968	0.31292	6.499	0.07564	6.021	0.13717				--	1.545	0.49373		5.481	0.07338	2.445	0.52655	3.938	0.42376	6.859	0.26686	6.715	0.31887	6.906	0.24232		8.77	0.16353	3.275	0.35106	4.7435	0.03446	8.687	0.13313	7.486	0.10352	5.645	0.14132
8.527	0.24689	8.969	0.31336	6.5	0.07681	6.022	0.13484				--	1.546	0.48288		5.483	0.07212	2.447	0.5338	3.939	0.4242	6.86	0.26575	6.716	0.32052	6.907	0.23963		8.771	0.16322	3.276	0.35312	4.7445	0.03291	8.688	0.1325	7.487	0.10381	5.646	0.14018
8.529	0.24435	8.97	0.3134	6.502	0.0762	6.022	0.13732				--	1.548	0.47656		5.483	0.07271	2.448	0.53308	3.94	0.42816	6.861	0.26729	6.717	0.31906	6.908	0.24151		8.773	0.1622	3.278	0.35177	4.7455	0.03241	8.69	0.13102	7.488	0.10584	5.647	0.14499
8.53	0.24586	8.972	0.31329	6.503	0.07363	6.024	0.14026				--	1.548	0.4965		5.485	0.07331	2.449	0.52578	3.942	0.42614	6.862	0.26885	6.719	0.31816	6.909	0.24027		8.774	0.16365	3.279	0.35419	4.747	0.03515	8.69	0.13495	7.489	0.10539	5.649	0.14434
8.53	0.24623	8.973	0.31345	6.504	0.07336	6.026	0.13777				--	1.55	0.47588		5.486	0.07307	2.45	0.52641	3.942	0.42502	6.863	0.26807	6.72	0.32016	6.911	0.24312		8.775	0.16335	3.28	0.35146	4.7485	0.03303	8.691	0.13408	7.492	0.10452	5.65	0.14418
8.532	0.2458	8.974	0.31388	6.506	0.07769	6.027	0.13807				--	1.551	0.48853		5.487	0.07432	2.451	0.51912	3.944	0.42547	6.864	0.26982	6.721	0.3198	6.911	0.24333		8.777	0.16282	3.282	0.35011	4.75	0.03352	8.692	0.13456	7.492	0.10481	5.651	0.14353
8.533	0.24495	8.975	0.31322	6.506	0.07486	6.028	0.13558				--	1.552	0.47594		5.488	0.07322	2.452	0.52565	3.945	0.42591	6.866	0.2697	6.723	0.32071	6.913	0.24306		8.778	0.16451	3.283	0.3516	4.751	0.03197	8.694	0.1337	7.493	0.10409	5.652	0.14389
8.535	0.24573	8.976	0.3142	6.509	0.07679	6.029	0.13682				--	1.554	0.48228		5.49	0.07338	2.454	0.52499	3.946	0.42378	6.867	0.26858	6.724	0.32017	6.915	0.24424		8.779	0.16448	3.284	0.34553	4.752	0.03407	8.695	0.13504	7.495	0.10568	5.653	0.14275
8.536	0.24531	8.977	0.31287	6.509	0.07603	6.03	0.13526				--	1.555	0.48065		5.492	0.07316	2.455	0.52228	3.948	0.42725	6.868	0.27068	6.725	0.3198	6.915	0.24204		8.78	0.16371	3.285	0.34607	4.753	0.03421	8.696	0.13441	7.496	0.10597	5.654	0.14399
8.537	0.24671	8.979	0.3144	6.511	0.07493	6.031	0.13867				--	1.556	0.47535		5.492	0.07354	2.457	0.52291	3.949	0.42468	6.87	0.26957	6.727	0.31999	6.917	0.24295		8.781	0.16343	3.286	0.35281	4.755	0.03346	8.698	0.13502	7.497	0.10569	5.656	0.1432
8.538	0.24477	8.98	0.31402	6.512	0.07576	6.033	0.13758				--	1.557	0.48072		5.494	0.07334	2.458	0.52549	3.95	0.42255	6.871	0.27056	6.728	0.32037	6.918	0.24509		8.782	0.16362	3.288	0.34904	4.756	0.03259	8.699	0.13599	7.499	0.10481	5.658	0.14269
8.539	0.24756	8.981	0.31418	6.513	0.0761	6.034	0.13649				--	1.56	0.49067		5.494	0.07433	2.46	0.5235	3.952	0.42401	6.871	0.27199	6.728	0.31982	6.919	0.24386		8.784	0.16458	3.288	0.352	4.7575	0.03345	8.7	0.13439	7.499	0.10583	5.658	0.14306
8.541	0.24682	8.982	0.31395	6.514	0.07933	6.035	0.13756				--	1.56	0.47725		5.496	0.07386	2.461	0.51948	3.953	0.42043	6.873	0.27054	6.729	0.32127	6.921	0.24456		8.785	0.16405	3.29	0.34743	4.7585	0.03538	8.701	0.13537	7.501	0.10481	5.659	0.1419
8.542	0.24718	8.984	0.31383	6.515	0.07906	6.037	0.1388				--	1.562	0.47914		5.498	0.07386	2.461	0.52474	3.954	0.41931	6.874	0.27043	6.731	0.32037	6.922	0.24402		8.786	0.16497	3.292	0.34837	4.76	0.03425	8.702	0.13326	7.502	0.10584	5.66	0.1435
8.544	0.24615	8.985	0.31371	6.517	0.07713	6.038	0.13817				--	1.562	0.48541		5.498	0.074	2.463	0.52797	3.956	0.42233	6.875	0.27019	6.732	0.32037	6.924	0.24808		8.788	0.16469	3.292	0.35133	4.761	0.03269	8.704	0.13498	7.504	0.10453	5.663	0.14249
8.545	0.24604	8.986	0.31415	6.517	0.07842	6.039	0.13831				--	1.564	0.47302		5.5	0.07336	2.464	0.52332	3.956	0.4182	6.877	0.27107	6.734	0.32056	6.924	0.24658		8.789	0.1654	3.294	0.34905	4.762	0.03316	8.705	0.13595	7.504	0.10555	5.663	0.1422
8.546	0.24652	8.987	0.31419	6.518	0.07862	6.041	0.13878				--	1.565	0.47665		5.501	0.07478	2.465	0.51801	3.958	0.42066	6.878	0.27094	6.735	0.32038	6.926	0.24706		8.79	0.16439	3.295	0.34919	4.763	0.03468	8.706	0.13753	7.506	0.10584	5.665	0.14562
8.547	0.24761	8.989	0.31407	6.52	0.07944	6.041	0.13799				--	1.566	0.48026		5.503	0.07413	2.467	0.51602	3.959	0.41709	6.879	0.27083	6.736	0.32056	6.927	0.24604		8.791	0.16457	3.297	0.34973	4.7645	0.03435	8.708	0.13593	7.507	0.10525	5.666	0.14547
8.548	0.24826	8.99	0.31368	6.521	0.07869	6.043	0.13985				--	1.567	0.48753		5.504	0.07349	2.468	0.52188	3.96	0.41955	6.88	0.27158	6.737	0.3222	6.928	0.24625		8.793	0.16454	3.298	0.35401	4.7655	0.03326	8.709	0.13542	7.508	0.10757	5.667	0.1462
8.55	0.24875	8.991	0.31455	6.523	0.07615	6.043	0.13999				--	1.568	0.46431		5.505	0.07451	2.469	0.5199	3.961	0.42045	6.882	0.27113	6.738	0.32056	6.929	0.24598		8.794	0.165	3.299	0.34798	4.7675	0.03535	8.71	0.13346	7.51	0.10815	5.669	0.14366
8.551	0.24972	8.993	0.31416	6.524	0.07698	6.045	0.14122				--	1.57	0.47597		5.506	0.07239	2.47	0.51663	3.963	0.41889	6.883	0.27201	6.739	0.32058	6.931	0.24812		8.795	0.16444	3.3	0.34665	4.7685	0.03502	8.711	0.13835	7.512	0.10584	5.669	0.14391
8.553	0.24898	8.994	0.3146	6.525	0.07924	6.046	0.13812				--	1.571	0.47159		5.507	0.07342	2.471	0.5231	3.964	0.41733	6.884	0.27256	6.741	0.32328	6.932	0.24566		8.797	0.16417	3.301	0.34621	4.7695	0.03638	8.713	0.13564	7.513	0.10655	5.671	0.14309
8.554	0.24808	8.995	0.31585	6.526	0.07895	6.048	0.1412				--	1.572	0.48061		5.508	0.07315	2.473	0.5224	3.965	0.42079	6.885	0.27232	6.742	0.32056	6.933	0.24683		8.798	0.16537	3.302	0.34639	4.7715	0.03363	8.714	0.13529	7.514	0.10727	5.673	0.14512
8.554	0.24844	8.996	0.31534	6.528	0.07771	6.049	0.14151				--	1.573	0.48248		5.51	0.07418	2.474	0.51653	3.966	0.42168	6.887	0.27198	6.743	0.3202	6.934	0.24608		8.799	0.16485	3.304	0.35161	4.7725	0.03372	8.714	0.1365	7.515	0.10843	5.673	0.14382
8.556	0.24862	8.998	0.31479	6.53	0.0801	6.05	0.14088				--	1.574	0.47008		5.511	0.07413	2.475	0.5178	3.968	0.42168	6.887	0.27275	6.745	0.32168	6.936	0.24821		8.8	0.1653	3.305	0.34461	4.7735	0.03661	8.716	0.13697	7.516	0.10728	5.675	0.14318
8.557	0.2497	8.998	0.31594	6.53	0.07853	6.051	0.13933				--	1.576	0.48161		5.513	0.07431	2.477	0.51704	3.968	0.41957	6.889	0.27262	6.747	0.32294	6.937	0.24816		8.801	0.16426	3.306	0.34703	4.8465	0.03477	8.718	0.1361	7.518	0.10798	5.676	0.14508
8.558	0.24778	9	0.31527	6.531	0.07778	6.052	0.14086				--	1.577	0.46933		5.514	0.0747	2.478	0.51767	3.97	0.42147	6.89	0.27239	6.748	0.32131	6.938	0.24816		8.803	0.16424	3.307	0.34382	4.848	0.03364	8.719	0.1378	7.519	0.10769	5.677	0.1424
8.559	0.24964	9.001	0.31571	6.533	0.07907	6.054	0.13978				--	1.578	0.47664		5.515	0.07489	2.479	0.51703	3.972	0.41746	6.892	0.27182	6.749	0.32257	6.94	0.24762		8.804	0.16445	3.308	0.3449	4.849	0.03331	8.72	0.13768	7.521	0.10814	5.678	0.14516
8.561	0.25041	9.002	0.31558	6.534	0.07846	6.055	0.13823				--	1.579	0.46414		5.516	0.07526	2.48	0.51307	3.972	0.42036	6.894	0.27291	6.75	0.32348	6.942	0.24831		8.805	0.16512	3.31	0.34731	4.85	0.03401	8.721	0.13754	7.521	0.10843	5.68	0.145
8.562	0.25151	9.003	0.31509	6.535	0.07831	6.056	0.14223				--	1.581	0.46255		5.518	0.074	2.482	0.52155	3.974	0.41585	6.896	0.27567	6.751	0.32259	6.942	0.24948		8.807	0.16436	3.311	0.34598	4.8515	0.03614	8.722	0.13693	7.522	0.10942	5.681	0.14589
8.563	0.25138	9.005	0.3158	6.536	0.07899	6.057	0.14145				--	1.582	0.47242		5.518	0.07561	2.483	0.51109	3.975	0.4163	6.895	0.27621	6.752	0.3215	6.943	0.24894		8.808	0.16506	3.312	0.34519	4.8535	0.03382	8.724	0.13717	7.524	0.10798	5.682	0.14169
8.564	0.25084	9.006	0.3154	6.538	0.07967	6.059	0.14175				--	1.583	0.46544		5.52	0.07558	2.483	0.51884	3.976	0.4137	6.896	0.27498	6.754	0.32132	6.944	0.24894		8.809	0.1665	3.314	0.34429	4.8545	0.03572	8.725	0.13667	7.525	0.10725	5.683	0.14307
8.566	0.25089	9.007	0.31638	6.54	0.08028	6.06	0.14159				--	1.585	0.47432		5.521	0.07494	2.485	0.51167	3.977	0.4172	6.898	0.27553	6.755	0.32221	6.946	0.24909		8.81	0.16546	3.314	0.34723	4.856	0.03256	8.726	0.1375	7.527	0.10928	5.684	0.14228
8.568	0.25029	9.008	0.31627	6.539	0.08144	6.061	0.14127				--	1.586	0.46461		5.522	0.07429	2.486	0.51945	3.978	0.41506	6.899	0.27574	6.756	0.3215	6.947	0.25169		8.812	0.16546	3.316	0.34831	4.856	0.03191	8.728	0.13788	7.528	0.10998	5.686	0.14366
8.568	0.25166	9.009	0.31631	6.541	0.08035	6.063	0.14312				--	1.587	0.47452		5.523	0.07383	2.488	0.5123	3.98	0.4135	6.9	0.27364	6.758	0.32276	6.948	0.25381		8.812	0.16592	3.318	0.3427	4.858	0.03279	8.728	0.13835	7.529	0.10913	5.687	0.14352
8.569	0.25113	9.011	0.31592	6.542	0.07959	6.063	0.1428				--	1.588	0.46748		5.525	0.07608	2.489	0.5116	3.981	0.415	6.901	0.27637	6.759	0.32332	6.952	0.25355		8.813	0.16562	3.318	0.34094	4.859	0.03506	8.73	0.13748	7.529	0.10883	5.688	0.14626
8.571	0.2516	9.012	0.31745	6.544	0.07993	6.065	0.14169				--	1.59	0.46843		5.526	0.07523	2.49	0.51811	3.982	0.41345	6.903	0.27526	6.76	0.32168	6.952	0.25136		8.815	0.16607	3.32	0.34059	4.8605	0.03549	8.731	0.13698	7.531	0.10954	5.69	0.14547
8.572	0.25166	9.013	0.31613	6.545	0.08157	6.066	0.14199				--	1.591	0.47304		5.527	0.07393	2.49	0.51482	3.983	0.41435	6.904	0.276	6.761	0.32278	6.951	0.25348		8.816	0.16577	3.321	0.34354	4.8615	0.03407	8.732	0.13868	7.532	0.10926	5.692	0.14547
8.574	0.25136	9.015	0.316	6.547	0.07679	6.067	0.14215				--	1.592	0.48177		5.529	0.07537	2.493	0.51609	3.985	0.41576	6.906	0.27721	6.763	0.32386	6.953	0.25178		8.818	0.16573	3.323	0.34497	4.8635	0.03431	8.733	0.13783	7.534	0.10954	5.692	0.14432
8.574	0.25383	9.016	0.31589	6.547	0.08225	6.069	0.1429				--	1.594	0.46958		5.53	0.07535	2.493	0.51349	3.986	0.41125	6.907	0.27742	6.763	0.32332	6.954	0.25363		8.819	0.16546	3.324	0.34551	4.864	0.03562	8.734	0.13758	7.535	0.10968	5.693	0.14115
8.576	0.25202	9.017	0.3173	6.549	0.0797	6.07	0.14165				--	1.595	0.46267		5.531	0.0757	2.495	0.51148	3.987	0.41466	6.908	0.27729	6.766	0.3226	6.955	0.25459		8.82	0.16614	3.325	0.34232	4.866	0.03396	8.736	0.13913	7.537	0.10953	5.694	0.14454
8.576	0.25196	9.019	0.31663	6.55	0.08004	6.072	0.14258				--	1.596	0.45572		5.533	0.07713	2.496	0.50952	3.988	0.4146	6.909	0.27673	6.766	0.32223	6.957	0.25664		8.822	0.1654	3.326	0.33816	4.8675	0.03379	8.738	0.14009	7.538	0.10997	5.695	0.14376
8.579	0.25213	9.02	0.31789	6.551	0.08309	6.072	0.1438				--	1.597	0.45493		5.534	0.07483	2.497	0.51016	3.99	0.41904	6.911	0.27661	6.768	0.32188	6.958	0.25399		8.822	0.16484	3.327	0.34305	4.868	0.03449	8.739	0.13838	7.538	0.10797	5.697	0.14513
8.58	0.25243	9.021	0.31777	6.553	0.08202	6.073	0.14365				--	1.598	0.45591		5.535	0.0758	2.498	0.50884	3.991	0.41396	6.912	0.27945	6.768	0.32225	6.959	0.25515		8.824	0.16652	3.329	0.34359	4.8695	0.03573	8.741	0.13765	7.54	0.10981	5.698	0.14499
8.58	0.25386	9.022	0.31848	6.554	0.07996	6.074	0.14333				--	1.6	0.46059		5.537	0.0762	2.5	0.51206	3.993	0.41292	6.913	0.27736	6.77	0.32261	6.961	0.2544		8.825	0.16555	3.33	0.339	4.8705	0.03368	8.741	0.13715	7.542	0.10896	5.699	0.14571
8.583	0.25175	9.023	0.31797	6.555	0.08269	6.076	0.14271				--	1.601	0.45882		5.538	0.0762	2.501	0.51074	3.993	0.41337	6.914	0.28019	6.772	0.32334	6.962	0.25814		8.825	0.16598	3.332	0.34051	4.872	0.03257	8.742	0.13835	7.542	0.10996	5.701	0.14355
8.583	0.25469	9.025	0.31786	6.556	0.08288	6.077	0.14515				--	1.603	0.45453		5.538	0.07677	2.503	0.51715	3.994	0.41427	6.915	0.27844	6.772	0.32298	6.963	0.25692		8.827	0.16617	3.333	0.34195	4.873	0.03382	8.744	0.1392	7.544	0.1101	5.702	0.14629
8.586	0.2526	9.026	0.31704	6.558	0.08225	6.079	0.14497				--	1.604	0.46868		5.54	0.07632	2.503	0.51005	3.996	0.41222	6.916	0.27886	6.774	0.32261	6.964	0.2557		8.829	0.16638	3.334	0.34159	4.874	0.03294	8.746	0.13882	7.546	0.10969	5.704	0.14276
8.586	0.25307	9.026	0.31871	6.559	0.08403	6.08	0.14435				--	1.605	0.44583		5.541	0.07546	2.504	0.50942	3.998	0.40823	6.918	0.27917	6.776	0.32261	6.965	0.25612		8.83	0.16659	3.335	0.3417	4.8755	0.03599	8.746	0.13774	7.546	0.11026	5.704	0.14264
8.587	0.25415	9.028	0.31696	6.56	0.08341	6.081	0.14557				--	1.606	0.45746		5.543	0.07668	2.505	0.50156	3.998	0.41313	6.918	0.28025	6.776	0.32207	6.967	0.25754		8.831	0.16729	3.337	0.34038	4.877	0.0337	8.746	0.13857	7.548	0.11096	5.705	0.14486
8.588	0.25522	9.029	0.31821	6.561	0.08219	6.082	0.14678				--	1.607	0.44528		5.544	0.07625	2.507	0.51065	4	0.41358	6.92	0.27914	6.777	0.32316	6.968	0.25985		8.832	0.16604	3.338	0.33949	4.878	0.03497	8.748	0.13796	7.549	0.11167	5.707	0.14572
8.589	0.25409	9.03	0.31798	6.563	0.08253	6.083	0.14555				--	1.608	0.45871		5.544	0.07621	2.509	0.50285	4.001	0.4105	6.921	0.28022	6.779	0.32298	6.969	0.25958		8.833	0.16646	3.338	0.34428	4.879	0.03659	8.75	0.13819	7.55	0.10981	5.708	0.14057
8.591	0.25396	9.032	0.31841	6.564	0.08096	6.085	0.14401				--	1.609	0.45871		5.546	0.07597	2.509	0.50803	4.003	0.4085	6.923	0.28042	6.78	0.32532	6.97	0.25925		8.835	0.16546	3.34	0.34385	4.88	0.03728	8.751	0.14024	7.551	0.10952	5.709	0.14244
8.592	0.25533	9.033	0.31709	6.565	0.08129	6.086	0.1457				--	1.612	0.4502		5.547	0.07696	2.511	0.50409	4.003	0.40796	6.924	0.28032	6.781	0.32443	6.972	0.26446		8.836	0.16689	3.341	0.33936	4.8815	0.03584	8.752	0.13925	7.553	0.11238	5.71	0.14466
8.593	0.25359	9.035	0.31834	6.566	0.08196	6.087	0.14508				--	1.612	0.45117		5.549	0.07758	2.513	0.50409	4.004	0.40941	6.925	0.28018	6.782	0.32441	6.973	0.26324		8.837	0.16613	3.343	0.33805	4.8835	0.03397	8.754	0.13963	7.554	0.11095	5.712	0.14401
8.595	0.25497	9.036	0.31849	6.568	0.08481	6.088	0.14568				--	1.614	0.46255		5.549	0.0769	2.513	0.50473	4.005	0.40836	6.926	0.27963	6.784	0.32209	6.974	0.26608		8.838	0.16683	3.344	0.34044	4.8845	0.03425	8.754	0.13863	7.555	0.11236	5.713	0.14274
8.596	0.25484	9.037	0.31865	6.568	0.08264	6.09	0.1455				--	1.615	0.4399		5.551	0.07605	2.514	0.50475	4.007	0.41519	6.928	0.27984	6.785	0.32425	6.976	0.2666		8.839	0.167	3.345	0.34009	4.886	0.03432	8.756	0.14083	7.557	0.11152	5.715	0.14473
8.597	0.25399	9.038	0.31962	6.57	0.08201	6.091	0.14366				--	1.616	0.44878		5.552	0.0758	2.516	0.50281	4.009	0.40773	6.929	0.28167	6.785	0.3228	6.976	0.27224		8.841	0.16552	3.346	0.33596	4.887	0.0336	8.756	0.1391	7.557	0.11137	5.715	0.1426
8.599	0.25627	9.039	0.31858	6.571	0.08331	6.091	0.14518				--	1.617	0.44551		5.554	0.0766	2.517	0.5041	4.01	0.41017	6.93	0.28222	6.787	0.32389	6.978	0.27555		8.842	0.1657	3.347	0.33889	4.888	0.03485	8.758	0.1408	7.558	0.11109	5.716	0.14534
8.6	0.25494	9.041	0.31928	6.572	0.08268	6.093	0.14577				--	1.618	0.44911		5.555	0.07597	2.519	0.49762	4.011	0.41062	6.931	0.281	6.789	0.32282	6.979	0.27358		8.844	0.16737	3.349	0.33889	4.889	0.03335	8.759	0.13967	7.56	0.11093	5.718	0.14469
8.601	0.25441	9.042	0.31943	6.573	0.08335	6.095	0.14563				--	1.62	0.45008		5.555	0.07676	2.519	0.5028	4.012	0.40805	6.933	0.2812	6.789	0.323	6.981	0.27753		8.845	0.16783	3.349	0.33627	4.89	0.03544	8.762	0.14078	7.561	0.1125	5.719	0.14455
8.603	0.2541	9.043	0.31986	6.575	0.08226	6.096	0.14758				--	1.621	0.45365		5.557	0.07692	2.521	0.50087	4.013	0.40697	6.934	0.28108	6.79	0.32408	6.982	0.28053		8.846	0.1666	3.351	0.34105	4.892	0.03411	8.762	0.14125	7.562	0.11264	5.72	0.14276
8.603	0.25579	9.044	0.31947	6.576	0.08592	6.098	0.14714				--	1.622	0.4452		5.558	0.0777	2.522	0.50534	4.015	0.41044	6.935	0.28226	6.792	0.32461	6.983	0.28027		8.846	0.16676	3.353	0.33831	4.8925	0.03792	8.764	0.13869	7.564	0.11251	5.722	0.14563
8.604	0.25476	9.045	0.31908	6.577	0.0861	6.098	0.14817				--	1.623	0.45138		5.56	0.07685	2.523	0.49821	4.016	0.40891	6.936	0.28182	6.793	0.32372	6.984	0.28185		8.849	0.16676	3.353	0.34027	4.894	0.03182	8.764	0.13965	7.565	0.11107	5.723	0.14649
8.605	0.25571	9.046	0.32021	6.579	0.08408	6.1	0.14682				--	1.625	0.44544		5.561	0.076	2.524	0.50212	4.017	0.40833	6.937	0.28224	6.794	0.32443	6.985	0.28018		8.849	0.16697	3.355	0.33619	4.896	0.03635	8.765	0.14012	7.566	0.11079	5.724	0.14435
8.607	0.25588	9.048	0.31955	6.58	0.08583	6.1	0.14924				--	1.626	0.44023		5.562	0.0774	2.526	0.50151	4.018	0.4068	6.939	0.28212	6.796	0.32372	6.987	0.28179		8.85	0.16691	3.356	0.33727	4.8965	0.03507	8.767	0.14035	7.568	0.11278	5.725	0.14557
8.608	0.25564	9.049	0.31971	6.581	0.08475	6.102	0.14632				--	1.628	0.44491		5.564	0.07678	2.527	0.49822	4.019	0.40725	6.94	0.28167	6.798	0.32336	6.988	0.28263		8.852	0.16761	3.358	0.33634	4.898	0.0338	8.768	0.14082	7.569	0.11319	5.727	0.14493
8.61	0.25582	9.05	0.31976	6.582	0.08683	6.103	0.14707				--	1.628	0.44589		5.564	0.07714	2.528	0.50534	4.02	0.40969	6.941	0.2822	6.798	0.32587	6.99	0.28535		8.853	0.1671	3.358	0.33742	4.8995	0.03429	8.77	0.14323	7.569	0.11192	5.728	0.14529
8.611	0.25629	9.052	0.3203	6.584	0.08716	6.104	0.14675				--	1.63	0.44417		5.566	0.07547	2.529	0.49632	4.021	0.40766	6.942	0.28262	6.8	0.3239	6.99	0.28302		8.854	0.16706	3.36	0.33612	4.9005	0.03239	8.771	0.14178	7.572	0.11234	5.729	0.14701
8.612	0.25467	9.052	0.32007	6.585	0.08749	6.106	0.14889				--	1.631	0.44353		5.567	0.07751	2.531	0.49632	4.023	0.4046	6.944	0.28186	6.801	0.32659	6.991	0.28415		8.855	0.167	3.361	0.33719	4.9015	0.03307	8.771	0.13958	7.572	0.11262	5.731	0.14486
8.613	0.25575	9.054	0.31984	6.586	0.08547	6.107	0.14871				--	1.632	0.45491		5.568	0.07766	2.531	0.49505	4.025	0.40505	6.945	0.28336	6.802	0.32534	6.993	0.28573		8.857	0.16648	3.363	0.33589	4.903	0.03393	8.774	0.13885	7.573	0.11277	5.732	0.14474
8.614	0.2567	9.056	0.32026	6.587	0.08707	6.108	0.15039				--	1.634	0.45224		5.57	0.07764	2.533	0.49442	4.026	0.40646	6.946	0.28214	6.803	0.3257	6.994	0.28566		8.858	0.16669	3.364	0.33919	4.904	0.03499	8.774	0.14077	7.575	0.11305	5.733	0.1451
8.616	0.25508	9.057	0.32124	6.589	0.08564	6.109	0.14868				--	1.635	0.44289		5.571	0.07678	2.536	0.50401	4.027	0.40794	6.948	0.28248	6.805	0.32392	6.996	0.28678		8.859	0.16809	3.365	0.33327	4.9055	0.03493	8.776	0.14064	7.576	0.11289	5.734	0.14494
8.617	0.25615	9.058	0.32085	6.589	0.08584	6.111	0.14989				--	1.635	0.45266		5.572	0.07755	2.535	0.49508	4.028	0.4029	6.948	0.28451	6.807	0.32641	6.996	0.28512		8.861	0.16854	3.366	0.33382	4.907	0.03399	8.777	0.14015	7.577	0.11233	5.735	0.1468
8.618	0.25681	9.059	0.32061	6.591	0.08713	6.112	0.1511				--	1.636	0.44582		5.574	0.07756	2.537	0.49179	4.03	0.40782	6.95	0.28244	6.807	0.32624	6.998	0.2867		8.862	0.16823	3.367	0.33343	4.9075	0.03411	8.778	0.14098	7.578	0.11134	5.736	0.14654
8.62	0.25578	9.061	0.32024	6.592	0.0873	6.113	0.15048				--	1.638	0.44153		5.574	0.07629	2.538	0.49506	4.03	0.4048	6.951	0.28361	6.808	0.32518	6.999	0.28709		8.864	0.16896	3.368	0.33728	4.9095	0.03395	8.78	0.14026	7.579	0.11275	5.738	0.14625
8.621	0.25625	9.062	0.32173	6.594	0.08813	6.114	0.14742				--	1.639	0.43834		5.575	0.07852	2.539	0.49375	4.032	0.40768	6.952	0.28337	6.81	0.32408	7.001	0.28682		8.864	0.16794	3.37	0.33041	4.91	0.03308	8.78	0.14194	7.581	0.11219	5.74	0.14573
8.622	0.25583	9.063	0.32243	6.595	0.08609	6.116	0.14908				--	1.64	0.43933		5.577	0.07725	2.541	0.49183	4.034	0.40768	6.954	0.28326	6.81	0.32554	7.002	0.28747		8.866	0.16768	3.371	0.33468	4.9115	0.03571	8.781	0.14096	7.582	0.1123	5.74	0.14609
8.623	0.25601	9.064	0.32178	6.596	0.08972	6.117	0.1512				--	1.642	0.42726		5.578	0.07702	2.542	0.49765	4.034	0.40715	6.955	0.28378	6.812	0.32642	7.003	0.28647		8.866	0.16811	3.372	0.33299	4.913	0.03424	8.783	0.14119	7.584	0.11259	5.741	0.14481
8.624	0.25559	9.065	0.32127	6.597	0.0844	6.118	0.14785				--	1.643	0.43971		5.579	0.07761	2.543	0.49378	4.035	0.40706	6.956	0.28399	6.813	0.32696	7.004	0.28944		8.868	0.16832	3.374	0.33683	4.914	0.03685	8.784	0.14166	7.585	0.11287	5.743	0.14569
8.625	0.25744	9.067	0.32197	6.598	0.08694	6.119	0.15088				--	1.644	0.44325		5.58	0.07777	2.545	0.49573	4.037	0.3996	6.957	0.2844	6.816	0.3266	7.004	0.28871		8.869	0.16805	3.376	0.33499	4.9155	0.0352	8.786	0.14081	7.586	0.11401	5.744	0.14505
8.627	0.256	9.068	0.32117	6.6	0.08915	6.12	0.15192				--	1.646	0.43909		5.582	0.07794	2.546	0.48996	4.038	0.4025	6.959	0.28526	6.816	0.3266	7.006	0.28772		8.87	0.16847	3.376	0.32963	4.917	0.03372	8.787	0.142	7.587	0.11388	5.745	0.14541
8.629	0.25659	9.068	0.3219	6.601	0.08948	6.122	0.14994				--	1.647	0.44104		5.583	0.0787	2.547	0.49961	4.04	0.402	6.96	0.2845	6.816	0.32732	7.008	0.29021		8.872	0.16726	3.378	0.33201	4.918	0.03419	8.789	0.14223	7.588	0.11358	5.746	0.14776
8.629	0.25724	9.071	0.32097	6.602	0.0884	6.123	0.15023				--	1.648	0.4487		5.585	0.07707	2.548	0.49126	4.041	0.40246	6.961	0.2847	6.818	0.32607	7.008	0.28882		8.872	0.16768	3.379	0.32976	4.919	0.03541	8.79	0.14087	7.59	0.11528	5.747	0.14696
8.631	0.25576	9.072	0.32151	6.603	0.08589	6.124	0.15053				--	1.65	0.43936		5.585	0.07886	2.549	0.49575	4.042	0.39693	6.962	0.28477	6.819	0.32571	7.011	0.2892		8.874	0.16839	3.38	0.33126	4.92	0.03339	8.792	0.14052	7.59	0.11329	5.749	0.14634
8.631	0.2573	9.072	0.32263	6.604	0.08718	6.125	0.15202				--	1.65	0.42947		5.587	0.0774	2.55	0.49385	4.043	0.39792	6.964	0.28628	6.821	0.32767	7.011	0.29078		8.875	0.1686	3.381	0.33234	4.9215	0.03679	8.792	0.14076	7.592	0.11172	5.75	0.1447
8.633	0.2564	9.074	0.32197	6.605	0.08738	6.127	0.15186				--	1.651	0.44082		5.588	0.07838	2.551	0.4913	4.043	0.40227	6.965	0.28552	6.822	0.32571	7.013	0.28913		8.876	0.16832	3.383	0.33104	4.923	0.03414	8.793	0.14157	7.594	0.11301	5.751	0.14592
8.633	0.25664	9.075	0.32213	6.607	0.09053	6.128	0.15261				--	1.654	0.4356		5.59	0.07835	2.553	0.49195	4.046	0.40074	6.966	0.28508	6.823	0.32803	7.014	0.28978		8.877	0.16898	3.384	0.33158	4.924	0.03405	8.795	0.14122	7.594	0.11398	5.753	0.14727
8.636	0.25621	9.076	0.32272	6.608	0.0893	6.129	0.15199				--	1.655	0.44012		5.591	0.07833	2.554	0.4881	4.047	0.4012	6.967	0.28559	6.824	0.32767	7.015	0.29081		8.879	0.16822	3.385	0.3343	5.001	0.03516	8.795	0.1418	7.596	0.11469	5.754	0.1491
8.637	0.25608	9.078	0.32233	6.61	0.0887	6.13	0.15258				--	1.655	0.42831		5.592	0.0787	2.556	0.49389	4.048	0.39572	6.968	0.286	6.826	0.32856	7.016	0.2922		8.88	0.16815	3.385	0.33137	5.002	0.03662	8.796	0.14227	7.597	0.11413	5.755	0.14536
8.638	0.25804	9.079	0.32248	6.611	0.08949	6.132	0.15151				--	1.657	0.43186		5.593	0.07927	2.557	0.492	4.049	0.39618	6.97	0.28524	6.827	0.32731	7.017	0.29193		8.882	0.16768	3.388	0.33007	5.0035	0.03704	8.798	0.14273	7.598	0.11397	5.757	0.14486
8.639	0.25852	9.08	0.32171	6.612	0.08982	6.133	0.15073				--	1.658	0.44304		5.595	0.07863	2.558	0.47983	4.05	0.40007	6.971	0.28447	6.828	0.32804	7.02	0.29258		8.882	0.16906	3.389	0.33149	5.0045	0.0353	8.8	0.14334	7.599	0.11453	5.757	0.14557
8.64	0.25769	9.082	0.32252	6.613	0.09095	6.135	0.15284				--	1.659	0.43128		5.596	0.07697	2.559	0.48816	4.052	0.40249	6.972	0.28468	6.83	0.32767	7.02	0.29185		8.884	0.16831	3.39	0.33203	5.0065	0.03551	8.801	0.14213	7.601	0.11397	5.759	0.14678
8.642	0.25892	9.082	0.32229	6.615	0.09002	6.136	0.15403				--	1.66	0.4306		5.597	0.07796	2.56	0.48567	4.053	0.39946	6.973	0.28586	6.83	0.32732	7.022	0.29131		8.885	0.1697	3.391	0.32986	5.007	0.03429	8.802	0.14199	7.602	0.11468	5.761	0.14728
8.644	0.25832	9.084	0.32217	6.615	0.08958	6.137	0.15387				--	1.661	0.42914		5.598	0.07774	2.562	0.49141	4.055	0.39946	6.974	0.28691	6.832	0.32644	7.023	0.29123		8.887	0.16873	3.392	0.32999	5.0085	0.0361	8.803	0.14294	7.603	0.11481	5.761	0.1475
8.644	0.25838	9.085	0.32314	6.618	0.09005	6.138	0.15371				--	1.663	0.42748		5.599	0.0789	2.563	0.48503	4.055	0.39893	6.976	0.28549	6.833	0.32732	7.024	0.29464		8.887	0.1694	3.394	0.33148	5.01	0.03274	8.804	0.14234	7.605	0.11467	5.763	0.14785
8.646	0.25867	9.086	0.32263	6.618	0.08991	6.139	0.15491				--	1.664	0.42947		5.601	0.07828	2.563	0.48763	4.056	0.39984	6.977	0.28698	6.834	0.32714	7.025	0.29345		8.889	0.16909	3.395	0.33202	5.011	0.03607	8.806	0.14185	7.606	0.11552	5.764	0.14821
8.646	0.25783	9.088	0.32199	6.619	0.08823	6.14	0.15458				--	1.665	0.42635		5.602	0.07784	2.565	0.4864	4.058	0.39833	6.978	0.28623	6.835	0.32839	7.026	0.29502		8.891	0.16812	3.396	0.32795	5.0125	0.03402	8.807	0.14315	7.606	0.11394	5.765	0.14459
8.648	0.2583	9.089	0.32321	6.621	0.09089	6.142	0.15397				--	1.667	0.43651		5.603	0.07983	2.567	0.48197	4.059	0.39681	6.979	0.28663	6.836	0.32803	7.028	0.29658		8.891	0.1693	3.397	0.3345	5.013	0.03621	8.808	0.14121	7.608	0.1145	5.766	0.14778
8.649	0.25926	9.09	0.32352	6.622	0.08841	6.143	0.15471				--	1.669	0.43242		5.605	0.0784	2.568	0.48128	4.06	0.40166	6.981	0.28619	6.838	0.32857	7.029	0.29494		8.892	0.17047	3.399	0.32682	5.0145	0.03461	8.809	0.14182	7.61	0.11564	5.768	0.14814
8.651	0.25883	9.092	0.32341	6.623	0.09047	6.144	0.15365				--	1.669	0.43087		5.605	0.07774	2.569	0.48453	4.062	0.39818	6.982	0.28639	6.839	0.32839	7.03	0.29715		8.893	0.16993	3.4	0.32553	5.016	0.0345	8.81	0.14263	7.611	0.11551	5.769	0.14715
8.652	0.25811	9.093	0.3241	6.625	0.09047	6.145	0.15213				--	1.67	0.42168		5.607	0.07811	2.57	0.49024	4.063	0.39272	6.983	0.28712	6.84	0.32715	7.032	0.29688		8.895	0.16944	3.401	0.32882	5.0175	0.03435	8.812	0.14286	7.612	0.11393	5.769	0.14786
8.653	0.25918	9.094	0.32329	6.625	0.08927	6.146	0.15678				--	1.671	0.4338		5.608	0.07911	2.571	0.48836	4.064	0.40058	6.985	0.28733	6.841	0.32892	7.032	0.29752		8.895	0.17059	3.402	0.32753	5.018	0.03411	8.813	0.14165	7.614	0.11479	5.771	0.14609
8.654	0.25893	9.094	0.32375	6.627	0.0896	6.148	0.1542				--	1.672	0.44231		5.609	0.07823	2.572	0.48456	4.066	0.39072	6.986	0.28773	6.843	0.32768	7.034	0.29653		8.897	0.16883	3.403	0.32862	5.02	0.03667	8.814	0.1437	7.614	0.11494	5.773	0.14498
8.656	0.25761	9.097	0.32348	6.628	0.09071	6.15	0.15719				--	1.674	0.42663		5.611	0.07985	2.574	0.4776	4.066	0.39559	6.988	0.28773	6.844	0.32892	7.035	0.29882		8.899	0.16932	3.405	0.3255	5.0215	0.03463	8.815	0.14321	7.616	0.11436	5.774	0.1468
8.657	0.2581	9.097	0.32379	6.63	0.09196	6.151	0.15658				--	1.675	0.43014		5.612	0.07695	2.575	0.4808	4.068	0.39305	6.988	0.28761	6.845	0.32822	7.036	0.29965		8.899	0.16904	3.406	0.32932	5.022	0.03604	8.816	0.14258	7.617	0.1159	5.775	0.14617
8.658	0.25915	9.099	0.3234	6.631	0.08996	6.152	0.15732				--	1.677	0.43112		5.614	0.07959	2.576	0.48212	4.069	0.39548	6.989	0.28802	6.847	0.32945	7.037	0.30029		8.9	0.16998	3.408	0.32713	5.0235	0.03346	8.818	0.14353	7.618	0.11661	5.776	0.14505
8.659	0.25845	9.1	0.32384	6.632	0.08936	6.153	0.15461				--	1.678	0.42452		5.614	0.07955	2.578	0.48083	4.07	0.39742	6.991	0.29016	6.848	0.3307	7.039	0.29865		8.901	0.16993	3.409	0.32804	5.0245	0.03717	8.819	0.14328	7.619	0.11589	5.777	0.14676
8.66	0.25939	9.101	0.32414	6.633	0.09061	6.153	0.15835				--	1.679	0.42891		5.616	0.07931	2.578	0.48149	4.072	0.39882	6.992	0.28863	6.849	0.32909	7.04	0.30021		8.903	0.16916	3.409	0.32675	5.026	0.03444	8.821	0.14365	7.621	0.11633	5.779	0.14561
8.662	0.25807	9.103	0.32402	6.634	0.09172	6.155	0.15818				--	1.68	0.42989		5.617	0.0795	2.579	0.47716	4.073	0.39535	6.994	0.28883	6.85	0.32857	7.041	0.30012		8.904	0.16962	3.41	0.32601	5.0275	0.03412	8.821	0.14339	7.621	0.11433	5.78	0.14695
8.663	0.25842	9.104	0.32445	6.636	0.09159	6.156	0.15741				--	1.682	0.42583		5.618	0.07885	2.582	0.4784	4.074	0.39289	6.995	0.28903	6.851	0.32803	7.042	0.30122		8.905	0.17103	3.412	0.32709	5.0285	0.03538	8.823	0.14397	7.623	0.11589	5.781	0.1462
8.665	0.25842	9.105	0.32486	6.637	0.09145	6.158	0.15651				--	1.683	0.43693		5.619	0.07921	2.582	0.47848	4.075	0.39532	6.996	0.28729	6.852	0.32874	7.044	0.3005		8.906	0.16953	3.414	0.32709	5.0305	0.03372	8.824	0.14409	7.624	0.11645	5.783	0.14703
8.665	0.25877	9.106	0.32448	6.638	0.09038	6.158	0.15619				--	1.684	0.43377		5.621	0.08037	2.584	0.47661	4.076	0.39427	6.997	0.28802	6.854	0.32856	7.045	0.29886		8.908	0.16974	3.414	0.32635	5.031	0.03666	8.826	0.14394	7.626	0.11715	5.784	0.14691
8.667	0.25882	9.107	0.32517	6.639	0.0907	6.16	0.15693				--	1.685	0.42473		5.623	0.07875	2.585	0.47593	4.078	0.3908	6.999	0.28725	6.855	0.32963	7.045	0.30197		8.909	0.16969	3.416	0.32598	5.0325	0.03556	8.827	0.1436	7.627	0.11615	5.785	0.1471
8.669	0.25852	9.108	0.32522	6.64	0.08996	6.161	0.15766				--	1.687	0.41916		5.623	0.07931	2.586	0.47349	4.079	0.39467	7	0.29004	6.857	0.3291	7.047	0.30124		8.91	0.16967	3.417	0.32288	5.0335	0.03753	8.827	0.14392	7.628	0.116	5.787	0.14352
8.669	0.2587	9.11	0.32483	6.642	0.08841	6.162	0.15824				--	1.688	0.41512		5.625	0.07968	2.588	0.47669	4.081	0.3927	7.001	0.28883	6.858	0.32838	7.049	0.30234		8.911	0.17009	3.418	0.32706	5.0345	0.03555	8.83	0.14415	7.629	0.11783	5.788	0.14781
8.67	0.25876	9.111	0.32568	6.643	0.09108	6.164	0.15808				--	1.69	0.40842		5.626	0.07926	2.589	0.47353	4.081	0.3961	7.003	0.28839	6.858	0.32945	7.05	0.30317		8.913	0.1703	3.419	0.32082	5.036	0.03358	8.831	0.14438	7.631	0.11739	5.789	0.1467
8.672	0.25981	9.113	0.32529	6.644	0.09219	6.165	0.15775				--	1.691	0.42314		5.627	0.08062	2.59	0.4742	4.082	0.39113	7.004	0.28859	6.86	0.32963	7.051	0.30199		8.914	0.17074	3.421	0.32596	5.0375	0.03324	8.832	0.14438	7.631	0.11586	5.79	0.14593
8.673	0.25969	9.114	0.3257	6.646	0.09219	6.167	0.15849				--	1.692	0.41298		5.629	0.07897	2.591	0.47681	4.084	0.39845	7.005	0.28977	6.861	0.32927	7.052	0.30354		8.915	0.17095	3.422	0.32286	5.0385	0.0337	8.832	0.14484	7.633	0.11682	5.792	0.14593
8.674	0.25898	9.115	0.3259	6.646	0.09052	6.168	0.15849				--	1.694	0.42009		5.63	0.07836	2.593	0.47495	4.085	0.39107	7.006	0.29093	6.863	0.3298	7.054	0.30281		8.916	0.17068	3.423	0.32394	5.0395	0.03776	8.834	0.14602	7.635	0.11625	5.792	0.14826
8.675	0.25872	9.118	0.32629	6.648	0.09179	6.168	0.1589				--	1.694	0.43353		5.63	0.07953	2.594	0.47433	4.086	0.39395	7.007	0.2892	6.864	0.32962	7.054	0.30209		8.917	0.17038	3.425	0.3199	5.041	0.0352	8.836	0.14424	7.636	0.11697	5.793	0.1465
8.677	0.2598	9.117	0.3259	6.649	0.0893	6.171	0.15727				--	1.696	0.41444		5.632	0.0791	2.595	0.46994	4.088	0.39538	7.008	0.28832	6.865	0.32892	7.056	0.30473		8.919	0.16984	3.426	0.32684	5.042	0.03697	8.836	0.14396	7.637	0.11725	5.795	0.14685
8.678	0.25907	9.118	0.32551	6.65	0.09182	6.17	0.15813				--	1.697	0.42144		5.633	0.08009	2.596	0.4738	4.089	0.39192	7.01	0.29044	6.867	0.32981	7.057	0.30537		8.921	0.1715	3.427	0.32375	5.0435	0.03615	8.838	0.14493	7.638	0.1178	5.796	0.14671
8.679	0.25956	9.119	0.32582	6.652	0.09168	6.173	0.15915				--	1.698	0.41743		5.634	0.07923	2.598	0.47194	4.09	0.39092	7.011	0.28968	6.868	0.33104	7.059	0.30374		8.922	0.16978	3.428	0.32302	5.045	0.0332	8.839	0.14371	7.64	0.11695	5.797	0.14657
8.68	0.25942	9.121	0.32544	6.653	0.09341	6.175	0.16139				--	1.7	0.41842		5.636	0.07857	2.599	0.47579	4.092	0.39232	7.012	0.29138	6.869	0.32945	7.06	0.30347		8.923	0.1707	3.43	0.32261	5.046	0.03613	8.84	0.14453	7.64	0.11835	5.798	0.14568
8.681	0.26036	9.122	0.32655	6.654	0.0928	6.175	0.15854				--	1.701	0.41191		5.637	0.07917	2.601	0.47013	4.093	0.38886	7.014	0.28933	6.87	0.33139	7.062	0.30411		8.924	0.17136	3.431	0.3208	5.0475	0.0377	8.842	0.14547	7.642	0.11778	5.801	0.14568
8.683	0.25847	9.124	0.32628	6.655	0.09265	6.176	0.16017				--	1.702	0.41291		5.638	0.07914	2.602	0.47394	4.094	0.38838	7.015	0.28899	6.871	0.33032	7.062	0.30674		8.926	0.17157	3.431	0.32369	5.0485	0.03662	8.843	0.14751	7.643	0.11721	5.801	0.14749
8.684	0.25982	9.124	0.32712	6.656	0.09144	6.177	0.15985				--	1.703	0.41989		5.639	0.08071	2.602	0.47146	4.095	0.39126	7.015	0.29069	6.873	0.33016	7.064	0.30557		8.927	0.17082	3.433	0.32517	5.0495	0.03541	8.844	0.14486	7.644	0.11524	5.802	0.1482
8.685	0.26223	9.126	0.32567	6.658	0.09409	6.179	0.16014				--	1.704	0.4109		5.641	0.07947	2.604	0.47403	4.097	0.38875	7.017	0.2898	6.874	0.33104	7.064	0.30666		8.928	0.17199	3.434	0.32115	5.051	0.03563	8.845	0.14603	7.646	0.11594	5.804	0.14808
8.687	0.25958	9.127	0.32662	6.659	0.09335	6.18	0.15908				--	1.706	0.41788		5.642	0.08005	2.604	0.46524	4.098	0.38977	7.019	0.29193	6.875	0.33103	7.067	0.30457		8.929	0.17051	3.435	0.32042	5.0515	0.03629	8.847	0.14699	7.647	0.11917	5.805	0.14827
8.687	0.25934	9.128	0.32692	6.661	0.09181	6.181	0.1601				--	1.707	0.4078		5.643	0.08043	2.606	0.46844	4.098	0.38873	7.02	0.29054	6.877	0.33015	7.067	0.30539		8.93	0.17093	3.437	0.31552	5.053	0.03642	8.848	0.14555	7.648	0.11607	5.807	0.14729
8.689	0.26056	9.13	0.32682	6.662	0.094	6.183	0.16262				--	1.709	0.41489		5.644	0.07898	2.607	0.47034	4.1	0.3931	7.021	0.29201	6.878	0.33104	7.068	0.30694		8.932	0.17237	3.438	0.31937	5.055	0.03552	8.848	0.14529	7.649	0.11873	5.807	0.14506
8.691	0.25939	9.131	0.32684	6.663	0.09152	6.184	0.16067				--	1.709	0.4123		5.645	0.07933	2.608	0.46541	4.101	0.38574	7.022	0.2906	6.879	0.33121	7.07	0.30576		8.932	0.17183	3.44	0.32172	5.0555	0.03655	8.85	0.14718	7.651	0.11495	5.809	0.14701
8.691	0.25973	9.133	0.32605	6.664	0.09326	6.185	0.1614				--	1.711	0.4118		5.647	0.08132	2.61	0.46609	4.102	0.38816	7.023	0.29241	6.88	0.33191	7.072	0.30504		8.934	0.17156	3.441	0.32407	5.057	0.03474	8.852	0.14741	7.651	0.11635	5.809	0.14787
8.693	0.2599	9.133	0.32769	6.665	0.09298	6.186	0.15974				--	1.711	0.40883		5.648	0.07969	2.611	0.4705	4.103	0.38806	7.024	0.29217	6.882	0.33208	7.072	0.30522		8.935	0.17177	3.442	0.32005	5.058	0.03766	8.853	0.14621	7.653	0.11746	5.81	0.15003
8.694	0.25979	9.135	0.3265	6.667	0.09331	6.188	0.16063				--	1.713	0.40982		5.649	0.08108	2.612	0.46491	4.105	0.38758	7.026	0.29237	6.883	0.33279	7.074	0.30722		8.936	0.17197	3.443	0.31791	5.0595	0.03734	8.854	0.14536	7.654	0.11646	5.812	0.14647
8.695	0.26131	9.136	0.32826	6.668	0.09177	6.188	0.16031				--	1.715	0.4133		5.65	0.08105	2.613	0.46876	4.106	0.3924	7.027	0.28969	6.883	0.33032	7.075	0.30804		8.937	0.17167	3.444	0.31987	5.0605	0.035	8.855	0.14702	7.655	0.11829	5.813	0.14877
8.697	0.26077	9.137	0.32708	6.669	0.09473	6.19	0.16193				--	1.716	0.41676		5.651	0.07999	2.615	0.46692	4.108	0.38701	7.028	0.29265	6.885	0.33209	7.076	0.31021		8.939	0.17164	3.446	0.32135	5.062	0.03431	8.856	0.14748	7.657	0.11814	5.814	0.14752
8.699	0.25988	9.138	0.3275	6.671	0.09287	6.191	0.16071				--	1.717	0.40884		5.653	0.08016	2.616	0.4701	4.109	0.385	7.03	0.29317	6.887	0.33173	7.078	0.30723		8.94	0.17281	3.447	0.32275	5.063	0.03535	8.858	0.14628	7.658	0.11801	5.816	0.14837
8.699	0.26048	9.139	0.32753	6.671	0.09352	6.193	0.16116				--	1.718	0.40984		5.654	0.08051	2.617	0.46259	4.111	0.39183	7.031	0.29146	6.887	0.33139	7.078	0.3085		8.941	0.17202	3.448	0.32149	5.0645	0.03541	8.859	0.14794	7.659	0.11744	5.817	0.14479
8.699	0.26111	9.141	0.32742	6.673	0.09339	6.193	0.16037				--	1.72	0.4033		5.656	0.08029	2.619	0.46075	4.111	0.38982	7.032	0.29377	6.889	0.33085	7.08	0.31075		8.943	0.17247	3.449	0.31986	5.0655	0.03585	8.86	0.14696	7.66	0.11757	5.818	0.14907
8.701	0.2604	9.142	0.32821	6.674	0.09276	6.195	0.16185				--	1.721	0.40926		5.657	0.08026	2.62	0.46271	4.113	0.38736	7.034	0.29025	6.89	0.33032	7.081	0.30751		8.944	0.1722	3.451	0.3204	5.0665	0.03652	8.862	0.14684	7.662	0.11952	5.819	0.14844
8.702	0.26163	9.142	0.32719	6.675	0.09436	6.197	0.16392				--	1.722	0.40283		5.658	0.07942	2.621	0.46838	4.114	0.3849	7.034	0.29045	6.891	0.33243	7.082	0.30995		8.945	0.17265	3.452	0.31914	5.068	0.03304	8.863	0.14742	7.663	0.1184	5.82	0.14865
8.704	0.25957	9.144	0.32882	6.677	0.09219	6.198	0.16242				--	1.723	0.40888		5.659	0.08178	2.622	0.46844	4.115	0.38341	7.035	0.2931	6.893	0.33156	7.084	0.30968		8.946	0.17138	3.453	0.31603	5.1305	0.03561	8.864	0.14801	7.665	0.11825	5.822	0.14753
8.704	0.26126	9.146	0.32829	6.679	0.09268	6.199	0.1609				--	1.724	0.40584		5.661	0.08016	2.624	0.46412	4.116	0.3868	7.037	0.29296	6.894	0.33136	7.084	0.30941		8.948	0.17303	3.454	0.31712	5.1315	0.03772	8.865	0.14681	7.666	0.11909	5.823	0.14725
8.707	0.26085	9.146	0.32886	6.679	0.09392	6.2	0.16327				--	1.725	0.40437		5.662	0.08033	2.625	0.46356	4.117	0.38191	7.038	0.29285	6.895	0.33242	7.085	0.31139		8.949	0.17203	3.456	0.3195	5.133	0.03803	8.866	0.14726	7.666	0.1167	5.825	0.14858
8.708	0.26072	9.148	0.32741	6.68	0.09424	6.202	0.16265				--	1.727	0.41029		5.663	0.0801	2.626	0.46423	4.119	0.38237	7.039	0.294	6.897	0.33189	7.087	0.31103		8.95	0.17249	3.457	0.32004	5.1345	0.0349	8.868	0.14843	7.668	0.11658	5.826	0.14746
8.709	0.26283	9.149	0.32851	6.681	0.09674	6.203	0.16339				--	1.728	0.40637		5.664	0.08004	2.627	0.46679	4.12	0.38182	7.04	0.29249	6.898	0.33314	7.089	0.31193		8.951	0.17363	3.458	0.32111	5.135	0.03689	8.87	0.14736	7.669	0.11641	5.827	0.14636
8.711	0.26225	9.151	0.32878	6.683	0.09197	6.204	0.16321				--	1.729	0.395		5.666	0.08025	2.629	0.46247	4.121	0.3833	7.042	0.29332	6.899	0.33224	7.089	0.31122		8.953	0.17286	3.46	0.31661	5.137	0.0362	8.87	0.14688	7.67	0.1174	5.828	0.1477
8.711	0.26182	9.151	0.32696	6.684	0.09506	6.205	0.16082				--	1.73	0.4059		5.666	0.07999	2.63	0.46059	4.122	0.38516	7.043	0.29352	6.9	0.33241	7.091	0.31185		8.954	0.17307	3.46	0.32036	5.138	0.03611	8.871	0.14876	7.672	0.11781	5.829	0.14558
8.712	0.26246	9.153	0.32871	6.685	0.09617	6.206	0.16406				--	1.731	0.40297		5.668	0.08098	2.631	0.46944	4.124	0.38853	7.044	0.29341	6.901	0.33207	7.092	0.31221		8.955	0.17325	3.462	0.3155	5.1395	0.03598	8.873	0.14626	7.672	0.11795	5.83	0.14691
8.714	0.26251	9.154	0.32832	6.687	0.09477	6.208	0.16406				--	1.732	0.40732		5.669	0.07992	2.633	0.46514	4.125	0.38316	7.045	0.29425	6.901	0.33189	7.093	0.31104		8.957	0.17394	3.463	0.31784	5.14	0.03589	8.873	0.14766	7.674	0.11851	5.831	0.14712
8.716	0.26239	9.155	0.32836	6.687	0.09465	6.208	0.16285				--	1.734	0.40241		5.671	0.07992	2.634	0.46205	4.126	0.38944	7.046	0.29368	6.904	0.33311	7.094	0.31392		8.958	0.17271	3.464	0.31712	5.1415	0.03541	8.876	0.14896	7.676	0.11933	5.833	0.14733
8.717	0.26315	9.157	0.32931	6.688	0.09529	6.21	0.16359				--	1.736	0.4093		5.671	0.08108	2.635	0.45956	4.127	0.38796	7.048	0.29388	6.905	0.33295	7.096	0.31347		8.959	0.17339	3.466	0.3186	5.143	0.03719	8.877	0.1486	7.676	0.11906	5.835	0.14719
8.718	0.26302	9.158	0.32812	6.69	0.09502	6.211	0.16519				--	1.736	0.40049		5.673	0.07944	2.635	0.45592	4.128	0.38209	7.049	0.29504	6.906	0.33259	7.097	0.31248		8.96	0.17261	3.467	0.31695	5.1445	0.03671	8.877	0.14812	7.678	0.11933	5.836	0.14622
8.719	0.26232	9.159	0.32896	6.692	0.09455	6.212	0.16575				--	1.738	0.40893		5.674	0.08061	2.637	0.46406	4.13	0.3879	7.05	0.29416	6.908	0.33418	7.099	0.31401		8.962	0.17354	3.469	0.31515	5.146	0.03935	8.878	0.14822	7.679	0.11709	5.836	0.14692
8.72	0.26383	9.161	0.32885	6.692	0.09795	6.214	0.16426				--	1.739	0.39858		5.676	0.08158	2.638	0.46098	4.132	0.38301	7.052	0.29372	6.909	0.33435	7.1	0.31302		8.963	0.17306	3.469	0.313	5.147	0.03647	8.88	0.14844	7.68	0.11737	5.838	0.14531
8.722	0.26383	9.162	0.32873	6.694	0.09458	6.215	0.16454				--	1.74	0.40447		5.677	0.08175	2.639	0.46605	4.132	0.38638	7.053	0.29456	6.91	0.33347	7.101	0.315		8.963	0.17368	3.47	0.31771	5.148	0.03638	8.881	0.14794	7.681	0.11874	5.839	0.14715
8.722	0.26271	9.163	0.3293	6.695	0.09522	6.216	0.1666				--	1.742	0.40302		5.678	0.07991	2.641	0.45802	4.133	0.38926	7.054	0.29495	6.911	0.33293	7.101	0.31311		8.966	0.17342	3.472	0.31731	5.1495	0.03534	8.882	0.1484	7.683	0.11748	5.84	0.14734
8.724	0.2623	9.165	0.32892	6.697	0.09522	6.217	0.16645				--	1.743	0.40158		5.679	0.08166	2.642	0.45688	4.135	0.38097	7.056	0.29547	6.912	0.33468	7.103	0.31401		8.967	0.17242	3.473	0.3166	5.1505	0.03688	8.884	0.14935	7.683	0.11748	5.842	0.14625
8.725	0.26294	9.166	0.3296	6.697	0.0945	6.218	0.16361				--	1.744	0.38529		5.681	0.08084	2.644	0.45756	4.136	0.38092	7.057	0.29598	6.914	0.33364	7.104	0.31482		8.968	0.17358	3.475	0.31535	5.1515	0.03879	8.885	0.14945	7.686	0.11776	5.843	0.14804
8.727	0.26486	9.167	0.32869	6.699	0.09665	6.219	0.16683				--	1.745	0.38878		5.682	0.08061	2.645	0.45882	4.138	0.38092	7.058	0.29554	6.914	0.33573	7.106	0.31455		8.969	0.17447	3.476	0.3132	5.1525	0.03487	8.887	0.14826	7.687	0.11845	5.844	0.1473
8.728	0.26533	9.168	0.33005	6.7	0.09822	6.221	0.16846				--	1.746	0.39826		5.683	0.08258	2.645	0.45637	4.138	0.38045	7.059	0.29594	6.916	0.3331	7.107	0.31562		8.971	0.17515	3.477	0.31643	5.1545	0.03825	8.888	0.14848	7.688	0.1194	5.846	0.14616
8.729	0.26345	9.17	0.33005	6.702	0.09637	6.222	0.16697				--	1.747	0.40412		5.684	0.08035	2.647	0.4615	4.139	0.38425	7.061	0.29614	6.917	0.33555	7.108	0.31661		8.972	0.17466	3.478	0.31249	5.1555	0.03537	8.889	0.15084	7.69	0.11816	5.847	0.14686
8.73	0.26466	9.17	0.32929	6.702	0.09655	6.223	0.16725				--	1.749	0.40994		5.685	0.08151	2.649	0.45965	4.141	0.3799	7.062	0.29665	6.919	0.33521	7.109	0.31839		8.973	0.1739	3.479	0.31357	5.1565	0.03894	8.89	0.14987	7.69	0.11913	5.849	0.14639
8.732	0.26483	9.172	0.3297	6.704	0.09642	6.224	0.16823				--	1.75	0.39969		5.687	0.08148	2.65	0.45779	4.142	0.3813	7.063	0.29577	6.919	0.33626	7.111	0.31902		8.974	0.17502	3.481	0.31447	5.158	0.03499	8.892	0.1501	7.692	0.1194	5.849	0.14854
8.733	0.26442	9.173	0.32985	6.705	0.09674	6.226	0.16809				--	1.751	0.41525		5.688	0.08184	2.651	0.4523	4.143	0.37547	7.065	0.29724	6.921	0.33538	7.112	0.31786		8.976	0.17476	3.481	0.31197	5.159	0.03614	8.893	0.15044	7.693	0.11968	5.851	0.14647
8.734	0.26547	9.174	0.32963	6.706	0.0969	6.227	0.16879				--	1.753	0.40166		5.689	0.08062	2.652	0.45365	4.145	0.38075	7.066	0.29489	6.922	0.33414	7.113	0.31937		8.977	0.17592	3.483	0.31251	5.16	0.03665	8.893	0.15139	7.694	0.11814	5.852	0.14682
8.735	0.26476	9.176	0.33005	6.708	0.09952	6.228	0.16981				--	1.754	0.39149		5.69	0.08217	2.654	0.45487	4.146	0.38121	7.067	0.29617	6.923	0.33625	7.115	0.31955		8.978	0.17517	3.484	0.31126	5.162	0.03722	8.894	0.15112	7.696	0.11898	5.853	0.14814
8.736	0.26609	9.177	0.32966	6.709	0.09709	6.23	0.16874				--	1.755	0.40943		5.692	0.08214	2.654	0.45868	4.147	0.3802	7.067	0.297	6.925	0.33344	7.115	0.31991		8.979	0.17558	3.485	0.31235	5.1625	0.03697	8.896	0.15052	7.696	0.11909	5.854	0.15028
8.737	0.26469	9.178	0.32955	6.71	0.09866	6.231	0.16902				--	1.757	0.39593		5.693	0.08131	2.656	0.45688	4.149	0.37586	7.068	0.29676	6.925	0.33642	7.117	0.31874		8.981	0.1751	3.487	0.312	5.1645	0.0374	8.898	0.15052	7.698	0.12062	5.856	0.14868
8.739	0.26516	9.179	0.33023	6.712	0.0962	6.232	0.168				--	1.758	0.3945		5.694	0.0807	2.657	0.46313	4.15	0.37725	7.07	0.29905	6.928	0.33571	7.118	0.31955		8.981	0.17552	3.488	0.30896	5.1655	0.03893	8.898	0.15026	7.699	0.11951	5.857	0.14856
8.74	0.26473	9.18	0.33026	6.713	0.09929	6.233	0.16958				--	1.759	0.40033		5.695	0.08183	2.659	0.45081	4.151	0.37582	7.072	0.29862	6.928	0.33624	7.119	0.32061		8.983	0.17572	3.489	0.3095	5.1665	0.03701	8.9	0.15083	7.701	0.11825	5.858	0.15035
8.741	0.26625	9.182	0.33068	6.714	0.09777	6.234	0.16971				--	1.76	0.39398		5.697	0.08182	2.659	0.45396	4.152	0.37435	7.073	0.29881	6.929	0.33762	7.121	0.32212		8.984	0.17545	3.49	0.31237	5.168	0.03744	8.901	0.15165	7.701	0.12046	5.859	0.15155
8.743	0.26436	9.183	0.3303	6.715	0.099	6.236	0.16911				--	1.761	0.38526		5.698	0.08119	2.66	0.44964	4.153	0.37722	7.074	0.29825	6.931	0.33607	7.122	0.31981		8.985	0.17565	3.492	0.31381	5.169	0.0364	8.903	0.15117	7.703	0.12033	5.861	0.14946
8.744	0.26541	9.184	0.33086	6.716	0.09917	6.237	0.17027				--	1.762	0.39214		5.699	0.08213	2.661	0.45168	4.155	0.37768	7.076	0.2973	6.932	0.33571	7.123	0.3207		8.986	0.17606	3.493	0.31256	5.17	0.03836	8.904	0.15068	7.704	0.1206	5.862	0.1503
8.745	0.26529	9.186	0.33034	6.718	0.09674	6.238	0.16967				--	1.763	0.39664		5.701	0.0817	2.664	0.45366	4.156	0.37427	7.076	0.29739	6.934	0.33571	7.124	0.32194		8.988	0.17556	3.494	0.31182	5.172	0.03842	8.905	0.15267	7.705	0.12004	5.863	0.14773
8.746	0.26651	9.186	0.32996	6.719	0.0989	6.239	0.16818				--	1.765	0.39664		5.702	0.08247	2.665	0.45487	4.157	0.37714	7.078	0.29726	6.934	0.33605	7.126	0.32212		8.989	0.17624	3.496	0.31418	5.3045	0.03802	8.906	0.15218	7.706	0.11932	5.864	0.14953
8.748	0.26609	9.187	0.33079	6.72	0.09861	6.24	0.16888				--	1.767	0.39993		5.703	0.08205	2.665	0.45567	4.159	0.37857	7.079	0.29809	6.936	0.33623	7.127	0.32185		8.99	0.17642	3.497	0.31418	5.306	0.03808	8.907	0.15207	7.708	0.11878	5.865	0.14794
8.749	0.26568	9.189	0.33146	6.722	0.09757	6.241	0.16884				--	1.767	0.39229		5.704	0.08303	2.668	0.45812	4.16	0.37857	7.08	0.29943	6.937	0.33814	7.128	0.32176		8.992	0.17638	3.497	0.30988	5.307	0.03906	8.908	0.15252	7.709	0.12155	5.866	0.15009
8.75	0.26643	9.19	0.33071	6.723	0.0974	6.244	0.17133				--	1.768	0.38846		5.705	0.08239	2.668	0.45384	4.16	0.37949	7.082	0.29774	6.938	0.33691	7.13	0.32353		8.993	0.17469	3.499	0.30864	5.3085	0.03934	8.91	0.15274	7.71	0.12084	5.868	0.15141
8.751	0.26514	9.192	0.33139	6.724	0.09865	6.245	0.16985				--	1.77	0.40386		5.706	0.08294	2.669	0.44834	4.162	0.37416	7.083	0.29774	6.939	0.33516	7.13	0.32344		8.994	0.17655	3.5	0.30708	5.31	0.03761	8.911	0.15226	7.712	0.12111	5.869	0.15285
8.752	0.26707	9.193	0.33126	6.725	0.09804	6.246	0.17101				--	1.771	0.38554		5.708	0.08288	2.67	0.45095	4.163	0.37413	7.083	0.29843	6.941	0.33742	7.132	0.32139		8.995	0.17673	3.502	0.30887	5.311	0.0384	8.912	0.15342	7.713	0.12014	5.876	0.16021
8.753	0.26681	9.194	0.33141	6.726	0.09975	6.247	0.16865				--	1.772	0.38273		5.71	0.08248	2.672	0.45407	4.165	0.37459	7.085	0.29946	6.942	0.33517	7.133	0.32068		8.997	0.17646	3.502	0.30724	5.312	0.03689	8.914	0.15294	7.714	0.11998	5.875	0.16536
8.755	0.26745	9.195	0.33066	6.727	0.09855	6.248	0.17023				--	1.773	0.38123		5.71	0.08203	2.673	0.45483	4.166	0.37313	7.087	0.29776	6.943	0.3383	7.135	0.32219		8.998	0.17714	3.504	0.30779	5.3135	0.03697	8.915	0.15491	7.715	0.11819	5.876	0.1631
8.757	0.26629	9.197	0.33278	6.729	0.0984	6.249	0.16902				--	1.775	0.38717		5.712	0.08279	2.676	0.45607	4.167	0.37937	7.088	0.29858	6.945	0.33672	7.135	0.32387		8.999	0.17735	3.505	0.31011	5.3145	0.03743	8.916	0.15302	7.716	0.1208	5.875	0.1668
8.757	0.2672	9.197	0.33149	6.73	0.10192	6.251	0.17018				--	1.776	0.39157		5.713	0.08297	2.676	0.45185	4.168	0.37213	7.089	0.29911	6.946	0.33619	7.137	0.32316		9	0.17728	3.506	0.30856	5.3165	0.03835	8.917	0.15454	7.718	0.12067	5.876	0.16103
8.759	0.26621	9.199	0.33085	6.731	0.09904	6.252	0.16782				--	1.777	0.38777		5.714	0.08314	2.677	0.45008	4.169	0.37306	7.09	0.30087	6.947	0.33742	7.139	0.32378		9.002	0.17654	3.508	0.3091	5.317	0.0379	8.919	0.15603	7.719	0.12134	5.876	0.16137
8.76	0.26609	9.2	0.33141	6.732	0.10013	6.253	0.17119				--	1.779	0.38627		5.715	0.08232	2.678	0.4495	4.171	0.36919	7.091	0.29917	6.948	0.33601	7.139	0.32413		9.003	0.17674	3.509	0.30786	5.3185	0.03548	8.921	0.15569	7.72	0.12121	5.877	0.16029
8.761	0.26771	9.202	0.3313	6.734	0.09954	6.254	0.17262				--	1.78	0.38497		5.716	0.08226	2.679	0.44715	4.171	0.37453	7.092	0.30096	6.95	0.33723	7.14	0.32209		9.004	0.17738	3.51	0.31103	5.3195	0.03767	8.921	0.15636	7.721	0.1201	5.878	0.1608
8.762	0.26689	9.203	0.33171	6.735	0.09756	6.256	0.16997				--	1.781	0.39414		5.718	0.08247	2.681	0.44835	4.172	0.3716	7.093	0.30008	6.951	0.33758	7.142	0.32359		9.006	0.17711	3.511	0.3098	5.3205	0.03758	8.924	0.15847	7.723	0.11994	5.881	0.16068
8.764	0.26822	9.204	0.3308	6.736	0.09879	6.256	0.1723				--	1.782	0.37967		5.718	0.08281	2.681	0.44674	4.174	0.37539	7.095	0.30121	6.951	0.33758	7.143	0.322		9.007	0.17756	3.512	0.31002	5.322	0.03821	8.924	0.1587	7.724	0.12064	5.882	0.16102
8.765	0.26634	9.205	0.3319	6.737	0.10035	6.258	0.17124				--	1.784	0.39126		5.72	0.08278	2.684	0.44741	4.176	0.373	7.096	0.3013	6.953	0.33636	7.144	0.32279		9.008	0.17823	3.514	0.30701	5.3235	0.03828	8.925	0.15844	7.725	0.12132	5.883	0.1612
8.766	0.26785	9.207	0.33257	6.739	0.10125	6.259	0.17372				--	1.784	0.38269		5.721	0.08312	2.685	0.44496	4.177	0.37246	7.098	0.30179	6.954	0.33827	7.145	0.32341		9.009	0.17797	3.515	0.30632	5.3245	0.03818	8.927	0.15984	7.726	0.12102	5.885	0.16091
8.768	0.26831	9.208	0.33245	6.739	0.10052	6.26	0.17382				--	1.786	0.39323		5.723	0.08212	2.685	0.44877	4.178	0.37677	7.099	0.30155	6.955	0.33826	7.147	0.32225		9.01	0.17813	3.517	0.3054	5.326	0.03632	8.927	0.16064	7.728	0.1213	5.887	0.1625
8.769	0.2679	9.209	0.33235	6.741	0.09993	6.262	0.1719				--	1.787	0.39046		5.724	0.08347	2.687	0.4433	4.179	0.37869	7.101	0.30407	6.957	0.33635	7.147	0.32464		9.012	0.17786	3.517	0.30741	5.3275	0.03745	8.929	0.1591	7.729	0.12033	5.886	0.16125
8.77	0.26893	9.21	0.33264	6.742	0.10238	6.263	0.17395				--	1.788	0.36888		5.725	0.08424	2.688	0.447	4.181	0.37432	7.101	0.3027	6.958	0.33687	7.149	0.32411		9.013	0.17803	3.519	0.30703	5.3285	0.03667	8.93	0.16108	7.73	0.12144	5.888	0.16113
8.771	0.26811	9.212	0.33358	6.744	0.1001	6.264	0.17289				--	1.79	0.38293		5.726	0.08419	2.688	0.44779	4.182	0.36905	7.102	0.30183	6.959	0.33721	7.15	0.32605		9.015	0.17729	3.52	0.30368	5.33	0.039	8.931	0.15918	7.731	0.11989	5.889	0.16385
8.773	0.26828	9.213	0.33161	6.744	0.09846	6.265	0.17098				--	1.79	0.37427		5.728	0.08236	2.691	0.44109	4.183	0.37571	7.104	0.30484	6.961	0.33877	7.152	0.3249		9.016	0.1782	3.522	0.30422	5.3305	0.0382	8.932	0.16209	7.733	0.12017	5.89	0.1626
8.774	0.26915	9.214	0.33203	6.746	0.10091	6.266	0.17241				--	1.792	0.3883		5.729	0.08351	2.692	0.44057	4.185	0.36902	7.105	0.30472	6.962	0.33652	7.152	0.32375		9.017	0.17773	3.523	0.30796	5.332	0.0372	8.934	0.16161	7.734	0.12154	5.892	0.16344
8.774	0.2682	9.215	0.33339	6.748	0.10136	6.268	0.17383				--	1.793	0.38593		5.731	0.08152	2.693	0.44126	4.185	0.37379	7.106	0.30353	6.963	0.33773	7.153	0.32542		9.017	0.17838	3.525	0.30707	5.333	0.03922	8.935	0.16253	7.736	0.12031	5.893	0.1617
8.777	0.26866	9.217	0.33274	6.748	0.10031	6.27	0.17405				--	1.795	0.37831		5.731	0.08328	2.694	0.44443	4.187	0.37138	7.108	0.30593	6.964	0.33858	7.155	0.3263		9.019	0.17787	3.525	0.30584	5.3345	0.0388	8.936	0.16262	7.736	0.12361	5.895	0.16395
8.778	0.26837	9.218	0.3321	6.749	0.10094	6.274	0.17991				--	1.795	0.37932		5.732	0.08342	2.695	0.44018	4.188	0.37039	7.109	0.30455	6.965	0.33824	7.156	0.32621		9.02	0.17828	3.526	0.30604	5.336	0.03674	8.938	0.16354	7.739	0.12112	5.896	0.16191
8.778	0.26755	9.219	0.3333	6.751	0.09989	6.273	0.17945				--	1.797	0.38032		5.734	0.08435	2.696	0.44274	4.19	0.36797	7.11	0.30537	6.967	0.33893	7.157	0.32683		9.022	0.17872	3.528	0.30393	5.337	0.037	8.939	0.16306	7.739	0.12167	5.897	0.16321
8.78	0.26916	9.22	0.33255	6.752	0.1037	6.273	0.17931				--	1.798	0.38705		5.736	0.08217	2.698	0.43364	4.191	0.3694	7.111	0.3043	6.969	0.33684	7.159	0.32568		9.023	0.1794	3.529	0.3027	5.3385	0.03742	8.94	0.16398	7.741	0.12085	5.898	0.16101
8.781	0.26904	9.222	0.33295	6.754	0.10174	6.274	0.17898				--	1.799	0.38577		5.736	0.08314	2.699	0.44048	4.192	0.36795	7.112	0.30532	6.969	0.33753	7.16	0.32646		9.024	0.17771	3.53	0.3029	5.3395	0.03889	8.941	0.16617	7.741	0.12112	5.9	0.16087
8.782	0.26792	9.223	0.33257	6.755	0.10251	6.276	0.17985				--	1.801	0.38676		5.737	0.08269	2.7	0.4394	4.193	0.36842	7.114	0.30395	6.971	0.33806	7.161	0.32664		9.025	0.17956	3.532	0.30467	5.3405	0.0374	8.943	0.16591	7.742	0.12123	5.901	0.16312
8.784	0.26867	9.224	0.33366	6.756	0.10146	6.276	0.18126				--	1.802	0.38529		5.739	0.08208	2.702	0.44494	4.194	0.36935	7.115	0.3057	6.972	0.33787	7.163	0.32804		9.026	0.17923	3.532	0.3031	5.342	0.03872	8.945	0.16927	7.744	0.1211	5.902	0.16346
8.785	0.27	9.226	0.3334	6.757	0.10314	6.278	0.17934				--	1.803	0.37783		5.74	0.08362	2.703	0.43833	4.196	0.36598	7.116	0.30671	6.973	0.33961	7.164	0.32831		9.029	0.17758	3.534	0.30154	5.3435	0.03878	8.946	0.17054	7.745	0.12177	5.903	0.16506
8.786	0.26917	9.226	0.3337	6.758	0.10194	6.279	0.1818				--	1.804	0.37646		5.741	0.08418	2.704	0.44387	4.197	0.36645	7.118	0.30659	6.975	0.33769	7.165	0.32953		9.029	0.1794	3.536	0.30066	5.3445	0.03798	8.947	0.17306	7.746	0.12247	5.905	0.16399
8.788	0.26876	9.228	0.33359	6.76	0.10148	6.28	0.18276				--	1.806	0.38454		5.743	0.08453	2.705	0.44212	4.198	0.36883	7.119	0.30597	6.976	0.33856	7.166	0.3297		9.031	0.17846	3.536	0.30174	5.346	0.04353	8.949	0.1734	7.747	0.12053	5.906	0.16337
8.789	0.26923	9.229	0.33321	6.76	0.10077	6.282	0.18088				--	1.807	0.37601		5.744	0.08312	2.706	0.43863	4.199	0.36546	7.119	0.30666	6.977	0.33665	7.167	0.32987		9.031	0.17957	3.538	0.30405	5.3475	0.03831	8.949	0.17361	7.749	0.12245	5.907	0.1637
8.79	0.2691	9.23	0.33389	6.762	0.1032	6.283	0.18375				--	1.808	0.36752		5.745	0.08331	2.708	0.43559	4.2	0.3664	7.121	0.30655	6.978	0.33872	7.169	0.33199		9.033	0.17998	3.539	0.29929	5.3485	0.03873	8.95	0.1735	7.75	0.12299	5.908	0.16356
8.791	0.26927	9.231	0.33324	6.764	0.10171	6.284	0.18402				--	1.809	0.37575		5.746	0.08327	2.709	0.44174	4.202	0.36878	7.122	0.30674	6.98	0.33802	7.169	0.32995		9.035	0.1795	3.54	0.30249	5.3495	0.039	8.951	0.1751	7.752	0.12201	5.909	0.16471
8.792	0.27031	9.232	0.33263	6.765	0.10293	6.285	0.18282				--	1.81	0.36583		5.747	0.08462	2.709	0.43888	4.203	0.36205	7.123	0.3068	6.98	0.33871	7.171	0.33073		9.035	0.17963	3.541	0.30177	5.351	0.03906	8.952	0.17586	7.753	0.12393	5.911	0.16456
8.793	0.26902	9.235	0.33578	6.766	0.10265	6.287	0.18223				--	1.811	0.37631		5.748	0.08474	2.712	0.4359	4.205	0.36636	7.125	0.30731	6.982	0.33853	7.173	0.33424		9.038	0.18011	3.543	0.29879	5.352	0.03792	8.954	0.17586	7.754	0.12297	5.912	0.16204
8.794	0.27023	9.235	0.33503	6.768	0.10205	6.288	0.18291				--	1.813	0.38201		5.751	0.08379	2.713	0.43535	4.206	0.36926	7.126	0.3075	6.983	0.3387	7.174	0.33222		9.038	0.17961	3.544	0.29933	5.3535	0.03903	8.954	0.17734	7.755	0.12145	5.913	0.16428
8.796	0.26808	9.237	0.33597	6.769	0.1028	6.289	0.1845				--	1.814	0.37831		5.75	0.08291	2.714	0.4336	4.206	0.36729	7.127	0.30769	6.984	0.33905	7.176	0.33344		9.039	0.17954	3.545	0.29726	5.3545	0.03963	8.956	0.17617	7.757	0.12213	5.914	0.16366
8.797	0.26985	9.238	0.33507	6.77	0.10054	6.29	0.18417				--	1.815	0.36854		5.753	0.08291	2.715	0.43255	4.208	0.3668	7.128	0.30819	6.986	0.34079	7.177	0.33319		9.041	0.17954	3.546	0.2992	5.356	0.03865	8.957	0.17693	7.758	0.1235	5.915	0.16433
8.799	0.26928	9.239	0.33547	6.77	0.10117	6.292	0.18458				--	1.816	0.3671		5.753	0.08401	2.717	0.43622	4.209	0.36822	7.129	0.30888	6.986	0.34079	7.178	0.33353		9.041	0.17995	3.548	0.2989	5.357	0.03625	8.959	0.17751	7.76	0.12334	5.917	0.16326
8.799	0.26961	9.24	0.33588	6.772	0.10271	6.292	0.18572				--	1.818	0.37057		5.756	0.08379	2.717	0.43876	4.21	0.36629	7.131	0.30957	6.988	0.3406	7.178	0.33132		9.043	0.18085	3.549	0.29853	5.358	0.04005	8.96	0.17703	7.761	0.12238	5.918	0.16264
8.801	0.27007	9.241	0.33618	6.774	0.10225	6.293	0.18497				--	1.819	0.36542		5.757	0.08396	2.719	0.43894	4.212	0.36629	7.133	0.30789	6.989	0.34007	7.181	0.33516		9.044	0.18032	3.55	0.29999	5.3595	0.03782	8.961	0.17724	7.762	0.11976	5.919	0.16426
8.802	0.27069	9.243	0.33566	6.774	0.10152	6.295	0.18393				--	1.82	0.37593		5.758	0.08315	2.721	0.43838	4.212	0.36817	7.134	0.3087	6.99	0.33973	7.181	0.33359		9.046	0.17937	3.551	0.30191	5.408	0.0409	8.962	0.17884	7.763	0.12375	5.921	0.16315
8.804	0.27028	9.243	0.33674	6.776	0.10273	6.296	0.18619				--	1.822	0.37215		5.759	0.0831	2.722	0.43597	4.214	0.36386	7.135	0.30922	6.992	0.34232	7.183	0.33463		9.046	0.18072	3.553	0.30245	5.4095	0.03831	8.963	0.17821	7.764	0.12361	5.922	0.16459
8.805	0.27028	9.245	0.3374	6.777	0.10305	6.298	0.18646				--	1.823	0.37315		5.76	0.08407	2.722	0.43492	4.215	0.36576	7.136	0.30835	6.993	0.3411	7.184	0.33525		9.048	0.18069	3.554	0.29864	5.41	0.03878	8.965	0.17879	7.765	0.12305	5.922	0.16274
8.805	0.27119	9.246	0.33587	6.778	0.102	6.299	0.18572				--	1.824	0.36476		5.761	0.08365	2.724	0.43437	4.217	0.36006	7.138	0.30884	6.994	0.3404	7.185	0.33455		9.049	0.18136	3.555	0.29742	5.412	0.03918	8.966	0.17762	7.766	0.12153	5.925	0.1626
8.807	0.27136	9.248	0.3364	6.779	0.10263	6.301	0.1844				--	1.825	0.37614		5.762	0.0836	2.725	0.43382	4.217	0.36574	7.139	0.3104	6.994	0.34109	7.186	0.33531		9.05	0.18062	3.556	0.29935	5.413	0.03855	8.967	0.17816	7.768	0.12138	5.926	0.16387
8.808	0.26996	9.248	0.33627	6.781	0.10384	6.301	0.18666				--	1.826	0.37013		5.764	0.08317	2.726	0.43401	4.219	0.36239	7.139	0.3114	6.996	0.34108	7.187	0.33373		9.051	0.18059	3.558	0.3008	5.414	0.03465	8.968	0.17928	7.769	0.1229	5.927	0.16375
8.81	0.27331	9.249	0.33631	6.782	0.10325	6.303	0.18479				--	1.828	0.3688		5.765	0.08315	2.728	0.43105	4.22	0.35759	7.141	0.31251	6.998	0.34109	7.189	0.33686		9.052	0.18025	3.559	0.29783	5.4155	0.03755	8.97	0.17949	7.77	0.12192	5.928	0.16454
8.811	0.2729	9.251	0.33671	6.783	0.10492	6.304	0.18678				--	1.829	0.36032		5.766	0.08312	2.729	0.43174	4.222	0.35997	7.142	0.31147	7	0.34056	7.19	0.33582		9.055	0.18045	3.56	0.29837	5.4175	0.04102	8.971	0.18006	7.771	0.1241	5.929	0.16536
8.812	0.27092	9.252	0.33518	6.784	0.10523	6.305	0.18532				--	1.83	0.37081		5.767	0.08346	2.73	0.42759	4.223	0.36426	7.143	0.31122	7.001	0.34143	7.191	0.33528		9.056	0.1809	3.561	0.30151	5.4175	0.03643	8.972	0.18061	7.773	0.1252	5.93	0.16332
8.814	0.27109	9.254	0.33637	6.785	0.10495	6.306	0.18627				--	1.831	0.36338		5.769	0.08304	2.731	0.42468	4.224	0.36525	7.145	0.31153	7.002	0.3409	7.193	0.33528		9.057	0.18204	3.562	0.29825	5.419	0.03877	8.973	0.17875	7.774	0.12177	5.931	0.16399
8.815	0.27097	9.255	0.33678	6.787	0.1045	6.308	0.18352				--	1.832	0.35633		5.77	0.08361	2.732	0.4333	4.224	0.36428	7.145	0.31191	7.003	0.3414	7.194	0.33535		9.058	0.18083	3.564	0.29825	5.4205	0.03987	8.974	0.18055	7.775	0.12204	5.933	0.16385
8.816	0.27055	9.256	0.33562	6.787	0.10543	6.309	0.18594				--	1.834	0.37117		5.771	0.08511	2.734	0.43158	4.226	0.36331	7.147	0.31241	7.004	0.34174	7.195	0.33666		9.059	0.18056	3.564	0.29546	5.4215	0.03963	8.976	0.18043	7.776	0.12148	5.934	0.16119
8.817	0.2713	9.257	0.33708	6.79	0.1053	6.31	0.18562				--	1.834	0.35705		5.773	0.08415	2.735	0.42931	4.228	0.36469	7.148	0.31341	7.006	0.34174	7.197	0.33728		9.06	0.18096	3.567	0.29688	5.4235	0.03811	8.977	0.18134	7.777	0.1216	5.936	0.16452
8.818	0.27135	9.258	0.33778	6.791	0.10335	6.312	0.18847				--	1.837	0.3662		5.773	0.08527	2.737	0.43123	4.229	0.36325	7.15	0.3142	7.006	0.34175	7.198	0.33908		9.062	0.18184	3.568	0.29567	5.424	0.04026	8.978	0.18071	7.779	0.12312	5.936	0.16423
8.82	0.27283	9.261	0.33725	6.792	0.10501	6.313	0.1866				--	1.837	0.35777		5.775	0.08347	2.738	0.42651	4.23	0.36327	7.151	0.31316	7.008	0.34192	7.198	0.33908		9.064	0.18133	3.569	0.29762	5.425	0.04018	8.98	0.18197	7.78	0.12241	5.938	0.16409
8.822	0.2711	9.261	0.3374	6.793	0.10443	6.314	0.18814				--	1.839	0.36821		5.776	0.08385	2.74	0.4326	4.232	0.36184	7.152	0.31385	7.009	0.34104	7.2	0.33854		9.065	0.18133	3.571	0.30025	5.4265	0.03676	8.981	0.1832	7.782	0.12146	5.939	0.16207
8.822	0.27012	9.262	0.33703	6.794	0.10428	6.315	0.18826				--	1.84	0.35981		5.777	0.08474	2.74	0.4272	4.233	0.35945	7.154	0.3128	7.01	0.34052	7.202	0.33742		9.065	0.18059	3.571	0.29466	5.4275	0.03667	8.982	0.1817	7.783	0.12255	5.94	0.16381
8.823	0.2713	9.263	0.33732	6.795	0.10445	6.317	0.18609				--	1.841	0.36416		5.78	0.08474	2.741	0.42618	4.234	0.35992	7.155	0.31391	7.011	0.34345	7.202	0.33742		9.066	0.18193	3.572	0.29783	5.429	0.0366	8.983	0.18192	7.784	0.1239	5.941	0.16353
8.825	0.27176	9.265	0.33851	6.797	0.1043	6.317	0.1892				--	1.842	0.36748		5.78	0.0835	2.743	0.42809	4.235	0.36225	7.156	0.31256	7.012	0.34241	7.204	0.33948		9.068	0.18261	3.573	0.29542	5.4305	0.03858	8.984	0.18383	7.786	0.12309	5.943	0.16244
8.826	0.27309	9.266	0.33762	6.798	0.10237	6.319	0.18774				--	1.844	0.36616		5.782	0.08489	2.744	0.42809	4.236	0.36132	7.157	0.31522	7.014	0.34136	7.204	0.3388		9.069	0.18206	3.575	0.29334	5.432	0.03955	8.985	0.18198	7.786	0.12402	5.944	0.16374
8.827	0.27237	9.267	0.33749	6.799	0.10448	6.32	0.18801				--	1.845	0.36585		5.782	0.08348	2.744	0.42172	4.238	0.36274	7.158	0.31497	7.016	0.3424	7.206	0.33913		9.071	0.18203	3.576	0.29388	5.4335	0.03698	8.986	0.18413	7.788	0.12346	5.945	0.16026
8.828	0.27301	9.268	0.337	6.8	0.10691	6.321	0.18899				--	1.846	0.36121		5.783	0.08557	2.747	0.42844	4.239	0.36226	7.16	0.31485	7.016	0.34257	7.207	0.33843		9.072	0.18153	3.577	0.29581	5.434	0.03808	8.988	0.18159	7.789	0.12334	5.946	0.1633
8.83	0.27173	9.27	0.33768	6.802	0.10361	6.323	0.18752				--	1.848	0.36322		5.786	0.08517	2.748	0.42674	4.24	0.3556	7.161	0.31503	7.017	0.34291	7.208	0.33947		9.073	0.1822	3.579	0.29406	5.435	0.03854	8.989	0.1827	7.79	0.12073	5.948	0.16237
8.831	0.27235	9.271	0.33715	6.803	0.10572	6.324	0.18993				--	1.848	0.36983		5.786	0.08432	2.749	0.42503	4.24	0.35892	7.162	0.31491	7.019	0.3424	7.21	0.33964		9.074	0.1819	3.579	0.29431	5.437	0.03777	8.991	0.18291	7.791	0.12166	5.948	0.16363
8.833	0.27379	9.271	0.33759	6.804	0.10498	6.325	0.18933				--	1.85	0.36059		5.788	0.08567	2.75	0.42204	4.243	0.35844	7.163	0.31449	7.02	0.34274	7.211	0.33935		9.076	0.18166	3.581	0.29394	5.4385	0.03935	8.992	0.18298	7.793	0.12193	5.949	0.16382
8.833	0.27194	9.274	0.33747	6.806	0.10889	6.326	0.18986				--	1.852	0.35789		5.789	0.08525	2.751	0.42587	4.244	0.3589	7.164	0.31424	7.022	0.3429	7.212	0.33927		9.076	0.18135	3.582	0.29677	5.439	0.03699	8.994	0.18423	7.794	0.12263	5.951	0.1637
8.834	0.27256	9.275	0.33709	6.807	0.1056	6.328	0.18943				--	1.852	0.34859		5.79	0.08386	2.753	0.42894	4.245	0.36268	7.166	0.31689	7.023	0.34271	7.213	0.34159		9.078	0.1825	3.584	0.29502	5.44	0.03814	8.995	0.18409	7.795	0.12316	5.952	0.16387
8.836	0.27301	9.276	0.33776	6.808	0.10727	6.328	0.18953				--	1.854	0.35659		5.791	0.08559	2.754	0.42963	4.247	0.35794	7.167	0.31524	7.024	0.34117	7.215	0.34192		9.079	0.18314	3.584	0.29087	5.442	0.03993	8.996	0.1834	7.797	0.12356	5.954	0.16326
8.837	0.27289	9.277	0.33817	6.809	0.10832	6.33	0.18963				--	1.854	0.36092		5.792	0.08478	2.755	0.41712	4.247	0.3575	7.168	0.31714	7.025	0.34236	7.216	0.34019		9.081	0.18263	3.586	0.2937	5.443	0.03984	8.996	0.18382	7.797	0.1241	5.955	0.16359
8.838	0.27408	9.278	0.33795	6.811	0.10639	6.332	0.1892				--	1.855	0.35832		5.793	0.08414	2.756	0.4214	4.248	0.35556	7.17	0.3164	7.026	0.34288	7.217	0.34122		9.082	0.18256	3.588	0.29338	5.4445	0.03887	8.998	0.18507	7.799	0.12397	5.956	0.1638
8.84	0.27458	9.28	0.33847	6.812	0.10714	6.332	0.1923				--	1.857	0.35471		5.795	0.08507	2.757	0.42517	4.25	0.35413	7.171	0.31696	7.027	0.34184	7.219	0.34155		9.084	0.18323	3.589	0.29392	5.4455	0.03741	8.999	0.18528	7.8	0.12613	5.958	0.16286
8.843	0.27568	9.28	0.33876	6.813	0.10776	6.334	0.19085				--	1.859	0.36263		5.797	0.08505	2.759	0.41751	4.251	0.35839	7.174	0.31635	7.029	0.34372	7.219	0.34189		9.085	0.18273	3.59	0.29446	5.447	0.03987	9	0.1857	7.802	0.12434	5.958	0.16209
8.841	0.27286	9.282	0.33812	6.815	0.10643	6.335	0.19112				--	1.86	0.35894		5.797	0.08579	2.76	0.42247	4.252	0.35317	7.174	0.31758	7.03	0.34269	7.221	0.34448		9.086	0.18222	3.591	0.2889	5.448	0.04035	9.002	0.18487	7.803	0.12421	5.96	0.16386
8.843	0.27532	9.283	0.33841	6.815	0.10794	6.336	0.19223				--	1.861	0.35415		5.799	0.08383	2.762	0.4213	4.253	0.3551	7.174	0.31733	7.032	0.34286	7.222	0.34395		9.087	0.1831	3.592	0.29554	5.45	0.0364	9.003	0.18508	7.804	0.12433	5.961	0.1637
8.844	0.27305	9.285	0.33816	6.817	0.10915	6.337	0.18993				--	1.862	0.3448		5.799	0.08416	2.762	0.42316	4.255	0.35269	7.176	0.31659	7.033	0.342	7.223	0.34385		9.089	0.18283	3.593	0.29053	5.4505	0.03785	9.004	0.18654	7.806	0.12351	5.962	0.16391
8.846	0.27551	9.285	0.3387	6.818	0.1084	6.338	0.19003				--	1.864	0.35618		5.801	0.08336	2.763	0.42099	4.256	0.35225	7.177	0.3182	7.034	0.34217	7.224	0.34428		9.09	0.18303	3.595	0.29369	5.4515	0.03894	9.006	0.1838	7.806	0.12338	5.964	0.16329
8.847	0.27527	9.287	0.33884	6.82	0.10886	6.34	0.19158				--	1.864	0.35249		5.802	0.08545	2.765	0.41929	4.257	0.35272	7.179	0.31776	7.035	0.34404	7.227	0.34331		9.091	0.18253	3.596	0.29336	5.4525	0.03645	9.006	0.18386	7.807	0.12554	5.965	0.16408
8.849	0.2747	9.288	0.33769	6.82	0.10768	6.341	0.19098				--	1.866	0.35121		5.804	0.08562	2.766	0.42237	4.258	0.35934	7.18	0.31776	7.036	0.34215	7.228	0.34623		9.092	0.18317	3.597	0.28836	5.454	0.03959	9.008	0.18565	7.809	0.12757	5.966	0.1624
8.849	0.27503	9.289	0.33981	6.822	0.10798	6.342	0.19023				--	1.867	0.34992		5.805	0.0856	2.767	0.41941	4.26	0.35505	7.18	0.31784	7.037	0.34352	7.228	0.3464		9.094	0.18267	3.599	0.2901	5.455	0.03814	9.01	0.18532	7.809	0.12608	5.968	0.16273
8.851	0.27492	9.291	0.34021	6.823	0.10651	6.344	0.19263				--	1.868	0.34736		5.806	0.08535	2.768	0.41963	4.261	0.35741	7.182	0.31709	7.039	0.34334	7.229	0.34871		9.095	0.18473	3.599	0.28945	5.534	0.03711	9.01	0.18607	7.811	0.12674	5.969	0.16448
8.852	0.27609	9.292	0.33879	6.824	0.1086	6.345	0.19305				--	1.869	0.34838		5.808	0.08513	2.77	0.41794	4.262	0.35129	7.183	0.31869	7.04	0.3442	7.23	0.35279		9.096	0.18373	3.601	0.29086	5.535	0.03853	9.012	0.18595	7.812	0.12605	5.97	0.16292
8.854	0.27541	9.293	0.33908	6.825	0.10802	6.345	0.1917				--	1.871	0.35399		5.809	0.08568	2.771	0.41694	4.263	0.35602	7.185	0.31778	7.041	0.34436	7.232	0.35562		9.098	0.18273	3.602	0.28879	5.536	0.03913	9.013	0.18547	7.814	0.12551	5.971	0.16453
8.855	0.27642	9.295	0.33976	6.826	0.10818	6.348	0.19282				--	1.872	0.34581		5.81	0.08566	2.773	0.42049	4.265	0.35081	7.185	0.31783	7.042	0.34384	7.233	0.41919		9.1	0.1832	3.603	0.29508	5.5375	0.03871	9.014	0.18657	7.815	0.12562	5.973	0.16533
8.856	0.27574	9.296	0.34043	6.828	0.10805	6.349	0.19351				--	1.873	0.35463		5.811	0.08406	2.773	0.41404	4.266	0.35318	7.187	0.31937	7.043	0.34349	7.234	0.42659		9.1	0.18503	3.605	0.28833	5.539	0.03877	9.016	0.18643	7.817	0.12753	5.974	0.16285
8.857	0.2759	9.297	0.3403	6.829	0.10879	6.35	0.19266				--	1.874	0.34887		5.812	0.08518	2.774	0.41427	4.267	0.35365	7.187	0.31932	7.045	0.34195	7.236	0.43781		9.101	0.1836	3.607	0.29183	5.54	0.03761	9.017	0.18699	7.818	0.12575	5.975	0.16599
8.858	0.27737	9.298	0.33966	6.83	0.10807	6.35	0.19233				--	1.876	0.34291		5.814	0.08612	2.776	0.41851	4.268	0.35459	7.19	0.31932	7.046	0.34418	7.237	0.44153		9.102	0.18356	3.607	0.29118	5.5405	0.03793	9.018	0.18741	7.819	0.12602	5.976	0.16524
8.86	0.2761	9.299	0.3397	6.832	0.11016	6.352	0.19472				--	1.877	0.34954		5.815	0.08645	2.777	0.41752	4.27	0.34753	7.19	0.31875	7.047	0.34177	7.238	0.44483		9.103	0.18353	3.609	0.28594	5.543	0.039	9.02	0.1883	7.82	0.12711	5.978	0.16571
8.861	0.27797	9.301	0.33958	6.833	0.11047	6.353	0.19396				--	1.878	0.34598		5.817	0.08624	2.779	0.4115	4.271	0.35506	7.192	0.31925	7.049	0.344	7.24	0.44799		9.104	0.18349	3.609	0.2914	5.544	0.0406	9.021	0.18747	7.821	0.12558	5.978	0.16557
8.862	0.27672	9.302	0.34038	6.834	0.10853	6.355	0.19396				--	1.88	0.34699		5.818	0.08545	2.779	0.41705	4.273	0.35081	7.193	0.31962	7.05	0.34295	7.241	0.4459		9.105	0.18436	3.611	0.28847	5.5455	0.03911	9.022	0.18747	7.823	0.12708	5.979	0.16435
8.863	0.2766	9.304	0.34013	6.835	0.10826	6.355	0.19321				--	1.881	0.34801		5.818	0.08521	2.78	0.41601	4.274	0.35411	7.195	0.32042	7.052	0.34433	7.242	0.44707		9.107	0.18452	3.612	0.29075	5.546	0.03883	9.022	0.18981	7.824	0.12923	5.981	0.16656
8.864	0.27721	9.304	0.34016	6.837	0.1099	6.357	0.19176				--	1.882	0.35692		5.82	0.08499	2.782	0.41791	4.275	0.34797	7.196	0.31938	7.052	0.34432	7.243	0.44603		9.109	0.18356	3.613	0.2892	5.547	0.04131	9.025	0.18913	7.826	0.12638	5.982	0.16362
8.866	0.27709	9.306	0.34057	6.838	0.11154	6.358	0.19356				--	1.883	0.35002		5.821	0.08516	2.783	0.41688	4.276	0.3475	7.197	0.32017	7.054	0.34552	7.245	0.44587		9.11	0.18422	3.615	0.28891	5.549	0.03934	9.025	0.18898	7.826	0.12665	5.983	0.16534
8.867	0.27741	9.307	0.33889	6.839	0.11006	6.36	0.19553				--	1.885	0.33484		5.822	0.08649	2.785	0.41214	4.277	0.34798	7.198	0.32065	7.055	0.34362	7.245	0.44562		9.111	0.18442	3.616	0.28682	5.55	0.04162	9.026	0.18872	7.827	0.12718	5.984	0.166
8.869	0.27714	9.308	0.34074	6.84	0.11082	6.361	0.19621				--	1.885	0.35076		5.823	0.08585	2.785	0.42187	4.278	0.35081	7.199	0.32073	7.056	0.3443	7.247	0.44534		9.112	0.18482	3.617	0.29136	5.5515	0.03844	9.028	0.18824	7.829	0.12867	5.986	0.16539
8.869	0.27716	9.31	0.34089	6.841	0.10876	6.362	0.1952				--	1.886	0.35503		5.825	0.08542	2.787	0.41727	4.28	0.34845	7.201	0.32059	7.058	0.34499	7.248	0.4448		9.114	0.18479	3.619	0.2888	5.552	0.03736	9.029	0.1888	7.83	0.12811	5.987	0.16714
8.871	0.27876	9.311	0.34051	6.843	0.11143	6.363	0.19487				--	1.888	0.34452		5.826	0.0856	2.789	0.41796	4.281	0.34609	7.202	0.32077	7.058	0.34498	7.249	0.44664		9.115	0.18546	3.619	0.2919	5.5535	0.0403	9.03	0.18866	7.831	0.12758	5.988	0.1645
8.872	0.27737	9.312	0.34091	6.843	0.11025	6.365	0.19598				--	1.89	0.34452		5.827	0.08461	2.79	0.41509	4.282	0.3494	7.203	0.32128	7.06	0.34514	7.251	0.44718		9.116	0.18539	3.62	0.28697	5.555	0.04156	9.031	0.18942	7.832	0.1281	5.99	0.16483
8.874	0.27953	9.313	0.34094	6.845	0.1122	6.366	0.19666				--	1.891	0.35216		5.828	0.08591	2.791	0.40752	4.283	0.34752	7.204	0.32085	7.061	0.34497	7.252	0.4469		9.118	0.18352	3.622	0.28543	5.5565	0.03941	9.033	0.18996	7.834	0.12876	5.991	0.16471
8.875	0.27925	9.315	0.34069	6.847	0.1125	6.367	0.19393				--	1.891	0.34301		5.83	0.08568	2.792	0.41647	4.285	0.3461	7.205	0.32182	7.062	0.34513	7.252	0.44781		9.118	0.18441	3.624	0.28716	5.557	0.03784	9.034	0.1912	7.835	0.12781	5.992	0.16548
8.875	0.27872	9.315	0.3402	6.848	0.11237	6.368	0.19659				--	1.894	0.34185		5.831	0.08662	2.793	0.41434	4.286	0.348	7.207	0.3223	7.063	0.34478	7.254	0.45005		9.119	0.18528	3.624	0.28306	5.559	0.03836	9.035	0.19005	7.836	0.1263	5.993	0.1652
8.877	0.27917	9.317	0.34034	6.849	0.11089	6.37	0.19574				--	1.894	0.33925		5.832	0.08641	2.795	0.41031	4.288	0.34331	7.208	0.3228	7.065	0.34563	7.255	0.44898		9.121	0.18525	3.626	0.28878	5.5595	0.04198	9.036	0.18942	7.838	0.12874	5.995	0.16602
8.878	0.27933	9.318	0.34075	6.85	0.11031	6.37	0.19642				--	1.895	0.34254		5.833	0.08674	2.796	0.41337	4.288	0.34659	7.209	0.32377	7.066	0.34478	7.257	0.45069		9.122	0.18521	3.627	0.2885	5.561	0.04075	9.038	0.19099	7.838	0.1282	5.996	0.16414
8.879	0.27925	9.319	0.34181	6.851	0.10957	6.371	0.19397				--	1.897	0.33438		5.835	0.08613	2.797	0.41406	4.289	0.34565	7.211	0.32303	7.067	0.34544	7.258	0.45185		9.123	0.18468	3.628	0.28642	5.563	0.04094	9.039	0.19208	7.839	0.12751	5.996	0.16513
8.882	0.27925	9.321	0.34247	6.853	0.11211	6.373	0.19704				--	1.898	0.34106		5.836	0.0861	2.798	0.4124	4.291	0.34801	7.212	0.3226	7.069	0.34595	7.259	0.45056		9.125	0.18534	3.629	0.28578	5.5635	0.03853	9.041	0.1906	7.841	0.12817	5.999	0.16827
8.882	0.27871	9.322	0.34029	6.854	0.11272	6.375	0.1966				--	1.899	0.33528		5.837	0.08588	2.799	0.41493	4.292	0.34519	7.213	0.32267	7.07	0.34459	7.261	0.45003		9.126	0.18388	3.631	0.2846	5.565	0.04093	9.042	0.19093	7.842	0.12788	6	0.16391
8.884	0.28031	9.323	0.34147	6.856	0.11137	6.375	0.19601				--	1.901	0.34083		5.838	0.08602	2.801	0.41322	4.294	0.3433	7.215	0.32267	7.07	0.34697	7.262	0.4521		9.128	0.18594	3.632	0.28947	5.566	0.03897	9.042	0.19134	7.844	0.12857	6.001	0.163
8.885	0.28002	9.324	0.34176	6.856	0.11244	6.376	0.19568				--	1.902	0.3441		5.84	0.08695	2.802	0.41276	4.294	0.34147	7.215	0.32365	7.072	0.34713	7.263	0.45172		9.129	0.18525	3.633	0.28883	5.567	0.04023	9.044	0.19223	7.845	0.12841	6.001	0.16598
8.885	0.28063	9.326	0.34087	6.858	0.11406	6.378	0.19763				--	1.903	0.34152		5.841	0.08612	2.803	0.41294	4.296	0.34285	7.217	0.3229	7.073	0.34611	7.264	0.44962		9.129	0.18614	3.635	0.28418	5.5685	0.03746	9.045	0.19264	7.846	0.12949	6.003	0.16338
8.887	0.28136	9.327	0.34126	6.859	0.11258	6.379	0.19579				--	1.904	0.34253		5.843	0.08671	2.805	0.41248	4.297	0.34666	7.218	0.32401	7.075	0.34695	7.266	0.45144		9.13	0.1856	3.636	0.28558	5.57	0.04102	9.047	0.19488	7.847	0.13098	6.005	0.16338
8.888	0.28055	9.328	0.34285	6.86	0.11288	6.38	0.1973				--	1.906	0.33453		5.843	0.08552	2.806	0.40658	4.299	0.34804	7.219	0.32327	7.076	0.34693	7.267	0.45207		9.132	0.18531	3.637	0.28526	5.5705	0.03743	9.048	0.19204	7.848	0.12825	6.005	0.16403
8.89	0.28156	9.33	0.3417	6.861	0.11319	6.381	0.19598				--	1.907	0.31965		5.844	0.08605	2.806	0.41387	4.3	0.34475	7.22	0.32424	7.078	0.3454	7.268	0.45157		9.134	0.18624	3.638	0.28291	5.5725	0.03883	9.049	0.19496	7.85	0.12892	6.007	0.16563
8.891	0.28131	9.331	0.3421	6.862	0.1107	6.384	0.19833				--	1.908	0.33084		5.846	0.08544	2.808	0.40276	4.301	0.34146	7.222	0.32291	7.079	0.34658	7.269	0.45103		9.134	0.18551	3.64	0.28603	5.5735	0.04124	9.05	0.19414	7.851	0.13067	6.009	0.16563
8.893	0.28104	9.332	0.34198	6.864	0.11499	6.385	0.19793				--	1.909	0.32394		5.847	0.08713	2.809	0.40532	4.302	0.3457	7.223	0.32399	7.08	0.3471	7.271	0.45311		9.135	0.18636	3.641	0.28227	5.5745	0.03981	9.051	0.19231	7.853	0.12931	6.009	0.16408
8.893	0.28176	9.333	0.34213	6.865	0.11264	6.385	0.198				--	1.911	0.33289		5.849	0.08768	2.811	0.40772	4.303	0.3443	7.224	0.32358	7.081	0.34624	7.272	0.45414		9.137	0.1861	3.642	0.28679	5.576	0.03926	9.052	0.19375	7.854	0.12916	6.01	0.16612
8.894	0.28193	9.334	0.34268	6.866	0.11382	6.387	0.19826				--	1.911	0.33157		5.85	0.08704	2.811	0.40671	4.304	0.34289	7.225	0.32406	7.082	0.34691	7.274	0.4527		9.138	0.18698	3.644	0.28475	5.578	0.04011	9.054	0.19496	7.855	0.12942	6.012	0.16552
8.895	0.28095	9.336	0.34204	6.867	0.11399	6.388	0.19811				--	1.913	0.33595		5.852	0.08704	2.813	0.40865	4.305	0.34903	7.226	0.3229	7.084	0.34827	7.274	0.45558		9.139	0.18623	3.645	0.28358	5.5785	0.04105	9.055	0.19469	7.856	0.12887	6.013	0.16539
8.896	0.28257	9.337	0.34296	6.869	0.1165	6.389	0.19609				--	1.914	0.33463		5.852	0.08795	2.814	0.41168	4.308	0.34619	7.228	0.32461	7.084	0.3469	7.276	0.4562		9.141	0.18643	3.646	0.28068	5.58	0.04292	9.057	0.19624	7.857	0.13021	6.014	0.16605
8.899	0.28187	9.338	0.34208	6.87	0.1159	6.391	0.19888				--	1.916	0.33797		5.854	0.08908	2.815	0.41073	4.308	0.34107	7.229	0.32357	7.086	0.34638	7.278	0.45661		9.142	0.18709	3.647	0.29033	5.5805	0.03801	9.058	0.1951	7.859	0.13088	6.016	0.16416
8.9	0.2826	9.339	0.34325	6.871	0.1149	6.392	0.19804				--	1.917	0.33898		5.855	0.08694	2.817	0.406	4.309	0.34014	7.23	0.32515	7.087	0.34655	7.278	0.45723		9.143	0.18682	3.649	0.28574	5.5825	0.03927	9.059	0.19633	7.86	0.12979	6.016	0.16482
8.901	0.28249	9.34	0.34225	6.872	0.1177	6.392	0.1998				--	1.918	0.33206		5.856	0.08652	2.817	0.40853	4.311	0.3425	7.232	0.32472	7.088	0.34823	7.279	0.45579		9.144	0.18702	3.65	0.28371	5.584	0.03497	9.06	0.1955	7.862	0.13329	6.018	0.16421
8.902	0.28293	9.342	0.34394	6.874	0.11403	6.394	0.19863				--	1.919	0.32747		5.857	0.08707	2.819	0.40991	4.312	0.34391	7.233	0.32521	7.09	0.34773	7.28	0.45801		9.145	0.18672	3.651	0.28168	5.585	0.04071	9.061	0.19538	7.863	0.13381	6.019	0.16316
8.903	0.28281	9.343	0.34304	6.875	0.11565	6.396	0.19779				--	1.921	0.33624		5.858	0.08779	2.821	0.40827	4.313	0.33691	7.234	0.32356	7.091	0.34856	7.282	0.45891		9.147	0.18649	3.652	0.28479	5.586	0.03962	9.062	0.19679	7.865	0.13365	6.02	0.16566
8.904	0.28227	9.344	0.34216	6.876	0.11536	6.396	0.19661				--	1.921	0.32606		5.86	0.08679	2.822	0.40896	4.314	0.34486	7.235	0.32496	7.092	0.34754	7.283	0.45903		9.147	0.18689	3.653	0.27812	5.5875	0.04222	9.064	0.19767	7.866	0.13487	6.022	0.16134
8.906	0.28429	9.345	0.34347	6.878	0.11566	6.398	0.19856				--	1.923	0.32933		5.861	0.08851	2.823	0.40384	4.315	0.34487	7.236	0.32471	7.094	0.3477	7.285	0.45928		9.149	0.18731	3.655	0.28073	5.589	0.04128	9.065	0.1945	7.866	0.13594	6.023	0.16354
8.908	0.28332	9.347	0.34285	6.879	0.11803	6.399	0.19782				--	1.924	0.32811		5.862	0.08848	2.824	0.40096	4.317	0.33882	7.238	0.3255	7.095	0.34821	7.285	0.46006		9.15	0.1877	3.655	0.28523	5.59	0.04152	9.066	0.19693	7.867	0.13605	6.024	0.16386
8.909	0.28421	9.348	0.34325	6.881	0.11715	6.401	0.19991				--	1.925	0.32232		5.863	0.08764	2.825	0.4036	4.318	0.34161	7.239	0.32629	7.096	0.34771	7.287	0.45977		9.152	0.18817	3.657	0.28236	5.5915	0.03905	9.068	0.19646	7.869	0.13872	6.025	0.16403
8.911	0.288	9.349	0.34314	6.881	0.11643	6.401	0.19944				--	1.926	0.32672		5.865	0.08819	2.827	0.39958	4.32	0.33928	7.24	0.32526	7.097	0.34787	7.288	0.4608		9.152	0.1888	3.658	0.28344	5.592	0.0423	9.069	0.20003	7.87	0.13616	6.027	0.16529
8.91	0.2849	9.35	0.34342	6.883	0.11598	6.404	0.19775				--	1.927	0.32093		5.866	0.08814	2.828	0.40332	4.321	0.34025	7.241	0.32531	7.098	0.3482	7.289	0.46169		9.154	0.18714	3.66	0.27912	5.5935	0.04123	9.07	0.19722	7.871	0.13602	6.028	0.1655
8.91	0.28396	9.352	0.34279	6.883	0.1179	6.404	0.20035				--	1.929	0.32747		5.868	0.0883	2.83	0.3963	4.321	0.33745	7.243	0.32549	7.1	0.34768	7.291	0.46325		9.155	0.1871	3.66	0.28451	5.595	0.04127	9.071	0.19674	7.872	0.13573	6.03	0.16457
8.913	0.2857	9.353	0.34345	6.885	0.11895	6.406	0.20145				--	1.93	0.32179		5.869	0.08808	2.83	0.40352	4.323	0.34168	7.244	0.32628	7.101	0.34869	7.291	0.46001		9.156	0.18866	3.662	0.28334	5.596	0.03999	9.072	0.19782	7.874	0.13731	6.03	0.16615
8.915	0.287	9.354	0.34411	6.887	0.11675	6.407	0.20072				--	1.932	0.33182		5.87	0.08844	2.832	0.40421	4.324	0.34215	7.245	0.32677	7.103	0.34782	7.293	0.46296		9.158	0.18722	3.663	0.28218	5.597	0.04145	9.074	0.19902	7.877	0.14027	6.032	0.16741
8.916	0.28731	9.355	0.34373	6.887	0.11823	6.409	0.19987				--	1.933	0.32941		5.871	0.08745	2.833	0.40144	4.325	0.33791	7.246	0.32664	7.104	0.34886	7.294	0.4623		9.159	0.18835	3.664	0.28101	5.599	0.04117	9.075	0.19855	7.876	0.14078	6.033	0.16494
8.918	0.28718	9.356	0.34428	6.889	0.11765	6.409	0.20013				--	1.934	0.32263		5.872	0.08761	2.834	0.40214	4.326	0.3426	7.247	0.32609	7.104	0.3485	7.295	0.4641		9.16	0.18736	3.665	0.27724	5.6	0.03989	9.076	0.20065	7.878	0.14304	6.034	0.16697
8.919	0.28734	9.358	0.34365	6.89	0.11749	6.41	0.20104				--	1.936	0.31566		5.873	0.08928	2.835	0.39769	4.328	0.33657	7.249	0.32658	7.106	0.34799	7.297	0.46566		9.162	0.18801	3.666	0.28092	5.601	0.04181	9.078	0.19828	7.879	0.1417	6.036	0.16373
8.92	0.28807	9.359	0.34406	6.891	0.11868	6.412	0.20046				--	1.936	0.33015		5.875	0.08752	2.837	0.40121	4.329	0.33705	7.25	0.32694	7.107	0.35018	7.298	0.46344		9.163	0.18799	3.668	0.28058	5.6025	0.04153	9.078	0.19936	7.88	0.14141	6.036	0.16669
8.921	0.28851	9.36	0.34445	6.892	0.11751	6.413	0.19903				--	1.938	0.32451		5.876	0.08847	2.837	0.40142	4.33	0.34174	7.252	0.32652	7.108	0.34932	7.299	0.46485		9.164	0.18841	3.669	0.2803	5.6935	0.04292	9.08	0.19889	7.882	0.1426	6.038	0.16625
8.922	0.28894	9.361	0.34589	6.894	0.11957	6.414	0.20181				--	1.939	0.32424		5.877	0.08898	2.839	0.39579	4.332	0.33661	7.253	0.32699	7.109	0.34949	7.3	0.46535		9.165	0.18834	3.67	0.27797	5.6945	0.04023	9.081	0.19977	7.882	0.14353	6.038	0.16597
8.923	0.28955	9.362	0.34385	6.895	0.11679	6.415	0.20316				--	1.94	0.32977		5.879	0.08934	2.841	0.39936	4.333	0.33846	7.254	0.32567	7.11	0.34847	7.302	0.46598		9.167	0.18827	3.672	0.27851	5.696	0.04172	9.082	0.20064	7.884	0.14258	6.04	0.16662
8.925	0.29054	9.364	0.34425	6.896	0.11841	6.417	0.20133				--	1.942	0.32415		5.88	0.08912	2.841	0.39768	4.335	0.33894	7.255	0.32735	7.112	0.35049	7.303	0.46598		9.169	0.18827	3.673	0.27905	5.6965	0.04164	9.083	0.20104	7.885	0.14309	6.042	0.16708
8.926	0.29042	9.365	0.34464	6.897	0.11813	6.418	0.20159				--	1.943	0.32516		5.881	0.08966	2.842	0.3979	4.336	0.34177	7.256	0.32742	7.114	0.35014	7.304	0.46533		9.169	0.18844	3.674	0.28211	5.698	0.04338	9.085	0.20092	7.887	0.14309	6.042	0.16634
8.927	0.29085	9.366	0.3453	6.899	0.11798	6.419	0.2014				--	1.944	0.32277		5.882	0.08923	2.844	0.39746	4.336	0.3348	7.258	0.32699	7.114	0.35014	7.306	0.46674		9.171	0.18886	3.675	0.27727	5.7	0.04311	9.086	0.19931	7.887	0.14014	6.044	0.16699
8.928	0.28989	9.367	0.34534	6.9	0.12004	6.42	0.20191				--	1.945	0.33032		5.884	0.08903	2.845	0.39233	4.339	0.33293	7.259	0.32657	7.116	0.34946	7.306	0.46865		9.172	0.18816	3.677	0.27951	5.701	0.04187	9.088	0.20097	7.888	0.14266	6.046	0.16592
8.929	0.29117	9.369	0.34599	6.901	0.11989	6.422	0.20384				--	1.947	0.31808		5.884	0.08956	2.846	0.39444	4.339	0.33622	7.26	0.32704	7.116	0.35047	7.308	0.46775		9.172	0.18903	3.678	0.27835	5.702	0.0416	9.088	0.20071	7.89	0.14197	6.047	0.16671
8.93	0.2929	9.37	0.34459	6.902	0.11873	6.423	0.20326				--	1.948	0.32455		5.886	0.08798	2.849	0.39628	4.34	0.33576	7.261	0.32861	7.118	0.35079	7.309	0.46864		9.174	0.18848	3.679	0.27801	5.703	0.04053	9.09	0.19956	7.892	0.14356	6.048	0.16565
8.932	0.29194	9.371	0.34564	6.904	0.11816	6.424	0.20435				--	1.949	0.31664		5.887	0.08874	2.85	0.39978	4.341	0.33111	7.263	0.32818	7.118	0.35079	7.311	0.46811		9.176	0.18942	3.68	0.27855	5.7045	0.04143	9.091	0.20198	7.892	0.14368	6.049	0.16722
8.933	0.2921	9.373	0.34502	6.905	0.11714	6.425	0.20362				--	1.951	0.32217		5.888	0.08889	2.85	0.39655	4.343	0.33626	7.264	0.32927	7.12	0.35145	7.311	0.46848		9.176	0.18822	3.681	0.27708	5.706	0.04194	9.093	0.20186	7.894	0.14313	6.051	0.16676
8.934	0.29184	9.374	0.34465	6.906	0.12007	6.427	0.20303				--	1.952	0.31426		5.889	0.0896	2.852	0.39493	4.344	0.33255	7.265	0.32825	7.122	0.35077	7.313	0.4677		9.177	0.18977	3.683	0.27677	5.7065	0.04252	9.094	0.20258	7.895	0.14218	6.051	0.16695
8.936	0.29452	9.375	0.34504	6.907	0.12022	6.428	0.20227				--	1.953	0.3296		5.891	0.09014	2.853	0.40137	4.346	0.33676	7.266	0.32829	7.122	0.35043	7.315	0.46847		9.179	0.18881	3.684	0.27221	5.708	0.04244	9.096	0.20479	7.896	0.14284	6.053	0.16602
8.937	0.29528	9.376	0.34673	6.909	0.12009	6.43	0.20503				--	1.954	0.31631		5.892	0.08838	2.854	0.39633	4.347	0.33351	7.268	0.32939	7.124	0.35193	7.315	0.46984		9.18	0.18993	3.685	0.2753	5.7095	0.04282	9.097	0.20365	7.897	0.14428	6.053	0.16622
8.94	0.29853	9.377	0.34624	6.91	0.11905	6.431	0.20445				--	1.956	0.30952		5.893	0.08721	2.855	0.39536	4.348	0.33771	7.269	0.32804	7.125	0.35193	7.317	0.46831		9.181	0.18943	3.686	0.27469	5.7105	0.04109	9.098	0.20519	7.898	0.14295	6.055	0.16792
8.943	0.30258	9.379	0.34561	6.911	0.12068	6.432	0.20303				--	1.956	0.32167		5.894	0.08945	2.857	0.39841	4.349	0.33447	7.27	0.32914	7.127	0.35074	7.318	0.46931		9.182	0.18959	3.688	0.27353	5.712	0.04037	9.099	0.20559	7.899	0.14227	6.056	0.16856
8.944	0.30954	9.38	0.34678	6.912	0.12011	6.433	0.20514				--	1.958	0.31931		5.896	0.08981	2.858	0.39558	4.35	0.33356	7.271	0.32781	7.128	0.35207	7.32	0.46725		9.184	0.19048	3.689	0.27493	5.7135	0.04238	9.101	0.20646	7.901	0.14172	6.058	0.17159
8.946	0.31605	9.381	0.34565	6.913	0.11994	6.433	0.20404				--	1.959	0.32243		5.897	0.0894	2.859	0.39863	4.352	0.33356	7.272	0.32799	7.13	0.35242	7.321	0.47032		9.185	0.18998	3.69	0.27547	5.7145	0.04016	9.102	0.207	7.902	0.14384	6.066	0.18291
8.947	0.31853	9.382	0.34644	6.914	0.12011	6.437	0.20448				--	1.961	0.32471		5.898	0.08992	2.86	0.39467	4.352	0.33451	7.273	0.32865	7.13	0.35191	7.322	0.47056		9.186	0.18903	3.691	0.27227	5.7155	0.04249	9.103	0.20854	7.904	0.14409	6.067	0.18988
8.947	0.32155	9.384	0.3453	6.916	0.121	6.437	0.20429				--	1.962	0.33206		5.9	0.08912	2.861	0.39606	4.354	0.33313	7.275	0.32972	7.131	0.35323	7.323	0.46902		9.187	0.18969	3.693	0.27452	5.7165	0.04046	9.104	0.20807	7.905	0.14274	6.066	0.19307
8.947	0.32073	9.385	0.34621	6.916	0.1207	6.438	0.20455				--	1.962	0.32209		5.901	0.08967	2.863	0.39606	4.355	0.33361	7.276	0.3299	7.133	0.35272	7.324	0.47196		9.188	0.19053	3.694	0.27255	5.718	0.042	9.105	0.20792	7.906	0.14299	6.066	0.19034
8.947	0.31924	9.386	0.34738	6.918	0.12172	6.439	0.20607				--	1.965	0.31425		5.902	0.08945	2.863	0.39516	4.356	0.33223	7.277	0.32947	7.134	0.35222	7.325	0.47143		9.19	0.19027	3.695	0.27363	5.7195	0.04159	9.106	0.2078	7.907	0.14469	6.063	0.18773
8.948	0.31677	9.387	0.3465	6.92	0.12159	6.44	0.20338				--	1.966	0.32192		5.903	0.08939	2.865	0.39082	4.357	0.32853	7.278	0.32954	7.135	0.35288	7.327	0.47066		9.191	0.19001	3.697	0.27248	5.721	0.04212	9.107	0.20784	7.909	0.14336	6.062	0.18654
8.95	0.31734	9.388	0.34627	6.921	0.12231	6.441	0.20599				--	1.967	0.31857		5.905	0.08997	2.867	0.39383	4.359	0.33273	7.28	0.32911	7.137	0.35303	7.328	0.47167		9.192	0.18948	3.698	0.27553	5.7215	0.04156	9.109	0.20871	7.91	0.14242	6.064	0.18216
8.952	0.31887	9.39	0.34717	6.922	0.11954	6.443	0.20816				--	1.968	0.31073		5.905	0.08994	2.868	0.39035	4.36	0.32811	7.281	0.3311	7.14	0.3532	7.329	0.47343		9.194	0.18902	3.699	0.27748	5.7235	0.04163	9.11	0.20925	7.911	0.14188	6.066	0.18108
8.953	0.31984	9.391	0.34706	6.923	0.11984	6.445	0.20649				--	1.969	0.32059		5.906	0.08931	2.868	0.3894	4.362	0.33416	7.282	0.33054	7.139	0.35369	7.33	0.4719		9.194	0.18987	3.701	0.2741	5.7245	0.04102	9.111	0.20977	7.912	0.14332	6.067	0.18126
8.954	0.32136	9.392	0.34721	6.924	0.12262	6.445	0.20341				--	1.97	0.31826		5.908	0.0889	2.87	0.39245	4.363	0.33557	7.284	0.33163	7.14	0.35335	7.332	0.47251		9.196	0.1896	3.701	0.27346	5.7255	0.04224	9.112	0.21065	7.913	0.14424	6.069	0.18203
8.955	0.32151	9.393	0.34657	6.926	0.12159	6.446	0.20641				--	1.971	0.31482		5.909	0.09001	2.871	0.39544	4.364	0.33048	7.285	0.33149	7.142	0.35351	7.333	0.4748		9.197	0.18934	3.703	0.274	5.727	0.0421	9.113	0.20923	7.915	0.1445	6.07	0.18313
8.956	0.32166	9.394	0.34736	6.927	0.12014	6.448	0.20583				--	1.973	0.31147		5.91	0.09112	2.872	0.39384	4.365	0.33189	7.286	0.33185	7.143	0.35517	7.334	0.47274		9.198	0.19087	3.704	0.27339	5.7275	0.04039	9.116	0.21024	7.916	0.14355	6.072	0.181
8.957	0.32372	9.396	0.34827	6.928	0.12176	6.449	0.20565				--	1.974	0.31031		5.912	0.09013	2.873	0.39061	4.366	0.32913	7.288	0.33174	7.145	0.35466	7.335	0.47326		9.2	0.19038	3.706	0.27254	5.729	0.04099	9.116	0.21076	7.917	0.1442	6.074	0.18223
8.958	0.32401	9.397	0.346	6.929	0.12191	6.45	0.208				--	1.975	0.31671		5.913	0.08988	2.875	0.38789	4.368	0.33146	7.289	0.33252	7.146	0.35584	7.336	0.47273		9.201	0.19032	3.706	0.27109	5.7305	0.04091	9.117	0.21049	7.918	0.14431	6.075	0.18163
8.96	0.32306	9.399	0.34754	6.931	0.12307	6.451	0.20723				--	1.976	0.31554		5.915	0.08928	2.876	0.38742	4.369	0.33105	7.29	0.33149	7.147	0.35498	7.338	0.47437		9.203	0.19051	3.708	0.27585	5.732	0.04206	9.119	0.21169	7.92	0.14298	6.076	0.18011
8.961	0.3243	9.399	0.34731	6.932	0.12075	6.453	0.20709				--	1.978	0.31655		5.916	0.08985	2.877	0.39228	4.37	0.32967	7.291	0.33304	7.148	0.35464	7.339	0.47525		9.204	0.19071	3.709	0.27608	5.7325	0.04133	9.12	0.21088	7.921	0.14388	6.077	0.18043
8.962	0.32582	9.401	0.34782	6.933	0.12439	6.454	0.2069				--	1.979	0.32189		5.916	0.09169	2.879	0.39069	4.371	0.3343	7.293	0.33244	7.15	0.35514	7.341	0.47537		9.205	0.1911	3.711	0.27692	5.734	0.04092	9.121	0.21142	7.923	0.14467	6.078	0.18485
8.963	0.32583	9.401	0.34619	6.935	0.12424	6.455	0.20759				--	1.98	0.31957		5.918	0.08996	2.88	0.38793	4.373	0.32692	7.293	0.33291	7.151	0.35546	7.341	0.47396		9.207	0.19105	3.711	0.2721	5.7355	0.04311	9.122	0.21228	7.923	0.14255	6.079	0.18185
8.965	0.32583	9.404	0.34747	6.936	0.12453	6.456	0.20849				--	1.981	0.30966		5.919	0.09085	2.881	0.3898	4.373	0.32877	7.294	0.33147	7.151	0.35546	7.343	0.47532		9.208	0.19056	3.713	0.27433	5.737	0.04011	9.123	0.21334	7.924	0.14528	6.081	0.18065
8.965	0.32858	9.404	0.34801	6.937	0.12338	6.458	0.21				--	1.983	0.31395		5.921	0.09066	2.882	0.38774	4.375	0.33295	7.296	0.33301	7.153	0.35662	7.344	0.47696		9.209	0.19095	3.714	0.27487	5.7385	0.04161	9.125	0.21233	7.927	0.1445	6.083	0.18065
8.967	0.32805	9.406	0.34855	6.939	0.1247	6.459	0.20732				--	1.984	0.30517		5.921	0.09175	2.884	0.38774	4.376	0.32787	7.298	0.33333	7.154	0.35745	7.345	0.47683		9.211	0.19226	3.715	0.27288	5.739	0.04185	9.125	0.21272	7.927	0.14315	6.083	0.18082
8.969	0.32765	9.408	0.34779	6.939	0.12396	6.46	0.20782				--	1.986	0.31156		5.923	0.0921	2.884	0.38569	4.377	0.32883	7.298	0.33499	7.155	0.35594	7.347	0.4759		9.213	0.19065	3.716	0.27227	5.7405	0.04306	9.127	0.21346	7.928	0.14566	6.085	0.1825
8.97	0.32915	9.408	0.3473	6.941	0.12383	6.462	0.20851				--	1.986	0.31372		5.924	0.09055	2.886	0.3917	4.379	0.32705	7.299	0.33445	7.156	0.35658	7.347	0.4759		9.213	0.192	3.718	0.27281	5.742	0.04376	9.129	0.21264	7.93	0.14273	6.086	0.18145
8.971	0.32822	9.41	0.3477	6.942	0.12413	6.463	0.20749				--	1.988	0.30925		5.925	0.09179	2.888	0.38779	4.381	0.32705	7.301	0.33372	7.158	0.35674	7.35	0.47945		9.214	0.19058	3.719	0.27335	5.743	0.04304	9.13	0.21396	7.931	0.14522	6.087	0.18148
8.972	0.32808	9.411	0.34835	6.943	0.12356	6.464	0.20676				--	1.988	0.31674		5.928	0.09197	2.889	0.38733	4.381	0.32938	7.302	0.33361	7.159	0.35658	7.35	0.48044		9.215	0.19169	3.72	0.27136	5.7445	0.04231	9.135	0.21873	7.933	0.14403	6.09	0.18239
8.973	0.32919	9.412	0.34874	6.944	0.12501	6.466	0.20882				--	1.99	0.32097		5.928	0.09233	2.89	0.38761	4.382	0.32664	7.303	0.33456	7.16	0.35623	7.351	0.47973		9.216	0.1914	3.721	0.27244	5.746	0.04151	9.134	0.22109	7.933	0.14572	6.09	0.18224
8.975	0.33097	9.413	0.34683	6.946	0.12356	6.466	0.20892				--	1.991	0.31013		5.929	0.09227	2.892	0.38872	4.384	0.32712	7.305	0.33473	7.162	0.35639	7.352	0.48989		9.218	0.19181	3.723	0.26874	5.7465	0.04259	9.136	0.22623	7.935	0.14399	6.091	0.18256
8.976	0.33057	9.414	0.34789	6.947	0.12763	6.468	0.20726				--	1.993	0.31215		5.931	0.09205	2.892	0.39058	4.385	0.32852	7.306	0.33508	7.163	0.35621	7.353	0.49486		9.219	0.19247	3.724	0.27268	5.7485	0.04053	9.137	0.2297	7.936	0.14702	6.092	0.18136
8.977	0.33126	9.416	0.34803	6.952	0.1282	6.468	0.20884				--	1.993	0.30228		5.932	0.09145	2.893	0.38287	4.386	0.32623	7.308	0.33645	7.164	0.35637	7.355	0.4982		9.22	0.19129	3.725	0.27208	5.749	0.0422	9.138	0.23003	7.937	0.14397	6.094	0.18136
8.978	0.33235	9.417	0.34791	6.951	0.12936	6.471	0.20718				--	1.995	0.31417		5.933	0.0918	2.895	0.38585	4.387	0.32349	7.309	0.33526	7.165	0.35869	7.356	0.50042		9.221	0.19239	3.727	0.2709	5.75	0.04184	9.138	0.23046	7.939	0.1454	6.094	0.18335
8.98	0.33073	9.418	0.34845	6.949	0.12646	6.471	0.20826				--	1.996	0.30873		5.934	0.09193	2.896	0.38539	4.389	0.32582	7.309	0.33649	7.167	0.35853	7.358	0.50265		9.222	0.1919	3.728	0.26976	5.831	0.04259	9.142	0.23322	7.94	0.14763	6.096	0.1817
8.98	0.33224	9.42	0.34962	6.951	0.12849	6.472	0.20793				--	1.997	0.30094		5.936	0.09304	2.897	0.38381	4.39	0.32538	7.311	0.33547	7.168	0.35735	7.358	0.50314		9.223	0.19233	3.729	0.27285	5.8325	0.04377	9.141	0.23741	7.941	0.14669	6.098	0.18247
8.983	0.33347	9.421	0.34924	6.952	0.1256	6.474	0.20966				--	1.998	0.30522		5.937	0.09188	2.898	0.38219	4.391	0.32726	7.312	0.33476	7.169	0.35901	7.36	0.50508		9.224	0.19203	3.73	0.2697	5.834	0.04352	9.146	0.24369	7.942	0.14482	6.099	0.18156
8.984	0.33375	9.422	0.34837	6.954	0.12748	6.476	0.20883				--	1.999	0.31483		5.938	0.09219	2.899	0.3848	4.393	0.32449	7.313	0.33733	7.171	0.35949	7.361	0.50483		9.226	0.19268	3.732	0.26722	5.835	0.04357	9.15	0.25303	7.944	0.14562	6.099	0.18446
8.984	0.33294	9.423	0.34991	6.956	0.12618	6.476	0.20825				--	2.001	0.30286		5.94	0.0916	2.901	0.38318	4.393	0.32272	7.314	0.33719	7.172	0.36	7.363	0.50614		9.227	0.19264	3.732	0.27246	5.836	0.04285	9.148	0.25659	7.944	0.14599	6.101	0.18341
8.986	0.3339	9.425	0.34852	6.956	0.12648	6.477	0.20958				--	2.002	0.3049		5.941	0.0908	2.902	0.3862	4.395	0.32501	7.315	0.33694	7.173	0.36047	7.364	0.50847		9.228	0.19169	3.734	0.26716	5.8375	0.04373	9.148	0.25734	7.947	0.14599	6.102	0.18326
8.987	0.33485	9.426	0.34917	6.957	0.12662	6.479	0.20693				--	2.003	0.31029		5.942	0.09154	2.903	0.3869	4.396	0.33056	7.317	0.33623	7.174	0.35945	7.365	0.50821		9.229	0.19189	3.735	0.26938	5.839	0.04347	9.145	0.25847	7.947	0.1453	6.103	0.18178
8.988	0.335	9.427	0.34894	6.959	0.12822	6.48	0.21032				--	2.005	0.30264		5.943	0.09261	2.904	0.38144	4.398	0.32464	7.318	0.33551	7.176	0.36195	7.366	0.50805		9.23	0.19296	3.736	0.26878	5.84	0.04401	9.146	0.25723	7.949	0.14674	6.104	0.18149
8.989	0.33447	9.429	0.35011	6.96	0.12793	6.482	0.20908				--	2.006	0.29936		5.945	0.09201	2.906	0.38667	4.399	0.32094	7.319	0.33556	7.177	0.36111	7.368	0.50842		9.232	0.19227	3.738	0.26597	5.8415	0.04299	9.148	0.25725	7.95	0.14738	6.106	0.18224
8.991	0.33569	9.43	0.34999	6.962	0.12778	6.482	0.21042				--	2.007	0.30569		5.946	0.09144	2.907	0.38058	4.399	0.32464	7.321	0.33574	7.178	0.36275	7.369	0.50999		9.232	0.19197	3.739	0.27066	5.843	0.04303	9.15	0.25941	7.951	0.14763	6.107	0.18243
8.992	0.33557	9.431	0.34987	6.963	0.1275	6.484	0.20983				--	2.008	0.29917		5.946	0.09196	2.908	0.38535	4.401	0.32143	7.322	0.33591	7.18	0.36242	7.37	0.5101		9.234	0.1924	3.74	0.26953	5.844	0.04532	9.153	0.26151	7.952	0.14551	6.109	0.18499
8.993	0.33678	9.432	0.34863	6.965	0.12981	6.485	0.21257				--	2.01	0.30558		5.948	0.09174	2.91	0.38267	4.402	0.32519	7.323	0.33728	7.18	0.3629	7.371	0.51104		9.235	0.19301	3.741	0.26646	5.845	0.04487	9.154	0.26168	7.953	0.14733	6.11	0.18258
8.994	0.33611	9.434	0.34877	6.967	0.12894	6.486	0.21098				--	2.01	0.29794		5.949	0.09188	2.911	0.38789	4.404	0.32055	7.324	0.33791	7.181	0.36223	7.373	0.51125		9.237	0.1932	3.743	0.27114	5.8455	0.04496	9.155	0.26349	7.954	0.14888	6.111	0.18367
8.995	0.33707	9.435	0.35019	6.967	0.1291	6.488	0.20999				--	2.012	0.31185		5.951	0.09335	2.912	0.37834	4.404	0.32703	7.326	0.33661	7.183	0.36173	7.374	0.51308		9.238	0.1918	3.744	0.27168	5.8475	0.04185	9.158	0.26828	7.957	0.14967	6.113	0.18411
8.998	0.33735	9.436	0.35006	6.969	0.12939	6.489	0.2123				--	2.013	0.30526		5.952	0.09276	2.913	0.38251	4.406	0.32247	7.327	0.33738	7.184	0.36353	7.376	0.51364		9.239	0.19264	3.745	0.26941	5.8485	0.04145	9.158	0.26845	7.957	0.14875	6.113	0.1852
8.998	0.3383	9.437	0.34944	6.97	0.13024	6.49	0.21215				--	2.014	0.30848		5.953	0.09235	2.914	0.3786	4.408	0.31931	7.328	0.33755	7.185	0.36205	7.376	0.51714		9.241	0.19307	3.747	0.26439	5.85	0.04358	9.159	0.27278	7.958	0.15003	6.115	0.18323
8.999	0.33844	9.438	0.34998	6.97	0.12997	6.491	0.21322				--	2.016	0.2966		5.954	0.09323	2.915	0.38115	4.409	0.32439	7.329	0.33713	7.186	0.36236	7.378	0.51714		9.242	0.19371	3.747	0.26715	5.8515	0.04395	9.16	0.27296	7.96	0.15157	6.116	0.18716
9	0.33872	9.44	0.35139	6.972	0.12895	6.492	0.21265				--	2.017	0.29549		5.956	0.09265	2.917	0.37844	4.41	0.31843	7.33	0.33867	7.188	0.36268	7.378	0.51551		9.243	0.19253	3.749	0.27076	5.8525	0.0437	9.163	0.28009	7.963	0.15052	6.117	0.18385
9.002	0.3394	9.441	0.34938	6.973	0.12923	6.493	0.21123				--	2.018	0.3018		5.957	0.09283	2.918	0.37914	4.411	0.32535	7.332	0.33707	7.188	0.36333	7.379	0.51526		9.244	0.19433	3.751	0.26321	5.8535	0.04407	9.162	0.28074	7.962	0.15038	6.118	0.18628
9.003	0.33874	9.443	0.35079	6.974	0.12867	6.494	0.21131				--	2.019	0.30068		5.957	0.09277	2.919	0.37874	4.412	0.32031	7.333	0.33812	7.19	0.36349	7.381	0.51863		9.245	0.19357	3.751	0.26847	5.8545	0.04081	9.164	0.28091	7.963	0.15127	6.12	0.18708
9.004	0.34089	9.444	0.34992	6.975	0.1301	6.496	0.21403				--	2.021	0.30382		5.959	0.09291	2.92	0.38014	4.413	0.32128	7.334	0.33787	7.191	0.36347	7.382	0.51796		9.247	0.19354	3.753	0.26596	5.856	0.04516	9.165	0.28235	7.965	0.15112	6.124	0.18599
9.006	0.34077	9.445	0.35082	6.977	0.12997	6.497	0.21304				--	2.022	0.29725		5.961	0.09438	2.922	0.37859	4.415	0.31531	7.336	0.33847	7.193	0.36494	7.383	0.52014		9.248	0.19324	3.753	0.26454	5.8575	0.04237	9.166	0.28284	7.966	0.15241	6.122	0.1869
9.007	0.3401	9.446	0.3502	6.978	0.13068	6.498	0.21353				--	2.023	0.30048		5.962	0.09397	2.923	0.38109	4.416	0.31856	7.336	0.33745	7.194	0.36245	7.385	0.52159		9.25	0.19366	3.755	0.26675	5.8585	0.04469	9.167	0.28285	7.968	0.15149	6.122	0.18482
9.008	0.34173	9.447	0.35084	6.979	0.13011	6.5	0.21419				--	2.025	0.29724		5.963	0.09316	2.925	0.38068	4.417	0.32228	7.337	0.33692	7.195	0.36427	7.386	0.52276		9.251	0.19336	3.756	0.26645	5.8605	0.04311	9.169	0.28348	7.969	0.1533	6.124	0.18602
9.01	0.34159	9.448	0.35072	6.98	0.13199	6.501	0.21525				--	2.026	0.3003		5.965	0.09351	2.926	0.37006	4.419	0.32001	7.339	0.33815	7.196	0.36311	7.387	0.5243		9.253	0.19264	3.757	0.26919	5.8605	0.04259	9.169	0.28478	7.97	0.15355	6.125	0.18663
9.011	0.3412	9.449	0.351	6.982	0.13183	6.502	0.21262				--	2.027	0.29068		5.966	0.09294	2.927	0.37983	4.42	0.31773	7.341	0.33832	7.197	0.36308	7.388	0.52378		9.254	0.19306	3.759	0.26473	5.8625	0.04391	9.171	0.28432	7.971	0.15497	6.127	0.18515
9.012	0.34269	9.451	0.3514	6.983	0.1317	6.503	0.21435				--	2.028	0.29486		5.966	0.09272	2.928	0.37484	4.421	0.32419	7.342	0.33938	7.199	0.36441	7.39	0.52605		9.255	0.19208	3.76	0.26694	5.8635	0.04225	9.172	0.28416	7.972	0.15625	6.128	0.18637
9.013	0.34189	9.452	0.35128	6.984	0.1324	6.505	0.21377				--	2.029	0.29163		5.967	0.09474	2.929	0.37784	4.423	0.32193	7.343	0.33897	7.199	0.36374	7.391	0.5258		9.257	0.19341	3.761	0.26718	5.865	0.04325	9.173	0.28796	7.974	0.15454	6.129	0.18667
9.015	0.34337	9.453	0.35066	6.985	0.13098	6.506	0.21402				--	2.031	0.28405		5.969	0.09374	2.93	0.3736	4.424	0.31966	7.344	0.34049	7.201	0.36521	7.393	0.5259		9.258	0.1936	3.763	0.26635	5.866	0.04267	9.175	0.28671	7.975	0.15517	6.13	0.18729
9.016	0.34351	9.454	0.35145	6.986	0.13212	6.507	0.21262				--	2.032	0.2958		5.971	0.09465	2.932	0.37655	4.425	0.32014	7.346	0.33978	7.202	0.36487	7.394	0.52634		9.259	0.19289	3.763	0.27073	5.867	0.04257	9.175	0.2883	7.976	0.15347	6.132	0.18534
9.017	0.34365	9.456	0.35007	6.987	0.13257	6.508	0.21657				--	2.033	0.28502		5.972	0.09424	2.933	0.37725	4.426	0.31511	7.347	0.33966	7.204	0.36468	7.394	0.52788		9.26	0.19418	3.765	0.26795	5.8685	0.0439	9.177	0.28877	7.977	0.15645	6.133	0.1852
9.018	0.34473	9.457	0.35147	6.99	0.13242	6.509	0.21434				--	2.034	0.29674		5.973	0.09534	2.934	0.3775	4.427	0.31975	7.348	0.3416	7.205	0.36417	7.395	0.5269		9.262	0.19483	3.766	0.26736	5.8695	0.04334	9.178	0.28926	7.978	0.1538	6.134	0.18537
9.02	0.34513	9.458	0.3516	6.991	0.13571	6.51	0.21278				--	2.036	0.2892		5.974	0.09452	2.936	0.37711	4.429	0.32066	7.349	0.34178	7.206	0.36483	7.397	0.52602		9.263	0.19479	3.768	0.26624	5.8705	0.04404	9.179	0.2891	7.98	0.15563	6.136	0.18389
9.021	0.34661	9.459	0.35188	6.992	0.13384	6.512	0.21467				--	2.037	0.29345		5.976	0.09377	2.937	0.37218	4.429	0.31931	7.35	0.34004	7.208	0.36597	7.399	0.52578		9.264	0.19411	3.769	0.26595	5.8725	0.04523	9.18	0.28959	7.981	0.15822	6.137	0.1851
9.022	0.34622	9.461	0.35202	6.993	0.13456	6.513	0.2172				--	2.038	0.28167		5.976	0.09371	2.938	0.37178	4.43	0.31661	7.352	0.34317	7.209	0.3648	7.4	0.52812		9.264	0.19404	3.77	0.26867	5.874	0.04448	9.181	0.29055	7.982	0.15651	6.138	0.18674
9.023	0.34501	9.462	0.35141	6.994	0.13313	6.515	0.2154				--	2.04	0.28907		5.978	0.09554	2.939	0.37429	4.432	0.3194	7.353	0.34246	7.21	0.36495	7.401	0.52884		9.266	0.19423	3.772	0.26589	5.8745	0.04614	9.183	0.28947	7.983	0.15895	6.139	0.18826
9.024	0.34675	9.463	0.35118	6.995	0.13413	6.516	0.21441				--	2.041	0.28907		5.98	0.09611	2.941	0.37205	4.434	0.31757	7.354	0.34251	7.211	0.36577	7.402	0.52975		9.267	0.19465	3.773	0.26257	5.8765	0.0435	9.184	0.29088	7.985	0.15763	6.141	0.18677
9.025	0.3465	9.465	0.35208	6.997	0.13183	6.517	0.21736				--	2.042	0.28901		5.98	0.09661	2.941	0.37459	4.434	0.31853	7.356	0.34179	7.212	0.3651	7.403	0.53021		9.268	0.1953	3.773	0.26225	5.877	0.04356	9.185	0.29152	7.986	0.15749	6.142	0.18617
9.027	0.34638	9.466	0.35247	6.998	0.13342	6.519	0.21719				--	2.042	0.28156		5.982	0.0962	2.943	0.37529	4.436	0.31352	7.357	0.34285	7.214	0.36558	7.405	0.53148		9.269	0.1955	3.774	0.26584	5.878	0.04347	9.187	0.2906	7.987	0.15618	6.143	0.18558
9.028	0.34637	9.467	0.35235	6.999	0.13155	6.52	0.21801				--	2.044	0.28463		5.983	0.09523	2.944	0.37376	4.437	0.31767	7.358	0.34243	7.215	0.36508	7.406	0.53203		9.27	0.19452	3.776	0.26552	5.8795	0.0456	9.189	0.29155	7.988	0.15836	6.144	0.18546
9.03	0.34785	9.468	0.35212	7	0.13343	6.52	0.21768				--	2.045	0.28888		5.984	0.09652	2.945	0.37397	4.438	0.31632	7.359	0.34248	7.216	0.36589	7.407	0.53488		9.272	0.19493	3.777	0.26194	5.881	0.045	9.189	0.29296	7.989	0.15808	6.145	0.1847
9.031	0.34746	9.47	0.35288	7.002	0.13371	6.522	0.21833				--	2.046	0.28138		5.985	0.09555	2.947	0.37358	4.439	0.31863	7.361	0.34336	7.217	0.36686	7.408	0.5364		9.273	0.19397	3.778	0.26963	5.882	0.04306	9.19	0.29392	7.991	0.1595	6.147	0.18591
9.032	0.34746	9.47	0.3524	7.003	0.13313	6.523	0.21841				--	2.048	0.28241		5.986	0.09643	2.948	0.37204	4.44	0.31776	7.361	0.34311	7.219	0.36537	7.41	0.53837		9.274	0.19554	3.78	0.26435	5.8835	0.04466	9.192	0.29471	7.992	0.15975	6.148	0.18622
9.032	0.34786	9.472	0.35305	7.004	0.13298	6.525	0.21848				--	2.049	0.28774		5.988	0.09696	2.949	0.37275	4.442	0.31642	7.363	0.34168	7.22	0.36586	7.411	0.54102		9.275	0.19596	3.781	0.26628	5.8845	0.04397	9.193	0.29425	7.993	0.15827	6.149	0.18608
9.033	0.3476	9.473	0.35243	7.005	0.13485	6.527	0.21685				--	2.05	0.29396		5.989	0.09711	2.95	0.37344	4.443	0.31507	7.365	0.34451	7.221	0.36584	7.412	0.54068		9.276	0.19501	3.783	0.26265	5.886	0.04416	9.194	0.29613	7.995	0.1593	6.15	0.18505
9.035	0.34854	9.474	0.35144	7.007	0.13469	6.527	0.21873				--	2.051	0.2844		5.99	0.09667	2.951	0.37484	4.444	0.31603	7.366	0.34304	7.223	0.36716	7.413	0.54299		9.277	0.19517	3.784	0.26404	5.8865	0.04456	9.196	0.29723	7.996	0.16032	6.151	0.18924
9.036	0.34894	9.476	0.35248	7.008	0.13514	6.528	0.21815				--	2.053	0.2918		5.992	0.09646	2.953	0.36995	4.446	0.31746	7.366	0.34513	7.223	0.36648	7.415	0.54493		9.279	0.19468	3.785	0.26372	5.8885	0.044	9.197	0.29646	7.997	0.15901	6.153	0.18418
9.037	0.34842	9.478	0.35298	7.008	0.13612	6.529	0.21945				--	2.054	0.28644		5.993	0.09733	2.954	0.37249	4.447	0.31612	7.368	0.34502	7.225	0.36697	7.415	0.54749		9.28	0.19487	3.786	0.26426	5.8895	0.04391	9.198	0.29772	7.998	0.16028	6.154	0.18492
9.039	0.34856	9.478	0.35224	7.01	0.13513	6.531	0.21929				--	2.055	0.29381		5.995	0.09733	2.956	0.37135	4.448	0.31431	7.369	0.3446	7.226	0.36646	7.417	0.54943		9.281	0.19506	3.787	0.26069	5.891	0.0444	9.2	0.29757	8	0.1592	6.155	0.18553
9.04	0.34802	9.48	0.35289	7.011	0.13669	6.532	0.21953				--	2.056	0.28948		5.995	0.09711	2.956	0.37052	4.45	0.31661	7.37	0.34465	7.227	0.36578	7.419	0.55232		9.282	0.19525	3.788	0.26256	5.8915	0.04357	9.201	0.29836	8.002	0.16023	6.157	0.18898
9.042	0.34897	9.481	0.3515	7.012	0.13611	6.533	0.21814				--	2.057	0.28422		5.996	0.09836	2.958	0.37458	4.451	0.31527	7.372	0.34541	7.229	0.3666	7.42	0.5525		9.283	0.19518	3.79	0.26395	5.8935	0.04331	9.202	0.29774	8.003	0.16047	6.158	0.18645
9.043	0.34977	9.482	0.3524	7.013	0.13498	6.534	0.22025				--	2.059	0.28408		5.998	0.09777	2.959	0.37084	4.452	0.31939	7.373	0.34615	7.23	0.3679	7.421	0.55755		9.285	0.19491	3.791	0.26417	5.8945	0.04493	9.202	0.299	8.004	0.1615	6.16	0.18723
9.045	0.34898	9.483	0.35355	7.015	0.13741	6.536	0.21944				--	2.06	0.28727		5.999	0.09756	2.96	0.36997	4.453	0.3108	7.374	0.34575	7.232	0.3679	7.422	0.56161		9.286	0.19579	3.793	0.26226	5.8955	0.04503	9.204	0.29963	8.005	0.16174	6.161	0.18707
9.045	0.34978	9.484	0.35268	7.016	0.1364	6.536	0.22033				--	2.062	0.29028		6	0.0979	2.962	0.37401	4.454	0.31176	7.375	0.34725	7.232	0.36755	7.423	0.95		9.287	0.19504	3.794	0.26029	5.8975	0.04571	9.206	0.30057	8.006	0.16237	6.162	0.18784
9.047	0.35084	9.485	0.35296	7.017	0.13655	6.538	0.22041				--	2.063	0.28193		6.001	0.09858	2.963	0.36914	4.456	0.31498	7.377	0.34714	7.234	0.36705	7.424	--		9.289	0.195	3.795	0.26498	5.8985	0.045	9.206	0.30041	8.007	0.16286	6.163	0.18888
9.047	0.35058	9.487	0.3531	7.019	0.13625	6.54	0.22163				--	2.064	0.28814		6.003	0.09873	2.964	0.37276	4.457	0.31546	7.378	0.34747	7.235	0.36818	7.425	--		9.29	0.19542	3.796	0.26136	5.9	0.046	9.207	0.30074	8.009	0.16155	6.165	0.18607
9.049	0.35152	9.488	0.35388	7.021	0.13882	6.54	0.22089				--	2.064	0.28599		6.004	0.0996	2.966	0.36719	4.458	0.31321	7.38	0.34927	7.236	0.36702	7.427	--		9.291	0.19538	3.797	0.2619	5.901	0.04403	9.209	0.3009	8.01	0.16217	6.166	0.1868
9.05	0.35232	9.49	0.353	7.021	0.13781	6.542	0.22031				--	2.066	0.28599		6.006	0.09864	2.966	0.3686	4.459	0.30822	7.382	0.3513	7.237	0.36686	7.428	--		9.292	0.19603	3.798	0.2605	5.9025	0.04515	9.21	0.30138	8.011	0.16204	6.167	0.18788
9.052	0.35087	9.491	0.35415	7.022	0.13667	6.543	0.22039				--	2.068	0.27961		6.007	0.09899	2.968	0.36821	4.46	0.31193	7.396	0.38308	7.238	0.3688	7.43	--		9.293	0.19551	3.8	0.26132	5.903	0.04431	9.211	0.30092	8.012	0.16407	6.169	0.18699
9.053	0.35126	9.492	0.35392	7.024	0.13483	6.545	0.21956				--	2.068	0.28063		6.008	0.09839	2.969	0.36778	4.462	0.30694	7.393	0.39072	7.24	0.3683	7.431	--		9.295	0.19501	3.8	0.25992	5.905	0.04468	9.212	0.30233	8.014	0.16252	6.169	0.18715
9.054	0.3518	9.494	0.35255	7.025	0.13639	6.545	0.22087				--	2.07	0.28897		6.009	0.09836	2.97	0.36697	4.463	0.30925	7.391	0.3959	7.241	0.36813	7.433	--		9.296	0.19494	3.802	0.2621	5.906	0.04554	9.213	0.30078	8.014	0.16338	6.171	0.18656
9.056	0.3518	9.495	0.35355	7.026	0.13795	6.547	0.22192				--	2.071	0.28168		6.01	0.09833	2.972	0.3688	4.464	0.31113	7.388	0.39604	7.242	0.36844	7.433	--		9.298	0.19649	3.803	0.25989	5.9075	0.04603	9.215	0.30125	8.016	0.16479	6.172	0.18776
9.056	0.35155	9.495	0.35509	7.027	0.13469	6.548	0.22216				--	2.073	0.27854		6.011	0.0985	2.973	0.3688	4.466	0.30889	7.387	0.39647	7.244	0.3686	7.435	--		9.299	0.19641	3.805	0.26042	5.908	0.04615	9.216	0.30281	8.017	0.16425	6.173	0.18748
9.058	0.35194	9.497	0.35498	7.029	0.13837	6.549	0.22119				--	2.074	0.27323		6.012	0.09932	2.973	0.3646	4.467	0.31028	7.388	0.39493	7.245	0.36809	7.436	--		9.301	0.1957	3.806	0.25931	5.91	0.04334	9.218	0.30298	8.018	0.16605	6.175	0.18644
9.059	0.35208	9.498	0.35437	7.03	0.1361	6.55	0.22167				--	2.075	0.2732		6.015	0.09874	2.975	0.36643	4.468	0.31306	7.389	0.39311	7.246	0.36792	7.436	--		9.302	0.19545	3.807	0.26231	5.91	0.04455	9.219	0.30067	8.019	0.16498	6.176	0.18497
9.06	0.35221	9.499	0.35424	7.031	0.13582	6.552	0.22149				--	2.076	0.28261		6.016	0.09908	2.976	0.36783	4.47	0.30809	7.39	0.39425	7.247	0.36921	7.438	--		9.303	0.19606	3.808	0.25927	5.9125	0.04587	9.22	0.30284	8.021	0.16367	6.177	0.18794
9.061	0.35301	9.5	0.35426	7.033	0.13539	6.553	0.22255				--	2.078	0.28875		6.017	0.09923	2.978	0.36702	4.471	0.30809	7.392	0.39327	7.249	0.37019	7.44	--		9.305	0.19556	3.81	0.26309	5.9135	0.04609	9.222	0.30223	8.022	0.16235	6.178	0.18855
9.063	0.35395	9.502	0.3544	7.033	0.13567	6.554	0.22239				--	2.079	0.27834		6.018	0.09957	2.98	0.36439	4.471	0.31359	7.393	0.3933	7.249	0.36968	7.441	--		9.306	0.19568	3.811	0.26116	5.915	0.04657	9.222	0.30317	8.023	0.16648	6.18	0.1862
9.064	0.35328	9.503	0.35479	7.034	0.13822	6.555	0.22465				--	2.081	0.272		6.019	0.09968	2.981	0.36289	4.473	0.31226	7.395	0.39402	7.25	0.36803	7.442	--		9.309	0.19592	3.812	0.26223	5.9155	0.04431	9.224	0.30302	8.024	0.16384	6.181	0.18693
9.065	0.35527	9.504	0.35467	7.037	0.13568	6.556	0.2231				--	2.081	0.27303		6.021	0.0984	2.982	0.36176	4.474	0.31184	7.396	0.39361	7.252	0.36803	7.443	--		9.309	0.19519	3.814	0.26276	5.917	0.0456	9.225	0.30442	8.026	0.16488	6.182	0.18738
9.066	0.35423	9.505	0.3542	7.037	0.13937	6.558	0.2252				--	2.083	0.2762		6.021	0.10038	2.982	0.36279	4.475	0.30917	7.397	0.39206	7.252	0.36915	7.445	--		9.31	0.19651	3.815	0.2592	5.918	0.04408	9.226	0.30319	8.027	0.16278	6.182	0.18695
9.068	0.35357	9.507	0.35408	7.038	0.13765	6.56	0.22439				--	2.084	0.29162		6.023	0.10089	2.985	0.35941	4.477	0.30784	7.398	0.39249	7.255	0.36948	7.445	--		9.311	0.19625	3.816	0.26108	5.919	0.04528	9.228	0.30274	8.028	0.16404	6.185	0.18594
9.069	0.3545	9.508	0.35447	7.041	0.1375	6.56	0.22527				--	2.085	0.27409		6.024	0.10009	2.985	0.36237	4.478	0.31014	7.399	0.39167	7.255	0.3701	7.446	--		9.312	0.19644	3.818	0.26162	5.9205	0.04532	9.229	0.30413	8.03	0.16428	6.186	0.18714
9.07	0.35409	9.509	0.35512	7.042	0.13709	6.562	0.22672				--	2.086	0.28026		6.026	0.10025	2.986	0.3642	4.479	0.30881	7.401	0.39295	7.257	0.37124	7.448	--		9.313	0.19596	3.819	0.25802	5.9215	0.04461	9.23	0.30429	8.031	0.16515	6.187	0.18698
9.071	0.35595	9.51	0.35488	7.042	0.13722	6.563	0.22696				--	2.087	0.275		6.027	0.10132	2.987	0.36667	4.48	0.30758	7.402	0.39282	7.258	0.3691	7.449	--		9.314	0.1975	3.82	0.25692	5.923	0.04404	9.231	0.30539	8.033	0.16593	6.188	0.18685
9.073	0.35715	9.512	0.35577	7.044	0.13765	6.564	0.22639				--	2.089	0.28637		6.028	0.09981	2.989	0.36405	4.483	0.30758	7.403	0.39312	7.259	0.36974	7.45	--		9.315	0.19589	3.821	0.25881	5.924	0.04615	9.232	0.30477	8.033	0.16525	6.189	0.18493
9.074	0.35544	9.513	0.3554	7.044	0.13822	6.565	0.22727				--	2.09	0.27497		6.029	0.10034	2.99	0.36587	4.483	0.30893	7.405	0.39327	7.261	0.36989	7.451	--		9.316	0.19627	3.823	0.25799	5.9255	0.04605	9.234	0.30632	8.035	0.16549	6.19	0.18657
9.075	0.35623	9.514	0.35479	7.046	0.13766	6.567	0.22589				--	2.091	0.28018		6.03	0.09916	2.991	0.36105	4.484	0.3031	7.406	0.39201	7.262	0.37037	7.453	--		9.318	0.19849	3.823	0.26069	5.927	0.04536	9.234	0.30632	8.036	0.16534	6.191	0.19072
9.077	0.35584	9.515	0.35532	7.047	0.13736	6.568	0.22814				--	2.092	0.26762		6.032	0.10098	2.992	0.35806	4.485	0.30857	7.407	0.39287	7.263	0.3702	7.454	--		9.319	0.19687	3.825	0.25768	5.9285	0.0446	9.236	0.30464	8.037	0.16558	6.193	0.1891
9.078	0.35742	9.517	0.35595	7.049	0.13934	6.569	0.22677				--	2.093	0.27697		6.033	0.10077	2.994	0.36316	4.487	0.30999	7.409	0.394	7.264	0.37017	7.456	--		9.32	0.19774	3.827	0.2544	5.929	0.04408	9.237	0.30574	8.038	0.16683	6.195	0.18957
9.08	0.35689	9.518	0.35471	7.05	0.13962	6.57	0.22862				--	2.095	0.27798		6.034	0.10052	2.995	0.36274	4.488	0.30685	7.409	0.39289	7.266	0.3705	7.457	--		9.321	0.19635	3.827	0.25821	5.931	0.04459	9.238	0.30728	8.04	0.16668	6.195	0.18882
9.08	0.35875	9.518	0.35512	7.051	0.13947	6.571	0.22708				--	2.096	0.27694		6.036	0.10067	2.996	0.36237	4.489	0.31095	7.411	0.39192	7.266	0.36885	7.458	--		9.322	0.19677	3.828	0.25793	5.9315	0.04531	9.24	0.30637	8.041	0.16768	6.197	0.18781
9.082	0.35862	9.521	0.35512	7.052	0.14003	6.573	0.22852				--	2.097	0.26553		6.037	0.10123	2.997	0.35868	4.49	0.30649	7.412	0.3932	7.268	0.37031	7.459	--		9.323	0.19827	3.829	0.25818	5.9335	0.04411	9.242	0.30544	8.042	0.16919	6.198	0.18678
9.083	0.35954	9.521	0.35563	7.054	0.13932	6.574	0.22835				--	2.098	0.26759		6.037	0.10062	2.998	0.36265	4.492	0.30788	7.413	0.39363	7.269	0.37013	7.46	--		9.325	0.19644	3.831	0.26034	5.9345	0.04322	9.242	0.30776	8.045	0.16956	6.199	0.18663
9.084	0.35756	9.523	0.35526	7.056	0.13848	6.575	0.22899				--	2.099	0.26861		6.039	0.10002	2.999	0.35636	4.493	0.30746	7.414	0.39437	7.27	0.36963	7.461	--		9.326	0.19707	3.832	0.25924	5.9355	0.04594	9.243	0.30747	8.045	0.17081	6.2	0.18783
9.085	0.35849	9.524	0.3554	7.056	0.14046	6.576	0.22987				--	2.101	0.27382		6.04	0.10017	3.001	0.35925	4.494	0.30432	7.417	0.39211	7.271	0.37092	7.463	--		9.327	0.19771	3.833	0.2603	5.937	0.0468	9.245	0.30763	8.047	0.17451	6.201	0.18874
9.086	0.35994	9.525	0.3558	7.057	0.13932	6.578	0.2301				--	2.102	0.26131		6.041	0.10088	3.002	0.35884	4.495	0.30258	7.417	0.39338	7.273	0.37107	7.464	--		9.328	0.19722	3.835	0.25676	5.9385	0.04529	9.246	0.30779	8.048	0.17397	6.204	0.18696
9.087	0.36073	9.526	0.35594	7.059	0.14002	6.579	0.22953				--	2.103	0.27474		6.042	0.10194	3.003	0.36136	4.497	0.3062	7.418	0.3927	7.274	0.36992	7.465	--		9.329	0.19738	3.836	0.25729	5.9395	0.04627	9.247	0.30701	8.049	0.17382	6.204	0.18815
9.089	0.36007	9.527	0.35684	7.06	0.14158	6.58	0.23097				--	2.105	0.26551		6.044	0.10097	3.005	0.35987	4.497	0.30536	7.419	0.39312	7.275	0.37073	7.466	--		9.331	0.19779	3.837	0.25538	5.9405	0.04495	9.248	0.30765	8.05	0.17636	6.205	0.18787
9.09	0.35995	9.53	0.35584	7.061	0.14186	6.581	0.23024				--	2.106	0.26329		6.045	0.10058	3.006	0.3569	4.499	0.30406	7.42	0.3937	7.276	0.3694	7.468	--		9.332	0.19798	3.838	0.2551	5.942	0.04407	9.25	0.30872	8.051	0.17453	6.207	0.18522
9.091	0.36047	9.53	0.35598	7.062	0.13944	6.583	0.23087				--	2.107	0.27777		6.046	0.10199	3.008	0.35909	4.502	0.30632	7.422	0.3947	7.278	0.37119	7.469	--		9.333	0.19836	3.839	0.25319	5.943	0.04634	9.251	0.30903	8.053	0.17782	6.207	0.18848
9.093	0.36112	9.531	0.35725	7.064	0.14057	6.584	0.23071				--	2.109	0.26337		6.048	0.10196	3.008	0.35937	4.501	0.30187	7.423	0.39345	7.279	0.37115	7.47	--		9.335	0.19836	3.84	0.2578	5.945	0.04498	9.253	0.30935	8.054	0.1773	6.209	0.18597
9.094	0.36087	9.533	0.35588	7.065	0.13972	6.585	0.23094				--	2.109	0.26849		6.049	0.10045	3.01	0.36118	4.503	0.30326	7.424	0.39472	7.281	0.37262	7.471	--		9.335	0.19765	3.841	0.2548	5.9455	0.04552	9.253	0.30844	8.055	0.17792	6.211	0.18805
9.096	0.36205	9.534	0.35552	7.065	0.14308	6.586	0.23221				--	2.111	0.2684		6.05	0.10115	3.011	0.35859	4.504	0.306	7.425	0.39361	7.282	0.36985	7.472	--		9.336	0.19803	3.843	0.25614	5.947	0.04606	9.255	0.31044	8.056	0.17892	6.212	0.19013
9.097	0.36113	9.535	0.35666	7.068	0.14169	6.588	0.23245				--	2.112	0.26941		6.051	0.10145	3.012	0.35781	4.506	0.30201	7.427	0.39405	7.283	0.37097	7.474	--		9.338	0.19844	3.844	0.25067	5.9485	0.04705	9.256	0.30999	8.057	0.17838	6.213	0.18777
9.098	0.36205	9.536	0.35643	7.069	0.14043	6.589	0.23268				--	2.114	0.26635		6.053	0.10105	3.014	0.35962	4.507	0.30339	7.428	0.39532	7.284	0.37015	7.475	--		9.339	0.19949	3.846	0.25477	5.9495	0.0477	9.257	0.30953	8.058	0.17939	6.214	0.18884
9.099	0.36245	9.538	0.35631	7.069	0.1407	6.59	0.23211				--	2.115	0.26329		6.054	0.10121	3.015	0.35374	4.508	0.30568	7.429	0.39519	7.285	0.37192	7.476	--		9.341	0.19724	3.846	0.25715	5.9505	0.04546	9.258	0.31014	8.059	0.1806	6.216	0.1869
9.1	0.36258	9.539	0.35607	7.07	0.14084	6.591	0.23258				--	2.116	0.26839		6.055	0.10118	3.016	0.35226	4.509	0.30574	7.43	0.39477	7.286	0.37143	7.478	--		9.341	0.19849	3.849	0.25227	5.952	0.04644	9.26	0.31062	8.061	0.18084	6.217	0.18825
9.101	0.36285	9.539	0.35584	7.072	0.13985	6.593	0.23138				--	2.117	0.26125		6.056	0.10111	3.017	0.35404	4.511	0.30352	7.431	0.39424	7.287	0.3714	7.48	--		9.344	0.19912	3.849	0.25172	5.953	0.04543	9.261	0.31139	8.062	0.17863	6.217	0.18751
9.103	0.36298	9.541	0.35711	7.073	0.14126	6.593	0.23305				--	2.118	0.26947		6.058	0.10038	3.018	0.35438	4.512	0.30262	7.433	0.39466	7.289	0.37171	7.48	--		9.345	0.19863	3.851	0.2555	5.9545	0.04628	9.262	0.31139	8.064	0.18092	6.219	0.18739
9.104	0.36389	9.543	0.35686	7.075	0.14026	6.595	0.23248				--	2.119	0.26635		6.058	0.10286	3.02	0.35397	4.512	0.30179	7.434	0.39593	7.291	0.37186	7.482	--		9.346	0.19834	3.852	0.25279	5.956	0.04694	9.264	0.31186	8.064	0.18138	6.22	0.18723
9.105	0.36493	9.543	0.35812	7.076	0.14137	6.596	0.23375				--	2.121	0.25814		6.061	0.10212	3.021	0.35143	4.514	0.30497	7.435	0.39496	7.292	0.37186	7.483	--		9.348	0.1983	3.853	0.2547	5.957	0.0473	9.265	0.31109	8.066	0.18162	6.221	0.18697
9.107	0.36402	9.545	0.35652	7.077	0.14376	6.598	0.23318				--	2.122	0.25508		6.061	0.10154	3.022	0.35718	4.515	0.30099	7.436	0.39526	7.292	0.37184	7.484	--		9.349	0.19823	3.855	0.25114	5.958	0.04692	9.266	0.31217	8.067	0.18148	6.223	0.18727
9.108	0.36519	9.546	0.3579	7.078	0.14306	6.599	0.23461				--	2.124	0.26636		6.062	0.10202	3.024	0.35461	4.516	0.30016	7.438	0.3957	7.294	0.37264	7.485	--		9.351	0.19797	3.856	0.25414	5.9595	0.04622	9.267	0.31355	8.068	0.18246	6.224	0.1889
9.109	0.36572	9.547	0.35679	7.08	0.14249	6.6	0.23325				--	2.125	0.26737		6.064	0.10273	3.025	0.35641	4.518	0.3051	7.439	0.39529	7.295	0.37214	7.486	--		9.352	0.19903	3.857	0.25059	5.961	0.04596	9.268	0.31233	8.069	0.18293	6.225	0.1883
9.111	0.36572	9.548	0.3572	7.081	0.14361	6.601	0.23451				--	2.126	0.25816		6.065	0.10289	3.026	0.35601	4.519	0.30248	7.44	0.396	7.296	0.37035	7.488	--		9.354	0.19809	3.858	0.2525	5.962	0.04464	9.27	0.31219	8.071	0.18241	6.226	0.18729
9.111	0.36546	9.551	0.3567	7.082	0.14207	6.603	0.23434				--	2.127	0.25919		6.066	0.10211	3.027	0.3513	4.521	0.30389	7.441	0.39601	7.297	0.37389	7.489	--		9.355	0.19941	3.86	0.25088	5.9635	0.04531	9.271	0.31312	8.072	0.18149	6.227	0.18701
9.113	0.36508	9.551	0.35771	7.084	0.145	6.604	0.23458				--	2.128	0.26021		6.067	0.10388	3.028	0.34939	4.522	0.30164	7.443	0.39657	7.299	0.37209	7.49	--		9.356	0.19846	3.86	0.25272	5.9645	0.04735	9.273	0.31219	8.073	0.18324	6.229	0.18731
9.114	0.36741	9.553	0.35771	7.084	0.14515	6.605	0.23441				--	2.129	0.26537		6.069	0.10349	3.03	0.34833	4.523	0.30306	7.443	0.3963	7.3	0.37159	7.491	--		9.357	0.19862	3.862	0.24921	5.965	0.04745	9.273	0.31312	8.074	0.1837	6.23	0.18834
9.114	0.36703	9.553	0.35699	7.086	0.14263	6.606	0.23384				--	2.13	0.25508		6.07	0.10379	3.03	0.35412	4.524	0.29902	7.445	0.39689	7.301	0.3719	7.492	--		9.359	0.19948	3.863	0.25139	5.967	0.04736	9.275	0.31237	8.076	0.18356	6.232	0.18864
9.117	0.36676	9.555	0.35763	7.086	0.14514	6.607	0.2359				--	2.133	0.25821		6.072	0.10265	3.032	0.35261	4.525	0.29771	7.447	0.39731	7.303	0.37205	7.494	--		9.36	0.19945	3.864	0.25109	5.9685	0.04648	9.276	0.31314	8.077	0.18439	6.233	0.18776
9.117	0.36729	9.556	0.35776	7.089	0.14346	6.609	0.23773				--	2.133	0.26227		6.073	0.10303	3.033	0.35331	4.526	0.29999	7.448	0.39734	7.304	0.37285	7.496	--		9.361	0.19832	3.865	0.25215	5.9695	0.04653	9.277	0.31359	8.079	0.18403	6.233	0.18836
9.119	0.36768	9.557	0.35753	7.089	0.14414	6.61	0.23716				--	2.134	0.2663		6.073	0.10388	3.034	0.35039	4.527	0.30047	7.45	0.39789	7.305	0.37334	7.496	--		9.361	0.1994	3.867	0.24945	5.9705	0.04647	9.278	0.31451	8.079	0.18577	6.235	0.18691
9.12	0.36846	9.559	0.35842	7.09	0.14597	6.611	0.2362				--	2.136	0.26328		6.075	0.10311	3.036	0.34999	4.528	0.29965	7.45	0.39874	7.306	0.37169	7.498	--		9.362	0.19889	3.868	0.25375	5.972	0.04528	9.28	0.31376	8.08	0.18699	6.236	0.18633
9.122	0.36885	9.56	0.35756	7.092	0.14624	6.612	0.23683				--	2.136	0.25717		6.076	0.10397	3.037	0.34923	4.53	0.30013	7.452	0.39763	7.308	0.37314	7.498	--		9.364	0.19911	3.87	0.25294	5.973	0.04655	9.281	0.31453	8.082	0.18531	6.237	0.18707
9.123	0.36871	9.561	0.35919	7.093	0.14399	6.613	0.23689				--	2.137	0.25009		6.078	0.10393	3.039	0.35033	4.531	0.30024	7.452	0.39974	7.309	0.37296	7.499	--		9.364	0.19926	3.87	0.24673	5.974	0.04661	9.282	0.31498	8.083	0.18554	6.238	0.18812
9.124	0.36924	9.562	0.35871	7.094	0.14384	6.615	0.23631				--	2.139	0.26323		6.079	0.10246	3.039	0.34958	4.533	0.30024	7.453	0.39835	7.31	0.3728	7.501	--		9.366	0.19923	3.872	0.25131	5.975	0.04639	9.283	0.3156	8.084	0.18638	6.24	0.1874
9.126	0.36924	9.564	0.35909	7.095	0.14607	6.616	0.23775				--	2.14	0.2552		6.079	0.10293	3.041	0.34768	4.533	0.30299	7.455	0.39864	7.311	0.37262	7.502	--		9.367	0.19986	3.873	0.25156	5.977	0.04663	9.285	0.31637	8.086	0.18396	6.242	0.1874
9.126	0.3691	9.565	0.35848	7.097	0.14509	6.617	0.239				--	2.141	0.25421		6.081	0.10309	3.043	0.34989	4.535	0.30123	7.457	0.39907	7.312	0.3726	7.504	--		9.368	0.19935	3.875	0.25156	5.9785	0.04669	9.286	0.31622	8.087	0.18533	6.242	0.18902
9.127	0.36988	9.566	0.35875	7.098	0.14662	6.619	0.23764				--	2.143	0.25111		6.082	0.10524	3.043	0.34728	4.537	0.30037	7.458	0.3995	7.314	0.3734	7.505	--		9.37	0.19975	3.875	0.24779	5.9795	0.04735	9.287	0.31454	8.088	0.18655	6.243	0.18653
9.129	0.37027	9.568	0.35838	7.099	0.14649	6.62	0.23746				--	2.144	0.25928		6.084	0.10282	3.044	0.34331	4.537	0.30044	7.459	0.40048	7.315	0.37564	7.506	--		9.371	0.19999	3.877	0.24832	5.9805	0.04789	9.288	0.31653	8.09	0.18639	6.245	0.18816
9.13	0.37093	9.569	0.35952	7.1	0.15037	6.621	0.23992				--	2.145	0.25225		6.085	0.10351	3.046	0.34834	4.539	0.30003	7.46	0.39868	7.317	0.37515	7.508	--		9.371	0.19991	3.878	0.24966	5.982	0.04424	9.289	0.31638	8.091	0.18814	6.246	0.18802
9.131	0.37182	9.57	0.36001	7.102	0.14939	6.623	0.23856				--	2.147	0.25118		6.086	0.10348	3.047	0.34328	4.54	0.29783	7.461	0.39926	7.318	0.374	7.509	--		9.373	0.1992	3.879	0.24992	5.983	0.04719	9.29	0.317	8.092	0.18761	6.247	0.18906
9.132	0.37183	9.57	0.35905	7.103	0.14799	6.624	0.23861				--	2.148	0.2543		6.087	0.10415	3.049	0.34434	4.541	0.29522	7.463	0.39885	7.319	0.37512	7.51	--		9.374	0.19893	3.881	0.24884	5.9835	0.04729	9.292	0.31776	8.093	0.18707	6.249	0.18818
9.134	0.37272	9.572	0.35843	7.104	0.14687	6.626	0.24061				--	2.149	0.25825		6.089	0.10393	3.049	0.34685	4.543	0.29928	7.464	0.4001	7.32	0.37527	7.511	--		9.375	0.19957	3.882	0.24615	5.9855	0.04782	9.293	0.317	8.094	0.18641	6.249	0.1879
9.135	0.37209	9.573	0.35796	7.106	0.14841	6.626	0.24225				--	2.15	0.25734		6.09	0.10299	3.051	0.3454	4.544	0.29757	7.465	0.4004	7.321	0.3738	7.513	--		9.376	0.1986	3.883	0.24396	5.987	0.04786	9.294	0.31655	8.096	0.18799	6.251	0.18601
9.136	0.37182	9.575	0.35933	7.107	0.14659	6.628	0.24265				--	2.152	0.25835		6.091	0.10438	3.052	0.34716	4.546	0.29668	7.467	0.39859	7.322	0.37428	7.514	--		9.378	0.19947	3.885	0.24936	5.988	0.04669	9.295	0.31731	8.098	0.18838	6.252	0.1869
9.136	0.37247	9.576	0.35996	7.108	0.14811	6.628	0.24271				--	2.153	0.25528		6.093	0.10381	3.053	0.34786	4.546	0.29537	7.468	0.40014	7.323	0.37491	7.515	--		9.379	0.19965	3.886	0.24748	5.989	0.0477	9.296	0.31641	8.098	0.18694	6.252	0.1875
9.139	0.3744	9.577	0.35985	7.109	0.14656	6.63	0.24152				--	2.154	0.24828		6.094	0.10486	3.054	0.35141	4.547	0.29727	7.469	0.40084	7.325	0.37506	7.516	--		9.38	0.2007	3.887	0.25043	5.991	0.04758	9.298	0.3193	8.1	0.18732	6.254	0.1881
9.14	0.37388	9.578	0.35937	7.111	0.1481	6.63	0.24198				--	2.155	0.2703		6.095	0.10374	3.056	0.34567	4.549	0.29325	7.47	0.40224	7.326	0.37585	7.518	--		9.382	0.19977	3.888	0.24663	5.9915	0.04656	9.301	0.32036	8.1	0.18816	6.256	0.18706
9.142	0.37375	9.58	0.35827	7.112	0.1492	6.632	0.24323				--	2.156	0.25027		6.096	0.10426	3.057	0.34313	4.55	0.30046	7.47	0.40211	7.327	0.37518	7.519	--		9.383	0.19928	3.89	0.25282	5.993	0.04865	9.302	0.32187	8.102	0.18801	6.257	0.18782
9.143	0.37375	9.581	0.36063	7.113	0.14948	6.634	0.24283				--	2.158	0.25634		6.097	0.1033	3.058	0.34708	4.552	0.29385	7.473	0.40142	7.329	0.37597	7.52	--		9.384	0.19947	3.891	0.24853	5.9945	0.04686	9.302	0.32202	8.103	0.18772	6.258	0.18812
9.143	0.37362	9.582	0.36003	7.114	0.1496	6.634	0.24368				--	2.16	0.24831		6.098	0.10214	3.059	0.34415	4.553	0.29113	7.474	0.40115	7.33	0.37645	7.521	--		9.385	0.20073	3.892	0.2477	5.9955	0.04904	9.303	0.32249	8.105	0.18884	6.259	0.18872
9.146	0.37337	9.583	0.35955	7.116	0.15044	6.636	0.24588				--	2.16	0.25141		6.1	0.10463	3.061	0.34594	4.553	0.29568	7.474	0.4027	7.331	0.37531	7.523	--		9.387	0.20025	3.892	0.24929	5.9965	0.0499	9.304	0.32279	8.105	0.18892	6.261	0.18768
9.146	0.37375	9.585	0.35869	7.116	0.14848	6.637	0.24374				--	2.162	0.24636		6.102	0.10409	3.062	0.34021	4.555	0.29438	7.477	0.40186	7.332	0.37497	7.524	--		9.388	0.19977	3.895	0.24929	5.998	0.0486	9.306	0.32234	8.107	0.18764	6.262	0.18786
9.147	0.37336	9.586	0.35958	7.118	0.14875	6.638	0.24594				--	2.163	0.2504		6.102	0.10424	3.063	0.34306	4.556	0.29535	7.477	0.40146	7.334	0.37415	7.525	--		9.389	0.20037	3.895	0.24875	5.9995	0.0468	9.307	0.32158	8.108	0.189	6.264	0.18858
9.148	0.37439	9.587	0.36008	7.119	0.14902	6.639	0.2456				--	2.164	0.25141		6.103	0.10491	3.064	0.34661	4.558	0.29141	7.478	0.40341	7.335	0.37558	7.526	--		9.391	0.20014	3.897	0.24821	6.0005	0.04733	9.308	0.32158	8.109	0.19021	6.265	0.18858
9.15	0.37541	9.589	0.36047	7.12	0.14834	6.641	0.24622				--	2.166	0.26043		6.105	0.10451	3.066	0.34447	4.559	0.29583	7.48	0.403	7.336	0.37573	7.528	--		9.391	0.19962	3.899	0.24178	6.002	0.04782	9.308	0.32385	8.111	0.19006	6.265	0.19006
9.152	0.3749	9.59	0.35985	7.122	0.14943	6.642	0.24408				--	2.167	0.2434		6.106	0.10393	3.066	0.34373	4.559	0.29594	7.481	0.40287	7.337	0.37507	7.529	--		9.393	0.20045	3.899	0.24446	6.0025	0.04896	9.311	0.3252	8.112	0.18901	6.267	0.18948
9.152	0.37503	9.591	0.36087	7.123	0.15011	6.643	0.24532				--	2.168	0.24849		6.107	0.10423	3.068	0.34121	4.561	0.29372	7.482	0.40344	7.339	0.37715	7.53	--		9.395	0.19997	3.901	0.24743	6.004	0.04704	9.312	0.32326	8.114	0.19149	6.268	0.18848
9.153	0.37607	9.593	0.36062	7.124	0.15122	6.645	0.24515				--	2.169	0.24146		6.109	0.10291	3.069	0.33973	4.562	0.29421	7.484	0.40193	7.34	0.37472	7.532	--		9.396	0.20078	3.902	0.24796	6.0055	0.04696	9.313	0.3249	8.115	0.19059	6.269	0.18834
9.155	0.37592	9.593	0.36039	7.125	0.1497	6.646	0.24656				--	2.17	0.24455		6.11	0.10398	3.07	0.34262	4.563	0.29343	7.485	0.40345	7.341	0.37841	7.532	--		9.398	0.19964	3.903	0.24582	6.007	0.04609	9.314	0.32357	8.116	0.1942	6.27	0.18894
9.156	0.37529	9.595	0.36028	7.127	0.1512	6.647	0.24521				--	2.171	0.2376		6.111	0.10303	3.071	0.33756	4.565	0.29391	7.486	0.40415	7.342	0.37598	7.534	--		9.399	0.20093	3.905	0.24795	6.008	0.04847	9.315	0.32461	8.117	0.19315	6.272	0.18836
9.157	0.37605	9.596	0.36129	7.128	0.15107	6.648	0.24465				--	2.174	0.2446		6.112	0.10519	3.073	0.3415	4.566	0.29351	7.487	0.40278	7.343	0.37565	7.535	--		9.4	0.20064	3.906	0.24445	6.0095	0.04926	9.316	0.32491	8.119	0.19487	6.273	0.18808
9.159	0.37643	9.598	0.36069	7.129	0.15036	6.649	0.2451				--	2.175	0.24364		6.113	0.10402	3.074	0.33793	4.567	0.29399	7.489	0.40293	7.345	0.37772	7.537	--		9.402	0.20101	3.907	0.24658	6.01	0.04856	9.318	0.32538	8.12	0.19434	6.275	0.1862
9.16	0.37708	9.599	0.3597	7.131	0.15036	6.651	0.2473				--	2.176	0.25257		6.115	0.10385	3.075	0.34361	4.568	0.29318	7.49	0.40293	7.346	0.37577	7.537	--		9.404	0.2019	3.908	0.24444	6.0115	0.04953	9.319	0.32371	8.121	0.19569	6.276	0.18868
9.161	0.37463	9.599	0.36082	7.131	0.15326	6.652	0.24651				--	2.177	0.24669		6.115	0.10379	3.077	0.34109	4.57	0.29455	7.49	0.40433	7.348	0.37657	7.539	--		9.404	0.20053	3.91	0.24497	6.0125	0.04809	9.32	0.32477	8.122	0.1963	6.277	0.18928
9.162	0.37669	9.6	0.36084	7.134	0.1516	6.652	0.2464				--	2.178	0.2477		6.117	0.10462	3.078	0.33966	4.571	0.28878	7.492	0.40365	7.349	0.37639	7.54	--		9.405	0.20069	3.911	0.24421	6.0145	0.04675	9.321	0.32507	8.123	0.19764	6.279	0.19089
9.164	0.3763	9.602	0.35998	7.134	0.15295	6.655	0.24584				--	2.18	0.24674		6.119	0.10536	3.079	0.34037	4.572	0.29157	7.493	0.40449	7.35	0.37637	7.541	--		9.407	0.20024	3.911	0.24444	6.015	0.0479	9.323	0.32569	8.124	0.19749	6.28	0.18943
9.165	0.37553	9.603	0.36099	7.139	0.15335	6.656	0.2492				--	2.181	0.24276		6.119	0.10384	3.08	0.34177	4.574	0.28583	7.495	0.40491	7.352	0.37604	7.542	--		9.407	0.20146	3.913	0.24793	6.0165	0.0475	9.325	0.32613	8.125	0.19944	6.281	0.1877
9.165	0.37693	9.605	0.36014	7.139	0.15489	6.657	0.24825				--	2.182	0.2527		6.121	0.10489	3.082	0.33931	4.575	0.29608	7.496	0.40463	7.352	0.37747	7.543	--		9.41	0.20146	3.915	0.24443	6.018	0.04695	9.326	0.32643	8.127	0.19816	6.281	0.18697
9.168	0.37591	9.606	0.36151	7.137	0.15529	6.658	0.24769				--	2.184	0.23688		6.122	0.10468	3.083	0.3357	4.576	0.29084	7.496	0.40464	7.353	0.37682	7.545	--		9.41	0.20188	3.916	0.24523	6.019	0.04809	9.328	0.32898	8.128	0.19935	6.283	0.1915
9.168	0.37655	9.607	0.36213	7.137	0.15461	6.659	0.24931				--	2.184	0.24786		6.123	0.10392	3.084	0.34283	4.578	0.29262	7.498	0.40549	7.355	0.37632	7.546	--		9.411	0.20207	3.916	0.2431	6.0205	0.04862	9.329	0.33198	8.13	0.19958	6.285	0.18657
9.169	0.37655	9.608	0.36078	7.139	0.15515	6.661	0.24875				--	2.186	0.23695		6.124	0.10408	3.085	0.34103	4.578	0.29181	7.5	0.40493	7.356	0.37679	7.547	--		9.412	0.20269	3.918	0.24602	6.022	0.04728	9.331	0.33406	8.131	0.19792	6.286	0.18919
9.171	0.37617	9.609	0.36105	7.141	0.15416	6.662	0.24937				--	2.187	0.23694		6.125	0.10472	3.087	0.33956	4.58	0.29141	7.5	0.4055	7.357	0.37837	7.549	--		9.413	0.20132	3.919	0.24496	6.0225	0.04825	9.333	0.33867	8.132	0.19965	6.286	0.18862
9.172	0.37757	9.611	0.36242	7.142	0.15222	6.663	0.24763				--	2.188	0.24097		6.127	0.10539	3.088	0.34027	4.581	0.29189	7.502	0.40469	7.359	0.3782	7.549	--		9.414	0.20218	3.92	0.24256	6.0235	0.04756	9.334	0.34178	8.133	0.20047	6.287	0.19126
9.173	0.37718	9.612	0.36181	7.144	0.15373	6.664	0.24903				--	2.19	0.24897		6.129	0.10519	3.089	0.33426	4.582	0.28932	7.504	0.40441	7.36	0.37658	7.551	--		9.415	0.20188	3.923	0.24575	6.025	0.04777	9.335	0.34578	8.135	0.19956	6.29	0.18687
9.174	0.37668	9.613	0.36158	7.145	0.15358	6.665	0.25066				--	2.19	0.24794		6.13	0.10568	3.091	0.3353	4.584	0.28932	7.504	0.40484	7.362	0.37608	7.552	--		9.417	0.20229	3.923	0.24044	6.0265	0.04844	9.336	0.3474	8.136	0.19979	6.29	0.19082
9.176	0.37949	9.615	0.36171	7.146	0.15537	6.667	0.2501				--	2.192	0.24306		6.131	0.10384	3.091	0.33601	4.584	0.29206	7.505	0.40539	7.363	0.37654	7.553	--		9.418	0.2018	3.925	0.24283	6.0275	0.04621	9.337	0.34799	8.137	0.20113	6.293	0.19256
9.178	0.37718	9.616	0.36161	7.148	0.15357	6.668	0.2511				--	2.193	0.24508		6.132	0.10487	3.092	0.3353	4.586	0.28988	7.507	0.40582	7.364	0.37862	7.555	--		9.419	0.20203	3.925	0.2423	6.029	0.04779	9.337	0.34887	8.138	0.20083	6.293	0.18982
9.178	0.3782	9.617	0.36174	7.149	0.15507	6.669	0.25255				--	2.194	0.23911		6.134	0.10592	3.094	0.33779	4.587	0.29302	7.508	0.40623	7.365	0.37684	7.556	--		9.419	0.20259	3.927	0.24124	6.03	0.04922	9.339	0.34842	8.14	0.2035	6.294	0.19099
9.18	0.37833	9.618	0.36261	7.15	0.1537	6.672	0.25115				--	2.196	0.23028		6.135	0.10461	3.096	0.33779	4.588	0.29398	7.509	0.40515	7.366	0.37778	7.557	--		9.422	0.20102	3.928	0.24177	6.0315	0.04624	9.34	0.34798	8.142	0.20505	6.295	0.19071
9.181	0.37768	9.619	0.36251	7.151	0.15424	6.671	0.25082				--	2.196	0.23628		6.136	0.10531	3.096	0.33496	4.59	0.29005	7.511	0.4064	7.368	0.37728	7.558	--		9.422	0.2021	3.929	0.2423	6.0325	0.04784	9.341	0.349	8.144	0.20654	6.297	0.19014
9.182	0.37832	9.62	0.36238	7.153	0.15478	6.673	0.25104				--	2.199	0.23635		6.137	0.10438	3.098	0.3374	4.591	0.29142	7.512	0.40626	7.369	0.37808	7.559	--		9.423	0.2027	3.93	0.23802	6.0345	0.0479	9.342	0.34885	8.144	0.20788	6.298	0.19
9.183	0.37845	9.621	0.36402	7.155	0.15683	6.674	0.25282				--	2.199	0.23737		6.138	0.10539	3.1	0.33524	4.592	0.28708	7.513	0.40559	7.37	0.3787	7.561	--		9.425	0.20133	3.931	0.24151	6.0355	0.04856	9.343	0.35002	8.145	0.20757	6.299	0.19277
9.184	0.3778	9.624	0.36218	7.155	0.15571	6.675	0.25288				--	2.201	0.24823		6.14	0.10533	3.1	0.33208	4.594	0.29286	7.514	0.40643	7.372	0.37934	7.561	--		9.426	0.20174	3.933	0.24336	6.0365	0.048	9.345	0.35017	8.147	0.21074	6.301	0.19103
9.187	0.37704	9.625	0.36281	7.157	0.15488	6.677	0.25115				--	2.202	0.23352		6.142	0.10546	3.103	0.33524	4.595	0.28805	7.516	0.40657	7.372	0.37852	7.564	--		9.427	0.20122	3.935	0.24257	6.0375	0.04897	9.346	0.34958	8.148	0.20984	6.301	0.19336
9.187	0.37741	9.626	0.36219	7.157	0.15378	6.678	0.25371				--	2.203	0.24337		6.143	0.10548	3.103	0.33702	4.596	0.28853	7.517	0.40643	7.373	0.37978	7.565	--		9.429	0.20188	3.935	0.24042	6.0385	0.04828	9.346	0.35089	8.149	0.21066	6.303	0.19278
9.188	0.37908	9.627	0.36357	7.159	0.15652	6.679	0.25198				--	2.204	0.23453		6.143	0.10487	3.104	0.33664	4.597	0.29214	7.518	0.40672	7.375	0.37961	7.566	--		9.429	0.20226	3.937	0.23644	6.04	0.04941	9.349	0.35178	8.151	0.21251	6.304	0.19033
9.189	0.37857	9.628	0.36321	7.16	0.15513	6.68	0.25437				--	2.206	0.24149		6.145	0.10555	3.105	0.33275	4.599	0.2909	7.52	0.40686	7.376	0.3788	7.567	--		9.431	0.20173	3.937	0.24095	6.0415	0.04781	9.349	0.35074	8.151	0.21257	6.306	0.19191
9.191	0.37843	9.629	0.36322	7.161	0.15567	6.682	0.25576				--	2.207	0.22874		6.146	0.10625	3.107	0.33453	4.6	0.28913	7.521	0.40631	7.377	0.37846	7.568	--		9.433	0.20304	3.938	0.24016	6.043	0.04756	9.35	0.35044	8.153	0.21243	6.307	0.19483
9.192	0.37792	9.631	0.36384	7.163	0.15554	6.683	0.25326				--	2.208	0.2347		6.147	0.10459	3.108	0.33733	4.6	0.2901	7.521	0.40688	7.379	0.37891	7.569	--		9.434	0.20281	3.941	0.24069	6.044	0.04773	9.352	0.35366	8.154	0.21337	6.308	0.19295
9.192	0.37983	9.632	0.36299	7.164	0.15745	6.684	0.25387				--	2.209	0.23181		6.148	0.10488	3.109	0.33486	4.602	0.28838	7.523	0.40729	7.38	0.37811	7.571	--		9.434	0.20207	3.942	0.24122	6.0445	0.04905	9.352	0.35191	8.155	0.21322	6.309	0.19354
9.195	0.37868	9.633	0.36312	7.165	0.15592	6.685	0.25314				--	2.211	0.23673		6.15	0.1063	3.11	0.33204	4.604	0.28887	7.524	0.40813	7.381	0.37954	7.572	--		9.436	0.20289	3.943	0.2407	6.0465	0.04727	9.354	0.35278	8.156	0.21417	6.311	0.19297
9.196	0.37881	9.634	0.36266	7.167	0.15715	6.687	0.25235				--	2.212	0.2319		6.151	0.105	3.112	0.33523	4.605	0.28498	7.526	0.40746	7.382	0.38047	7.573	--		9.438	0.20263	3.945	0.24228	6.0475	0.0478	9.356	0.35247	8.157	0.21439	6.312	0.19153
9.197	0.37867	9.636	0.36402	7.167	0.15782	6.687	0.25453				--	2.213	0.23876		6.152	0.10515	3.112	0.33345	4.606	0.28723	7.527	0.40786	7.384	0.3787	7.575	--		9.439	0.2017	3.945	0.23647	6.049	0.04998	9.356	0.35393	8.158	0.21334	6.313	0.19269
9.198	0.37829	9.637	0.3639	7.168	0.15549	6.688	0.25458				--	2.214	0.23293		6.153	0.10544	3.114	0.33485	4.607	0.28595	7.528	0.40719	7.385	0.37758	7.576	--		9.44	0.20252	3.946	0.23806	6.05	0.04881	9.358	0.35262	8.16	0.21615	6.314	0.19253
9.199	0.3788	9.638	0.36355	7.17	0.15534	6.69	0.25323				--	2.215	0.22614		6.155	0.10577	3.116	0.33378	4.608	0.28074	7.529	0.40829	7.386	0.37995	7.577	--		9.442	0.20292	3.949	0.24202	6.051	0.04648	9.359	0.35335	8.161	0.21472	6.315	0.19444
9.201	0.37968	9.639	0.36417	7.171	0.15767	6.691	0.25524				--	2.217	0.23597		6.156	0.1052	3.116	0.3292	4.61	0.28516	7.531	0.40817	7.387	0.37768	7.578	--		9.443	0.20241	3.949	0.2386	6.053	0.04712	9.36	0.35421	8.163	0.21693	6.317	0.19387
9.202	0.38033	9.64	0.36395	7.172	0.15779	6.693	0.25546				--	2.218	0.22921		6.157	0.10589	3.117	0.33378	4.61	0.28661	7.532	0.40886	7.389	0.37848	7.58	--		9.445	0.20323	3.95	0.24203	6.054	0.04931	9.362	0.35449	8.163	0.21715	6.318	0.19416
9.203	0.37955	9.642	0.36432	7.174	0.15805	6.694	0.25452				--	2.22	0.23605		6.158	0.10528	3.119	0.33028	4.613	0.28485	7.533	0.40791	7.39	0.37831	7.581	--		9.447	0.20208	3.952	0.2415	6.055	0.04874	9.362	0.35508	8.164	0.21911	6.319	0.19359
9.205	0.37917	9.643	0.36347	7.175	0.15832	6.695	0.25513				--	2.221	0.23124		6.16	0.10471	3.12	0.33201	4.613	0.28622	7.534	0.40832	7.391	0.37988	7.582	--		9.448	0.20334	3.954	0.2415	6.056	0.04762	9.364	0.35375	8.168	0.22131	6.32	0.19516
9.206	0.37943	9.644	0.36398	7.176	0.15762	6.696	0.25518				--	2.222	0.22837		6.161	0.10681	3.121	0.33379	4.614	0.28406	7.535	0.40779	7.393	0.37907	7.584	--		9.45	0.20264	3.954	0.24045	6.058	0.0486	9.365	0.35448	8.168	0.2224	6.321	0.19315
9.206	0.37891	9.646	0.36337	7.178	0.15993	6.698	0.25462				--	2.223	0.23521		6.163	0.10608	3.122	0.32604	4.615	0.28239	7.537	0.40821	7.394	0.37921	7.584	--		9.451	0.20259	3.955	0.23756	6.059	0.04743	9.366	0.35579	8.168	0.22319	6.323	0.19303
9.208	0.38083	9.647	0.36313	7.179	0.15691	6.699	0.25639				--	2.224	0.22839		6.163	0.10512	3.123	0.32853	4.617	0.28639	7.538	0.40917	7.395	0.37841	7.586	--		9.452	0.20301	3.957	0.23727	6.06	0.04656	9.367	0.3552	8.17	0.22356	6.324	0.19246
9.209	0.38069	9.647	0.36377	7.18	0.16046	6.7	0.25584				--	2.225	0.23345		6.165	0.10549	3.125	0.33031	4.618	0.28424	7.539	0.40836	7.396	0.37984	7.587	--		9.453	0.20338	3.958	0.23862	6.061	0.04862	9.369	0.35709	8.17	0.22361	6.325	0.19232
9.21	0.37941	9.65	0.36464	7.181	0.15814	6.701	0.25666				--	2.226	0.22858		6.165	0.10667	3.126	0.33273	4.619	0.28473	7.541	0.41041	7.397	0.38044	7.588	--		9.455	0.20289	3.959	0.23833	6.0625	0.04489	9.37	0.35577	8.172	0.22456	6.326	0.19462
9.212	0.38055	9.651	0.36366	7.183	0.1577	6.703	0.25494				--	2.229	0.23153		6.167	0.10661	3.128	0.33241	4.62	0.28569	7.542	0.40865	7.399	0.38028	7.59	--		9.456	0.20378	3.96	0.23886	6.064	0.04965	9.371	0.35577	8.173	0.22461	6.328	0.19536
9.213	0.38119	9.651	0.36416	7.183	0.16071	6.704	0.25671				--	2.23	0.23253		6.169	0.1057	3.129	0.32991	4.622	0.28179	7.543	0.41043	7.4	0.37979	7.591	--		9.456	0.20349	3.961	0.23758	6.0655	0.04893	9.373	0.35677	8.175	0.22738	6.329	0.19349
9.214	0.38017	9.653	0.36504	7.185	0.16041	6.705	0.25771				--	2.231	0.23547		6.169	0.10581	3.13	0.32851	4.623	0.28451	7.544	0.40988	7.401	0.37994	7.592	--		9.458	0.20349	3.963	0.24201	6.066	0.04934	9.374	0.35605	8.176	0.2254	6.33	0.19248
9.216	0.38156	9.654	0.36468	7.187	0.15699	6.706	0.25737				--	2.232	0.23069		6.171	0.10633	3.131	0.3345	4.625	0.285	7.546	0.41057	7.402	0.37975	7.593	--		9.458	0.20407	3.964	0.23939	6.068	0.04938	9.375	0.35794	8.177	0.22524	6.331	0.19264
9.217	0.38144	9.655	0.36505	7.188	0.15946	6.708	0.25759				--	2.233	0.23271		6.172	0.10612	3.132	0.3275	4.626	0.28635	7.547	0.40991	7.403	0.38102	7.594	--		9.46	0.20404	3.965	0.24283	6.069	0.04912	9.376	0.35792	8.178	0.22656	6.333	0.19293
9.218	0.38105	9.656	0.36556	7.188	0.15835	6.709	0.25718				--	2.234	0.22987		6.173	0.10659	3.134	0.33202	4.627	0.2807	7.548	0.41114	7.405	0.38052	7.595	--		9.461	0.20382	3.967	0.23625	6.07	0.04751	9.378	0.35894	8.179	0.22698	6.334	0.19108
9.219	0.3813	9.658	0.36496	7.19	0.15901	6.709	0.2588				--	2.236	0.22702		6.175	0.10727	3.136	0.32366	4.628	0.28609	7.549	0.41074	7.406	0.38003	7.596	--		9.461	0.20353	3.968	0.23602	6.0715	0.04847	9.379	0.35966	8.181	0.2279	6.335	0.19424
9.221	0.38168	9.659	0.36485	7.191	0.16009	6.711	0.25769				--	2.237	0.22988		6.176	0.10616	3.136	0.32437	4.63	0.28215	7.55	0.41102	7.407	0.38018	7.598	--		9.463	0.20504	3.969	0.23865	6.0725	0.04671	9.38	0.35775	8.182	0.22666	6.337	0.19253
9.222	0.38143	9.66	0.36498	7.192	0.15832	6.713	0.25984				--	2.238	0.22905		6.177	0.10774	3.137	0.32684	4.631	0.28439	7.552	0.41062	7.408	0.38015	7.599	--		9.464	0.20416	3.971	0.24255	6.0735	0.04845	9.381	0.35878	8.183	0.22542	6.337	0.19497
9.222	0.38142	9.661	0.36511	7.193	0.16007	6.714	0.25967				--	2.239	0.22027		6.178	0.10732	3.139	0.32648	4.632	0.28662	7.553	0.41076	7.41	0.37902	7.601	--		9.464	0.20319	3.971	0.23813	6.075	0.0488	9.382	0.35875	8.184	0.22635	6.338	0.19239
9.224	0.3813	9.662	0.36464	7.195	0.1583	6.715	0.25834				--	2.24	0.22816		6.18	0.10674	3.14	0.3324	4.633	0.28451	7.554	0.41063	7.411	0.38235	7.602	--		9.466	0.2036	3.973	0.23784	6.076	0.04799	9.384	0.35848	8.185	0.22605	6.341	0.19584
9.225	0.38179	9.664	0.36551	7.196	0.15938	6.716	0.25933				--	2.241	0.23108		6.181	0.10563	3.141	0.32894	4.634	0.28373	7.555	0.41036	7.412	0.38122	7.604	--		9.467	0.20396	3.974	0.23604	6.078	0.04925	9.384	0.35992	8.187	0.22771	6.341	0.19486
9.227	0.38167	9.665	0.36515	7.197	0.15759	6.717	0.25899				--	2.243	0.2359		6.182	0.10578	3.142	0.32544	4.636	0.28469	7.557	0.41036	7.413	0.37994	7.604	--		9.469	0.20396	3.975	0.23553	6.079	0.04989	9.386	0.35975	8.188	0.22719	6.342	0.19458
9.228	0.38217	9.666	0.36614	7.198	0.16058	6.719	0.25998				--	2.244	0.22635		6.183	0.10661	3.143	0.32684	4.638	0.28032	7.557	0.41119	7.415	0.38103	7.606	--		9.469	0.20411	3.977	0.23288	6.08	0.04905	9.387	0.35962	8.189	0.22776	6.344	0.1943
9.23	0.38115	9.668	0.36529	7.2	0.16099	6.72	0.25903				--	2.245	0.22635		6.185	0.10695	3.145	0.32856	4.638	0.2808	7.559	0.41161	7.416	0.38118	7.606	--		9.471	0.20322	3.978	0.23972	6.081	0.04835	9.388	0.36075	8.19	0.2289	6.346	0.19602
9.23	0.38217	9.669	0.36506	7.2	0.16015	6.721	0.2614				--	2.247	0.22353		6.186	0.10673	3.146	0.3251	4.639	0.28475	7.56	0.41175	7.417	0.38147	7.608	--		9.471	0.20338	3.979	0.23604	6.0825	0.04798	9.39	0.35887	8.192	0.22984	6.346	0.19488
9.232	0.38127	9.671	0.3658	7.203	0.16122	6.723	0.25986				--	2.247	0.22555		6.187	0.10666	3.147	0.3258	4.64	0.28138	7.561	0.41134	7.419	0.38224	7.609	--		9.473	0.20377	3.981	0.23657	6.084	0.04983	9.391	0.35929	8.193	0.2286	6.348	0.19473
9.233	0.38343	9.671	0.36617	7.204	0.16149	6.723	0.2603				--	2.248	0.22656		6.189	0.10735	3.148	0.32548	4.642	0.28274	7.562	0.41203	7.42	0.38239	7.61	--		9.474	0.20396	3.982	0.23421	6.085	0.04975	9.392	0.35957	8.194	0.23046	6.349	0.19374
9.234	0.38317	9.672	0.36546	7.205	0.15849	6.725	0.26205				--	2.25	0.22573		6.19	0.10696	3.149	0.32344	4.643	0.28108	7.563	0.41191	7.421	0.38268	7.611	--		9.475	0.20451	3.982	0.23527	6.0865	0.04829	9.394	0.36029	8.196	0.22959	6.35	0.19531
9.236	0.38329	9.674	0.3651	7.206	0.15995	6.726	0.26171				--	2.251	0.22857		6.191	0.10674	3.152	0.32025	4.645	0.28418	7.566	0.41054	7.423	0.38252	7.613	--		9.478	0.20562	3.984	0.23867	6.0875	0.05063	9.395	0.36043	8.197	0.23067	6.351	0.1956
9.237	0.38417	9.675	0.36548	7.21	0.16417	6.728	0.26131				--	2.252	0.22874		6.192	0.10635	3.152	0.3293	4.646	0.28205	7.566	0.41192	7.424	0.38379	7.614	--		9.478	0.204	3.986	0.23318	6.089	0.04736	9.396	0.36071	8.197	0.23073	6.352	0.19532
9.238	0.38278	9.676	0.36549	7.209	0.16473	6.728	0.26098				--	2.253	0.22203		6.193	0.1074	3.153	0.32898	4.647	0.28166	7.568	0.41179	7.424	0.38312	7.616	--		9.48	0.20418	3.986	0.23607	6.09	0.04952	9.398	0.36057	8.199	0.23259	6.354	0.1978
9.239	0.3815	9.678	0.36562	7.208	0.1628	6.73	0.26352				--	2.255	0.22876		6.194	0.10769	3.154	0.32205	4.648	0.2804	7.569	0.41274	7.426	0.38278	7.616	--		9.481	0.20459	3.987	0.23424	6.091	0.04944	9.399	0.36128	8.201	0.23098	6.361	0.20123
9.241	0.38264	9.679	0.36428	7.21	0.16332	6.731	0.26181				--	2.256	0.22207		6.196	0.10709	3.156	0.32795	4.649	0.27871	7.57	0.41248	7.428	0.38468	7.618	--		9.482	0.20499	3.988	0.23373	6.0925	0.05027	9.4	0.35969	8.202	0.23263	6.364	0.2103
9.242	0.38328	9.68	0.36687	7.212	0.16317	6.732	0.26147				--	2.257	0.22796		6.198	0.1069	3.157	0.3193	4.651	0.28619	7.572	0.41303	7.428	0.38229	7.619	--		9.483	0.20404	3.99	0.23191	6.094	0.0497	9.401	0.35924	8.203	0.23139	6.363	0.21286
9.243	0.38213	9.681	0.36504	7.213	0.16263	6.734	0.26206				--	2.258	0.22128		6.198	0.1074	3.158	0.32517	4.652	0.28494	7.572	0.41344	7.429	0.38384	7.621	--		9.485	0.20465	3.991	0.23401	6.095	0.04933	9.402	0.36198	8.204	0.23342	6.363	0.21087
9.244	0.38328	9.682	0.3658	7.214	0.16207	6.735	0.26382				--	2.26	0.22046		6.199	0.10734	3.159	0.3245	4.653	0.28016	7.573	0.41372	7.431	0.38336	7.622	--		9.486	0.20459	3.992	0.23036	6.0965	0.05028	9.403	0.3611	8.205	0.23239	6.362	0.21244
9.245	0.38275	9.684	0.36641	7.215	0.16342	6.736	0.26365				--	2.261	0.23096		6.201	0.10768	3.161	0.32313	4.654	0.28203	7.575	0.41454	7.432	0.38351	7.623	--		9.488	0.20583	3.994	0.2309	6.0975	0.049	9.405	0.36154	8.207	0.23295	6.36	0.20889
9.247	0.38338	9.685	0.36654	7.217	0.16246	6.737	0.26447				--	2.262	0.22627		6.202	0.10744	3.162	0.32383	4.656	0.28425	7.579	0.41454	7.433	0.38397	7.624	--		9.49	0.20451	3.995	0.23221	6.099	0.04754	9.406	0.36226	8.208	0.23352	6.361	0.20663
9.248	0.38338	9.686	0.36619	7.218	0.16272	6.739	0.26468				--	2.263	0.2215		6.203	0.10864	3.163	0.32215	4.657	0.28125	7.577	0.41482	7.434	0.38412	7.625	--		9.49	0.20443	3.996	0.23639	6.1	0.04926	9.407	0.36182	8.209	0.23156	6.362	0.20421
9.25	0.38338	9.687	0.36621	7.219	0.16244	6.74	0.26511				--	2.264	0.21781		6.205	0.10773	3.165	0.32387	4.658	0.28173	7.579	0.41522	7.435	0.38345	7.628	--		9.492	0.20371	3.998	0.23483	6.1015	0.05039	9.408	0.36165	8.21	0.23357	6.364	0.20606
9.25	0.383	9.689	0.36634	7.221	0.1604	6.742	0.26511				--	2.265	0.22262		6.205	0.10892	3.166	0.31832	4.659	0.28134	7.58	0.41633	7.437	0.38423	7.628	--		9.494	0.20433	3.998	0.23276	6.103	0.04996	9.409	0.3605	8.211	0.23305	6.366	0.20379
9.251	0.38274	9.69	0.36647	7.221	0.16336	6.742	0.26454				--	2.267	0.22362		6.207	0.10729	3.167	0.32219	4.66	0.28577	7.582	0.41673	7.438	0.3828	7.629	--		9.495	0.20514	4	0.2325	6.1035	0.04988	9.411	0.36121	8.212	0.23275	6.367	0.20564
9.253	0.38311	9.691	0.36684	7.223	0.16388	6.743	0.2646				--	2.268	0.2275		6.208	0.10815	3.168	0.32184	4.662	0.28278	7.583	0.41661	7.439	0.38452	7.63	--		9.497	0.204	4.001	0.23356	6.105	0.04692	9.412	0.36105	8.214	0.23387	6.369	0.20805
9.254	0.38387	9.692	0.36637	7.225	0.16334	6.745	0.26365				--	2.269	0.22849		6.209	0.10789	3.169	0.32459	4.663	0.28153	7.584	0.4162	7.44	0.38324	7.632	--		9.498	0.20458	4.003	0.23015	6.106	0.04985	9.413	0.35959	8.216	0.23425	6.37	0.20578
9.256	0.38399	9.694	0.36625	7.226	0.16401	6.746	0.26448				--	2.271	0.22004		6.211	0.10823	3.17	0.32393	4.664	0.27854	7.585	0.41566	7.442	0.38432	7.632	--		9.5	0.20499	4.004	0.22911	6.1075	0.04886	9.415	0.36177	8.216	0.23321	6.371	0.20464
9.257	0.38387	9.695	0.36737	7.227	0.16466	6.748	0.26601				--	2.272	0.2277		6.212	0.10747	3.172	0.32362	4.665	0.27902	7.587	0.41688	7.443	0.38416	7.634	--		9.501	0.20433	4.005	0.23329	6.109	0.04939	9.416	0.36147	8.218	0.23521	6.373	0.20663
9.258	0.38449	9.696	0.36738	7.228	0.16249	6.748	0.26644				--	2.273	0.22386		6.213	0.10884	3.173	0.31705	4.666	0.27998	7.588	0.41756	7.444	0.38412	7.636	--		9.501	0.20404	4.007	0.23463	6.1105	0.04805	9.416	0.36218	8.219	0.23382	6.374	0.20479
9.259	0.38335	9.698	0.36604	7.229	0.16423	6.75	0.26703				--	2.275	0.2183		6.215	0.10881	3.174	0.32152	4.668	0.28046	7.589	0.41905	7.446	0.38445	7.636	--		9.503	0.2062	4.008	0.2336	6.111	0.05022	9.419	0.36246	8.221	0.23548	6.375	0.20635
9.26	0.38486	9.699	0.36702	7.231	0.16328	6.751	0.26746				--	2.275	0.21742		6.216	0.10859	3.176	0.32016	4.669	0.28229	7.59	0.41879	7.446	0.38474	7.638	--		9.504	0.20506	4.009	0.2302	6.112	0.0494	9.419	0.36216	8.222	0.23496	6.376	0.20777
9.262	0.38461	9.699	0.36766	7.232	0.16434	6.753	0.26937				--	2.277	0.22031		6.217	0.10963	3.177	0.32465	4.671	0.27882	7.592	0.4192	7.448	0.38425	7.639	--		9.505	0.20503	4.01	0.23592	6.114	0.05038	9.421	0.36158	8.223	0.2348	6.378	0.20592
9.262	0.38372	9.702	0.36741	7.233	0.16568	6.753	0.27055				--	2.278	0.21288		6.218	0.10905	3.179	0.3243	4.671	0.27718	7.593	0.42041	7.449	0.38659	7.64	--		9.506	0.20561	4.012	0.22947	6.115	0.04967	9.421	0.36158	8.224	0.23521	6.379	0.20621
9.265	0.38574	9.702	0.36583	7.235	0.16473	6.755	0.27038				--	2.279	0.21288		6.219	0.10863	3.18	0.32089	4.673	0.2794	7.594	0.41974	7.45	0.38499	7.641	--		9.508	0.20561	4.013	0.23178	6.1165	0.04973	9.423	0.36243	8.226	0.23485	6.38	0.20479
9.265	0.38472	9.703	0.36743	7.236	0.16419	6.756	0.27136				--	2.281	0.22244		6.221	0.10824	3.181	0.31749	4.674	0.28161	7.595	0.41948	7.452	0.38702	7.643	--		9.508	0.20601	4.013	0.23127	6.1175	0.04994	9.425	0.36098	8.226	0.23547	6.381	0.20637
9.267	0.38422	9.704	0.36721	7.237	0.16363	6.757	0.27216				--	2.281	0.21214		6.222	0.10888	3.182	0.31714	4.675	0.27911	7.597	0.41961	7.453	0.38591	7.644	--		9.509	0.2051	4.015	0.2295	6.119	0.04878	9.425	0.36154	8.229	0.23438	6.382	0.20693
9.267	0.38446	9.706	0.36636	7.238	0.16471	6.759	0.27199				--	2.283	0.21415		6.224	0.10872	3.183	0.31749	4.677	0.28132	7.598	0.41935	7.454	0.38495	7.645	--		9.51	0.20506	4.016	0.23314	6.12	0.0496	9.427	0.36082	8.229	0.23547	6.384	0.20677
9.269	0.38408	9.707	0.3676	7.239	0.16523	6.76	0.27258				--	2.284	0.21892		6.224	0.10917	3.185	0.31819	4.678	0.28007	7.598	0.42071	7.456	0.38509	7.646	--		9.511	0.20569	4.017	0.23027	6.1215	0.05074	9.428	0.36241	8.229	0.23336	6.385	0.20536
9.27	0.38471	9.709	0.36773	7.241	0.16467	6.761	0.27224				--	2.286	0.21797		6.226	0.10865	3.186	0.31889	4.679	0.27972	7.6	0.42178	7.457	0.38472	7.648	--		9.512	0.20583	4.019	0.23235	6.123	0.04971	9.429	0.36138	8.231	0.23558	6.386	0.20608
9.271	0.38459	9.71	0.36737	7.242	0.16411	6.763	0.27415				--	2.287	0.21717		6.226	0.1084	3.187	0.31754	4.68	0.27674	7.602	0.42165	7.461	0.38727	7.649	--		9.514	0.20623	4.02	0.23058	6.1235	0.0525	9.43	0.36282	8.233	0.23541	6.387	0.20835
9.272	0.38331	9.711	0.36823	7.243	0.16545	6.763	0.27418				--	2.288	0.21158		6.228	0.1082	3.188	0.31414	4.681	0.27805	7.603	0.42232	7.459	0.38741	7.65	--		9.515	0.20686	4.021	0.23163	6.1255	0.05176	9.432	0.36237	8.234	0.23633	6.389	0.20649
9.274	0.38368	9.712	0.368	7.245	0.1653	6.765	0.27363				--	2.289	0.21346		6.229	0.10919	3.189	0.31794	4.682	0.2768	7.604	0.42407	7.46	0.38724	7.651	--		9.516	0.2066	4.023	0.22824	6.126	0.05018	9.433	0.36222	8.235	0.23567	6.39	0.20891
9.275	0.38457	9.714	0.36765	7.246	0.16636	6.766	0.27308				--	2.291	0.22116		6.231	0.10965	3.19	0.31934	4.683	0.27866	7.607	0.4242	7.461	0.38738	7.653	--		9.517	0.20722	4.024	0.22877	6.1275	0.05054	9.434	0.36163	8.237	0.23695	6.391	0.2075
9.276	0.38456	9.715	0.36705	7.247	0.16541	6.767	0.27405				--	2.291	0.21646		6.233	0.1093	3.192	0.31595	4.685	0.27652	7.608	0.42796	7.462	0.38767	7.654	--		9.518	0.2063	4.025	0.22957	6.1285	0.05196	9.436	0.36379	8.238	0.23608	6.392	0.20677
9.278	0.38569	9.716	0.36839	7.248	0.16608	6.768	0.27312				--	2.293	0.22314		6.233	0.10905	3.193	0.3156	4.686	0.27838	7.61	0.42849	7.464	0.38795	7.655	--		9.519	0.2067	4.025	0.22982	6.13	0.05229	9.437	0.36335	8.239	0.23701	6.394	0.2079
9.279	0.38531	9.717	0.36804	7.249	0.16537	6.769	0.27447				--	2.294	0.21089		6.235	0.10958	3.194	0.31804	4.688	0.27541	7.61	0.42929	7.466	0.38715	7.656	--		9.52	0.20707	4.027	0.22544	6.131	0.0512	9.438	0.36521	8.24	0.23669	6.395	0.20903
9.28	0.38354	9.718	0.36854	7.251	0.16523	6.77	0.27413				--	2.295	0.21945		6.235	0.11006	3.196	0.31873	4.689	0.27675	7.612	0.43022	7.467	0.38653	7.658	--		9.522	0.20703	4.029	0.22675	6.133	0.05227	9.439	0.36578	8.242	0.23762	6.396	0.20721
9.282	0.38543	9.72	0.36867	7.252	0.16387	6.772	0.27568				--	2.296	0.21585		6.237	0.1091	3.197	0.31839	4.69	0.27599	7.613	0.43115	7.467	0.38776	7.659	--		9.523	0.20677	4.03	0.22728	6.1335	0.05206	9.441	0.36592	8.243	0.23567	6.397	0.20818
9.283	0.38479	9.721	0.36953	7.253	0.16413	6.774	0.27702				--	2.297	0.20452		6.239	0.1091	3.198	0.31705	4.692	0.27253	7.614	0.43274	7.469	0.38898	7.66	--		9.524	0.20695	4.031	0.22858	6.1355	0.05252	9.442	0.36562	8.244	0.23731	6.399	0.20679
9.284	0.38579	9.722	0.36942	7.254	0.16465	6.775	0.27534				--	2.299	0.21962		6.239	0.11046	3.199	0.31467	4.692	0.27781	7.616	0.4342	7.471	0.38724	7.662	--		9.525	0.20648	4.032	0.22911	6.136	0.05334	9.444	0.36819	8.245	0.23858	6.4	0.20622
9.286	0.38592	9.723	0.36833	7.256	0.16547	6.776	0.27668				--	2.299	0.2113		6.241	0.109	3.2	0.31198	4.694	0.27571	7.617	0.43633	7.472	0.38974	7.662	--		9.526	0.20597	4.033	0.22861	6.1375	0.05231	9.446	0.36819	8.246	0.23847	6.401	0.20818
9.287	0.38491	9.724	0.36908	7.256	0.16599	6.777	0.27861				--	2.301	0.21143		6.242	0.10915	3.202	0.31676	4.695	0.27705	7.617	0.43631	7.472	0.38892	7.664	--		9.528	0.20593	4.035	0.22759	6.138	0.05272	9.446	0.37045	8.249	0.23632	6.402	0.2058
9.287	0.38642	9.726	0.36872	7.258	0.16625	6.779	0.28033				--	2.302	0.21243		6.243	0.10946	3.203	0.31746	4.696	0.27456	7.619	0.43792	7.475	0.38862	7.665	--		9.529	0.20612	4.036	0.22709	6.14	0.05186	9.448	0.37145	8.249	0.2376	6.404	0.2065
9.289	0.38427	9.727	0.36812	7.259	0.16634	6.78	0.28053				--	2.304	0.21343		6.244	0.1094	3.204	0.31374	4.698	0.27763	7.619	0.43843	7.475	0.38876	7.666	--		9.53	0.20688	4.038	0.23071	6.141	0.05358	9.449	0.37117	8.25	0.23781	6.405	0.20721
9.29	0.38465	9.728	0.36971	7.261	0.16702	6.781	0.27923				--	2.305	0.20417		6.246	0.10989	3.206	0.31444	4.699	0.27639	7.621	0.43751	7.476	0.38921	7.667	--		9.533	0.20666	4.039	0.22891	6.1425	0.0538	9.449	0.37159	8.251	0.23986	6.406	0.20791
9.291	0.38539	9.729	0.36923	7.262	0.16621	6.782	0.27983				--	2.306	0.21264		6.247	0.10968	3.207	0.31107	4.7	0.27514	7.622	0.4391	7.477	0.38856	7.668	--		9.533	0.20684	4.04	0.22712	6.144	0.05147	9.45	0.37085	8.254	0.23948	6.407	0.2061
9.293	0.38476	9.731	0.36961	7.262	0.16712	6.783	0.28136				--	2.308	0.20618		6.248	0.10894	3.208	0.31584	4.701	0.2761	7.624	0.43935	7.479	0.38901	7.67	--		9.534	0.20567	4.041	0.22687	6.145	0.0524	9.451	0.37085	8.254	0.23918	6.408	0.20666
9.294	0.38564	9.732	0.36926	7.264	0.16899	6.785	0.28156				--	2.309	0.21655		6.249	0.10958	3.209	0.31247	4.703	0.27916	7.624	0.44028	7.48	0.38885	7.671	--		9.536	0.20739	4.042	0.2287	6.146	0.05547	9.453	0.37069	8.256	0.23832	6.41	0.20777
9.295	0.38588	9.733	0.36878	7.265	0.16644	6.786	0.28252				--	2.31	0.21483		6.251	0.11097	3.21	0.3101	4.704	0.2762	7.625	0.44106	7.481	0.38819	7.672	--		9.537	0.20713	4.044	0.22999	6.148	0.05342	9.454	0.37226	8.257	0.2378	6.411	0.20679
9.297	0.38588	9.735	0.36891	7.266	0.16614	6.787	0.28273				--	2.311	0.20733		6.252	0.1097	3.211	0.3156	4.705	0.275	7.627	0.44093	7.483	0.38864	7.673	--		9.538	0.20622	4.045	0.2282	6.149	0.05556	9.455	0.37196	8.258	0.23943	6.412	0.20946
9.297	0.38663	9.736	0.37001	7.268	0.1684	6.788	0.28407				--	2.313	0.21304		6.253	0.11018	3.213	0.3122	4.706	0.27678	7.628	0.44263	7.484	0.38847	7.675	--		9.539	0.20633	4.046	0.22329	6.15	0.05488	9.457	0.37152	8.259	0.23893	6.414	0.20847
9.299	0.38625	9.737	0.36965	7.269	0.16786	6.789	0.28298				--	2.313	0.21131		6.254	0.10994	3.214	0.30576	4.708	0.27506	7.629	0.44001	7.485	0.38972	7.676	--		9.542	0.20673	4.047	0.22743	6.1515	0.05505	9.458	0.37079	8.26	0.23984	6.415	0.20807
9.3	0.38536	9.738	0.36991	7.27	0.16677	6.791	0.28394				--	2.315	0.21785		6.256	0.10885	3.215	0.31157	4.708	0.273	7.631	0.44092	7.485	0.38953	7.677	--		9.543	0.20713	4.049	0.22641	6.152	0.05718	9.459	0.37193	8.261	0.23933	6.415	0.20735
9.301	0.3865	9.74	0.37077	7.272	0.16702	6.792	0.2845				--	2.317	0.2021		6.257	0.11006	3.216	0.30961	4.709	0.27478	7.632	0.4429	7.488	0.38998	7.679	--		9.544	0.20706	4.05	0.22694	6.153	0.0537	9.461	0.37193	8.262	0.2383	6.417	0.20807
9.302	0.38724	9.741	0.36969	7.273	0.16689	6.793	0.28416				--	2.318	0.2133		6.258	0.10984	3.219	0.31465	4.711	0.27663	7.633	0.44433	7.489	0.39013	7.679	--		9.546	0.20745	4.051	0.22259	6.155	0.05583	9.461	0.3719	8.264	0.23814	6.418	0.2075
9.304	0.38636	9.742	0.36957	7.274	0.16715	6.795	0.28511				--	2.319	0.20597		6.259	0.11017	3.219	0.31233	4.713	0.27711	7.634	0.44353	7.49	0.3901	7.681	--		9.547	0.20672	4.053	0.22568	6.156	0.05514	9.463	0.37176	8.265	0.24034	6.419	0.20931
9.305	0.38674	9.743	0.37055	7.275	0.16887	6.796	0.28607				--	2.319	0.20512		6.26	0.11044	3.22	0.31673	4.714	0.27587	7.636	0.44615	7.492	0.38961	7.682	--		9.549	0.20625	4.053	0.22673	6.1575	0.0539	9.464	0.37303	8.267	0.23911	6.421	0.20835
9.306	0.38647	9.743	0.37045	7.277	0.16953	6.797	0.28611				--	2.321	0.20896		6.262	0.11042	3.222	0.31338	4.715	0.27717	7.638	0.44811	7.493	0.38912	7.684	--		9.55	0.20727	4.055	0.22417	6.159	0.05483	9.465	0.37146	8.268	0.23895	6.422	0.20734
9.308	0.38659	9.746	0.37179	7.278	0.16818	6.799	0.28482				--	2.322	0.20811		6.263	0.10879	3.223	0.31408	4.716	0.27299	7.639	0.45006	7.494	0.38926	7.684	--		9.552	0.2064	4.056	0.22547	6.16	0.05504	9.466	0.37301	8.269	0.24165	6.423	0.2075
9.309	0.38672	9.747	0.37046	7.279	0.16682	6.8	0.28688				--	2.324	0.21095		6.264	0.10894	3.224	0.31378	4.718	0.27299	7.64	0.45096	7.495	0.39004	7.686	--		9.552	0.20741	4.057	0.22652	6.1615	0.05524	9.467	0.37314	8.27	0.24135	6.425	0.20862
9.31	0.38558	9.748	0.37048	7.28	0.17094	6.801	0.28708				--	2.325	0.20364		6.265	0.11011	3.225	0.31143	4.718	0.27443	7.641	0.44979	7.496	0.38892	7.687	--		9.554	0.20567	4.059	0.22473	6.163	0.05524	9.468	0.37256	8.272	0.24028	6.426	0.20552
9.311	0.38722	9.75	0.37036	7.282	0.1692	6.802	0.28728				--	2.326	0.20364		6.267	0.1099	3.226	0.31414	4.721	0.27614	7.642	0.45201	7.497	0.39	7.688			9.554	0.2069	4.06	0.22449	6.163	0.05623	9.47	0.3727	8.272	0.23854	6.427	0.2075
9.312	0.38583	9.751	0.37122	7.283	0.16785	6.803	0.28563				--	2.328	0.20755		6.268	0.11075	3.227	0.31076	4.721	0.27323	7.643	0.45239	7.498	0.38981	7.69			9.556	0.20752	4.061	0.22655	6.165	0.05391	9.471	0.37226	8.274	0.24052	6.428	0.20848
9.313	0.38632	9.752	0.37111	7.284	0.16837	6.804	0.28753				--	2.328	0.20855		6.269	0.11121	3.228	0.31322	4.722	0.27927	7.644	0.45108	7.501	0.38996	7.691			9.557	0.2077	4.062	0.22452	6.166	0.05692	9.472	0.37437	8.275	0.24037	6.43	0.20708
9.315	0.38619	9.753	0.37088	7.286	0.16783	6.806	0.28735				--	2.33	0.2113		6.271	0.11047	3.23	0.30548	4.724	0.27429	7.646	0.45328	7.502	0.39197	7.692			9.558	0.20806	4.064	0.22606	6.167	0.05534	9.475	0.37408	8.276	0.24077	6.431	0.20804
9.316	0.38706	9.755	0.37161	7.287	0.16969	6.807	0.28814				--	2.331	0.19941		6.272	0.11096	3.232	0.30647	4.726	0.27305	7.647	0.45172	7.503	0.39211	7.693			9.56	0.20955	4.064	0.2217	6.1685	0.0561	9.475	0.37337	8.278	0.23955	6.433	0.20848
9.317	0.38631	9.755	0.37162	7.288	0.16847	6.809	0.29113				--	2.332	0.20693		6.273	0.10987	3.232	0.30688	4.727	0.27097	7.647	0.45276	7.504	0.39225	7.695			9.561	0.20868	4.066	0.22533	6.169	0.05709	9.476	0.3742	8.279	0.24205	6.433	0.20708
9.319	0.38592	9.757	0.37151	7.288	0.16899	6.809	0.28945				--	2.333	0.2005		6.274	0.11018	3.234	0.30486	4.728	0.27145	7.649	0.45262	7.505	0.39176	7.697			9.561	0.21045	4.067	0.22637	6.171	0.05523	9.478	0.37461	8.279	0.24031	6.434	0.20848
9.32	0.38693	9.758	0.37236	7.29	0.16885	6.81	0.28985				--	2.335	0.2044		6.275	0.11052	3.234	0.30626	4.729	0.27145	7.65	0.45274	7.506	0.39096	7.697			9.566	0.21124	4.069	0.2269	6.1725	0.05676	9.479	0.37519	8.281	0.24265	6.436	0.20916
9.322	0.38729	9.759	0.37201	7.291	0.17029	6.812	0.2908				--	2.336	0.20716		6.276	0.11044	3.236	0.30897	4.729	0.2707	7.651	0.45327	7.507	0.39219	7.698			9.568	0.21451	4.07	0.22588	6.1735	0.0537	9.479	0.37488	8.282	0.24072	6.437	0.20904
9.323	0.38717	9.76	0.37251	7.292	0.17067	6.813	0.29084				--	2.338	0.1916		6.278	0.11058	3.237	0.30766	4.731	0.27289	7.653	0.45247	7.509	0.39264	7.699			9.568	0.21649	4.071	0.22616	6.175	0.05525	9.481	0.37544	8.283	0.24233	6.438	0.20916
9.324	0.38779	9.762	0.37142	7.295	0.16827	6.815	0.29104				--	2.339	0.19998		6.279	0.11056	3.238	0.30569	4.732	0.26995	7.653	0.45272	7.51	0.3934	7.701			9.567	0.21708	4.073	0.2231	6.176	0.05576	9.483	0.37541	8.284	0.24024	6.44	0.20693
9.325	0.38741	9.763	0.37203	7.295	0.17118	6.816	0.29383				--	2.34	0.20098		6.28	0.11189	3.241	0.30466	4.733	0.27125	7.655	0.45429	7.511	0.39368	7.702			9.563	0.21314	4.073	0.22108	6.1775	0.05716	9.485	0.37627	8.286	0.24116	6.441	0.20804
9.326	0.38766	9.764	0.37216	7.297	0.17103	6.817	0.29367				--	2.341	0.20663		6.282	0.11045	3.241	0.31044	4.734	0.2705	7.657	0.45377	7.513	0.39258	7.704			9.564	0.21263	4.075	0.22467	6.179	0.056	9.485	0.37527	8.287	0.24244	6.442	0.20749
9.328	0.38828	9.765	0.37108	7.298	0.17169	6.818	0.29259				--	2.342	0.19105		6.283	0.11323	3.242	0.30778	4.736	0.27016	7.657	0.45441	7.514	0.39334	7.705			9.566	0.2127	4.076	0.22339	6.18	0.05576	9.486	0.3761	8.288	0.24247	6.443	0.20777
9.329	0.38752	9.766	0.37279	7.299	0.17154	6.82	0.29314				--	2.344	0.19206		6.284	0.11175	3.244	0.30745	4.737	0.27146	7.658	0.45466	7.515	0.39566	7.706			9.57	0.21288	4.078	0.22186	6.181	0.0561	9.488	0.37708	8.29	0.24197	6.444	0.20943
9.329	0.38902	9.768	0.37364	7.3	0.1698	6.821	0.29334				--	2.345	0.19865		6.286	0.11084	3.245	0.30413	4.738	0.27112	7.66	0.45568	7.516	0.3947	7.707			9.571	0.21348	4.078	0.22443	6.182	0.05897	9.489	0.3775	8.291	0.24073	6.447	0.20609
9.331	0.38851	9.769	0.37304	7.301	0.1707	6.822	0.29577				--	2.346	0.19691		6.287	0.11186	3.246	0.30282	4.739	0.26952	7.662	0.45568	7.518	0.39251	7.709			9.572	0.2117	4.08	0.22496	6.1835	0.05564	9.49	0.37564	8.292	0.24272	6.447	0.20847
9.333	0.38789	9.77	0.37342	7.303	0.17017	6.823	0.29616				--	2.347	0.19608		6.288	0.1113	3.247	0.30455	4.741	0.27	7.662	0.45516	7.518	0.39436	7.71			9.573	0.21272	4.081	0.22168	6.185	0.05539	9.491	0.3772	8.293	0.24277	6.448	0.20625
9.334	0.387	9.771	0.37247	7.304	0.17242	6.825	0.29601				--	2.349	0.20339		6.289	0.11198	3.248	0.30394	4.742	0.27048	7.664	0.45631	7.52	0.3948	7.711			9.575	0.21268	4.082	0.22652	6.186	0.05797	9.492	0.37646	8.295	0.24332	6.449	0.20735
9.335	0.38786	9.773	0.37248	7.305	0.17108	6.826	0.29621				--	2.35	0.19808		6.29	0.1119	3.25	0.30259	4.743	0.26718	7.665	0.45722	7.521	0.39464	7.712			9.576	0.21283	4.084	0.2204	6.1875	0.05607	9.495	0.37759	8.296	0.24352	6.45	0.20791
9.336	0.38749	9.775	0.37344	7.306	0.17319	6.827	0.29676				--	2.35	0.18993		6.292	0.11133	3.251	0.30701	4.745	0.26681	7.666	0.45797	7.522	0.39461	7.714			9.578	0.21387	4.084	0.22451	6.188	0.05675	9.495	0.37857	8.297	0.24265	6.452	0.20777
9.337	0.38737	9.775	0.37298	7.308	0.17344	6.828	0.29734				--	2.352	0.2019		6.293	0.11215	3.253	0.30672	4.746	0.26729	7.668	0.45694	7.524	0.39381	7.715			9.579	0.21275	4.086	0.22402	6.19	0.05461	9.496	0.37656	8.298	0.24377	6.453	0.20805
9.338	0.38811	9.777	0.37394	7.309	0.17169	6.829	0.29789				--	2.353	0.19105		6.295	0.11229	3.254	0.30067	4.747	0.27287	7.668	0.45693	7.525	0.39457	7.716			9.58	0.21249	4.088	0.22534	6.1915	0.05565	9.498	0.37642	8.3	0.24361	6.454	0.20861
9.34	0.38809	9.777	0.37323	7.31	0.17339	6.83	0.29867				--	2.354	0.19306		6.296	0.11105	3.254	0.30477	4.748	0.27297	7.67	0.45796	7.526	0.39454	7.717			9.581	0.21328	4.089	0.22281	6.192	0.05663	9.499	0.37825	8.301	0.24204	6.456	0.20805
9.342	0.38772	9.779	0.37263	7.312	0.17207	6.832	0.3007				--	2.356	0.19123		6.296	0.11291	3.257	0.30575	4.75	0.2709	7.672	0.45756	7.528	0.3961	7.719			9.583	0.21385	4.09	0.22181	6.194	0.0581	9.5	0.37726	8.302	0.24207	6.457	0.20876
9.343	0.38784	9.78	0.37349	7.313	0.17215	6.833	0.30054				--	2.358	0.19506		6.298	0.1113	3.257	0.30644	4.751	0.26628	7.673	0.45756	7.528	0.39482	7.72			9.585	0.21278	4.091	0.22001	6.194	0.05819	9.501	0.37965	8.304	0.243	6.458	0.20944
9.344	0.38846	9.781	0.37313	7.315	0.17098	6.834	0.30185				--	2.358	0.19241		6.299	0.11145	3.258	0.30314	4.752	0.27016	7.673	0.45871	7.53	0.39527	7.721			9.585	0.21334	4.092	0.21824	6.196	0.0538	9.502	0.3785	8.305	0.24247	6.459	0.2096
9.345	0.38734	9.782	0.37339	7.315	0.17283	6.835	0.30187				--	2.36	0.19159		6.3	0.11247	3.259	0.30652	4.753	0.26812	7.674	0.45715	7.531	0.39572	7.722			9.587	0.21266	4.093	0.21776	6.197	0.05714	9.504	0.37891	8.306	0.24411	6.461	0.20904
9.346	0.38907	9.784	0.37484	7.316	0.17266	6.837	0.30464				--	2.361	0.20355		6.301	0.11117	3.261	0.30323	4.754	0.26398	7.676	0.45882	7.532	0.39617	7.724			9.588	0.21284	4.095	0.21905	6.199	0.05586	9.505	0.37762	8.307	0.24324	6.462	0.20848
9.348	0.3892	9.786	0.37413	7.317	0.17093	6.838	0.30356				--	2.362	0.19269		6.303	0.11236	3.262	0.30393	4.756	0.26616	7.677	0.45791	7.533	0.39645	7.725			9.589	0.21362	4.096	0.21805	6.1995	0.05636	9.506	0.37931	8.308	0.24307	6.463	0.21027
9.349	0.38832	9.786	0.37342	7.318	0.17225	6.84	0.30319				--	2.363	0.19458		6.304	0.1125	3.263	0.30364	4.757	0.26746	7.678	0.45919	7.535	0.39628	7.726			9.591	0.2129	4.097	0.21781	6.201	0.05669	9.508	0.37675	8.309	0.24525	6.465	0.20987
9.35	0.38894	9.788	0.37427	7.32	0.17329	6.84	0.30468				--	2.365	0.20199		6.305	0.11226	3.264	0.29902	4.758	0.26542	7.68	0.45907	7.536	0.3958	7.727			9.593	0.21239	4.098	0.2181	6.202	0.05662	9.508	0.37844	8.311	0.24333	6.465	0.20888
9.351	0.38792	9.789	0.37487	7.321	0.17301	6.842	0.30561				--	2.365	0.19393		6.307	0.11294	3.266	0.3024	4.759	0.2655	7.681	0.45866	7.537	0.39594	7.728			9.595	0.21322	4.1	0.22015	6.2035	0.05547	9.51	0.37898	8.312	0.24372	6.466	0.21154
9.353	0.38905	9.79	0.37585	7.323	0.1722	6.843	0.30654				--	2.367	0.20035		6.308	0.11184	3.268	0.30443	4.761	0.2631	7.682	0.45891	7.538	0.3959	7.73			9.596	0.21404	4.101	0.21763	6.2045	0.05803	9.512	0.37911	8.314	0.24392	6.468	0.20804
9.354	0.38843	9.792	0.37453	7.323	0.1743	6.844	0.30747				--	2.368	0.18959		6.309	0.11216	3.268	0.29782	4.763	0.26528	7.684	0.45903	7.54	0.39684	7.732			9.597	0.21379	4.102	0.22043	6.206	0.0575	9.513	0.37755	8.315	0.24553	6.469	0.20736
9.355	0.38905	9.793	0.37563	7.325	0.17574	6.845	0.30546				--	2.369	0.2015		6.31	0.11229	3.27	0.30051	4.764	0.2683	7.685	0.45993	7.54	0.39632	7.731			9.598	0.21394	4.103	0.22096	6.207	0.05742	9.514	0.37937	8.316	0.24397	6.471	0.20971
9.356	0.38841	9.794	0.37527	7.326	0.17321	6.846	0.30804				--	2.371	0.19158		6.311	0.11153	3.271	0.30517	4.765	0.27047	7.686	0.46005	7.543	0.398	7.733			9.6	0.21328	4.104	0.21844	6.2085	0.05615	9.515	0.37992	8.317	0.24402	6.472	0.20958
9.357	0.38779	9.795	0.37491	7.327	0.17452	6.848	0.30898				--	2.372	0.20085		6.313	0.11272	3.272	0.29862	4.766	0.26587	7.687	0.45901	7.544	0.39646	7.734			9.6	0.21386	4.105	0.21948	6.21	0.05885	9.517	0.38049	8.319	0.24492	6.473	0.21026
9.358	0.38753	9.796	0.37421	7.329	0.17594	6.849	0.31026				--	2.373	0.18995		6.314	0.11212	3.274	0.30029	4.767	0.26635	7.689	0.46017	7.544	0.39642	7.735			9.602	0.21507	4.107	0.21772	6.211	0.05613	9.517	0.38103	8.32	0.24652	6.474	0.20916
9.36	0.38977	9.798	0.37554	7.33	0.17422	6.85	0.31229				--	2.375	0.19194		6.316	0.11226	3.275	0.30099	4.768	0.26683	7.69	0.46003	7.546	0.39763	7.737			9.604	0.21442	4.108	0.21596	6.2125	0.05703	9.519	0.38075	8.321	0.24516	6.476	0.21069
9.36	0.38864	9.799	0.37518	7.331	0.17566	6.853	0.31248				--	2.375	0.19473		6.317	0.11191	3.276	0.2997	4.769	0.26947	7.691	0.46042	7.548	0.39808	7.738			9.604	0.21435	4.109	0.21777	6.2135	0.05473	9.519	0.38114	8.323	0.24642	6.477	0.20972
9.363	0.38851	9.8	0.37592	7.332	0.17457	6.854	0.31321				--	2.377	0.19571		6.317	0.11307	3.277	0.29342	4.771	0.26741	7.692	0.46168	7.549	0.39839	7.739			9.606	0.215	4.111	0.21906	6.2145	0.05742	9.522	0.38181	8.324	0.24502	6.478	0.20958
9.364	0.38913	9.802	0.37533	7.334	0.17404	6.854	0.31359				--	2.378	0.1967		6.319	0.11269	3.278	0.29911	4.772	0.26705	7.694	0.46103	7.549	0.39959	7.741			9.606	0.21409	4.112	0.21882	6.2155	0.0581	9.525	0.38238	8.324	0.24645	6.479	0.21136
9.365	0.3885	9.803	0.37364	7.335	0.17429	6.856	0.31397				--	2.379	0.19229		6.32	0.11243	3.279	0.29948	4.773	0.2616	7.695	0.46218	7.551	0.39833	7.742			9.607	0.21536	4.113	0.21706	6.2175	0.0574	9.525	0.38477	8.326	0.24702	6.481	0.2086
9.366	0.38874	9.803	0.37677	7.336	0.17416	6.856	0.31489				--	2.38	0.19067		6.322	0.11227	3.281	0.2982	4.774	0.26208	7.696	0.4623	7.553	0.39801	7.743			9.608	0.21424	4.114	0.21659	6.218	0.05718	9.524	0.38434	8.327	0.24459	6.483	0.20943
9.368	0.38936	9.805	0.37583	7.337	0.17466	6.857	0.31489				--	2.381	0.19265		6.322	0.11273	3.282	0.30486	4.775	0.26642	7.697	0.46203	7.553	0.39829	7.745			9.609	0.21524	4.116	0.22091	6.22	0.05886	9.525	0.38376	8.329	0.24621	6.483	0.20804
9.369	0.38924	9.807	0.37511	7.339	0.17754	6.859	0.31435				--	2.383	0.18818		6.324	0.11409	3.283	0.30225	4.777	0.26437	7.699	0.46241	7.555	0.39751	7.746			9.611	0.21566	4.117	0.21533	6.2215	0.05948	9.527	0.38514	8.33	0.24674	6.484	0.21082
9.37	0.38849	9.807	0.37524	7.341	0.17673	6.86	0.31672				--	2.385	0.1855		6.325	0.11297	3.285	0.30394	4.778	0.264	7.7	0.46253	7.556	0.39765	7.747			9.611	0.21624	4.118	0.21585	6.2225	0.05736	9.529	0.38583	8.331	0.24694	6.485	0.20804
9.372	0.38998	9.808	0.37621	7.341	0.17724	6.861	0.31656				--	2.386	0.19375		6.327	0.11364	3.286	0.30362	4.779	0.26246	7.701	0.4633	7.557	0.40007	7.749			9.613	0.21559	4.119	0.21789	6.224	0.05882	9.53	0.38428	8.332	0.24573	6.487	0.20998
9.372	0.38947	9.81	0.37526	7.343	0.17789	6.864	0.31876				--	2.387	0.19034		6.328	0.11343	3.287	0.30234	4.781	0.26375	7.701	0.46315	7.559	0.39836	7.749			9.613	0.21595	4.12	0.21821	6.224	0.05539	9.531	0.38538	8.333	0.24769	6.488	0.20943
9.374	0.38959	9.812	0.3755	7.344	0.17734	6.864	0.31748				--	2.388	0.18775		6.329	0.11391	3.288	0.30005	4.782	0.26342	7.704	0.46212	7.56	0.3982	7.751			9.615	0.21548	4.122	0.21491	6.226	0.05766	9.533	0.38635	8.334	0.24828	6.489	0.21014
9.375	0.39046	9.812	0.37624	7.345	0.17879	6.865	0.31932				--	2.39	0.18873		6.33	0.11371	3.289	0.29653	4.783	0.26389	7.704	0.46378	7.561	0.39864	7.752			9.616	0.21522	4.123	0.21319	6.2275	0.05928	9.534	0.38591	8.337	0.24828	6.49	0.20942
9.376	0.38959	9.814	0.37564	7.346	0.17824	6.867	0.31987				--	2.391	0.19865		6.331	0.11189	3.291	0.29621	4.784	0.2635	7.705	0.46326	7.562	0.40001	7.753			9.617	0.21626	4.124	0.21596	6.228	0.05686	9.535	0.38701	8.337	0.24708	6.492	0.21053
9.377	0.38871	9.815	0.37613	7.347	0.17834	6.868	0.32078				--	2.392	0.19169		6.333	0.11311	3.292	0.29691	4.785	0.26195	7.707	0.46389	7.563	0.39967	7.754			9.618	0.21596	4.125	0.21727	6.2295	0.05531	9.537	0.38673	8.338	0.24818	6.493	0.21124
9.378	0.38895	9.817	0.37769	7.349	0.17675	6.869	0.32133				--	2.393	0.19081		6.333	0.11357	3.293	0.29528	4.787	0.26493	7.708	0.46299	7.565	0.3995	7.755			9.62	0.21532	4.126	0.21529	6.231	0.058	9.537	0.38798	8.34	0.24857	6.494	0.20985
9.38	0.38957	9.818	0.37687	7.349	0.17805	6.87	0.32043				--	2.395	0.19009		6.335	0.11262	3.295	0.29203	4.788	0.26339	7.709	0.46451	7.566	0.39994	7.757			9.62	0.21507	4.128	0.21732	6.232	0.05763	9.538	0.38684	8.342	0.25052	6.495	0.21179
9.381	0.38869	9.819	0.37675	7.351	0.17988	6.871	0.32189				--	2.396	0.17839		6.337	0.11416	3.296	0.294	4.79	0.26083	7.711	0.46386	7.567	0.3996	7.758			9.621	0.21502	4.129	0.21403	6.2335	0.05856	9.54	0.38808	8.343	0.24897	6.496	0.21068
9.382	0.38943	9.82	0.37664	7.352	0.17958	6.873	0.32243				--	2.397	0.18842		6.338	0.11396	3.296	0.29343	4.79	0.26266	7.712	0.46373	7.569	0.39789	7.759			9.622	0.21538	4.13	0.21758	6.2345	0.0573	9.541	0.38737	8.344	0.25125	6.498	0.21052
9.384	0.39018	9.821	0.37713	7.354	0.17983	6.874	0.3219				--	2.398	0.17867		6.339	0.1134	3.298	0.28921	4.792	0.26146	7.713	0.46359	7.57	0.40018	7.76			9.624	0.2166	4.131	0.21257	6.236	0.05909	9.542	0.38959	8.345	0.25095	6.499	0.21068
9.384	0.38929	9.823	0.37678	7.355	0.18008	6.875	0.32335				--	2.399	0.18326		6.34	0.11319	3.299	0.29679	4.793	0.26242	7.714	0.46474	7.571	0.39939	7.761			9.626	0.21591	4.133	0.21691	6.237	0.05649	9.544	0.38929	8.347	0.25025	6.501	0.21234
9.387	0.3888	9.824	0.37762	7.356	0.18057	6.877	0.32282				--	2.4	0.18524		6.341	0.11297	3.3	0.29721	4.795	0.26073	7.715	0.46472	7.572	0.40077	7.763			9.627	0.21523	4.134	0.21716	6.238	0.05672	9.546	0.38956	8.347	0.2515	6.501	0.2104
9.387	0.39053	9.825	0.37703	7.358	0.18217	6.878	0.32408				--	2.401	0.18001		6.342	0.11292	3.302	0.29131	4.795	0.26337	7.717	0.46535	7.573	0.40013	7.763			9.628	0.2158	4.136	0.21545	6.2395	0.05869	9.546	0.39122	8.348	0.25313	6.503	0.21079
9.389	0.3899	9.826	0.37787	7.366	0.19039	6.879	0.32391				--	2.403	0.18722		6.344	0.1137	3.302	0.29366	4.797	0.26048	7.718	0.46609	7.575	0.4018	7.765			9.63	0.21494	4.137	0.21292	6.241	0.05842	9.548	0.39079	8.351	0.25174	6.503	0.21178
9.39	0.39051	9.827	0.3774	7.366	0.20108	6.88	0.32644				--	2.405	0.17657		6.346	0.11353	3.304	0.29436	4.798	0.26228	7.72	0.4652	7.576	0.40131	7.766			9.63	0.21443	4.138	0.21495	6.242	0.06068	9.549	0.39092	8.351	0.25228	6.505	0.21039
9.391	0.39089	9.829	0.37777	7.365	0.20457	6.882	0.32662				--	2.405	0.18121		6.346	0.11416	3.305	0.29574	4.8	0.25771	7.721	0.46532	7.577	0.40128	7.768			9.632	0.215	4.139	0.21449	6.2435	0.05722	9.55	0.39075	8.352	0.25442	6.506	0.21011
9.392	0.38827	9.83	0.37718	7.365	0.20486	6.883	0.32753				--	2.407	0.18319		6.348	0.11412	3.307	0.29547	4.801	0.26324	7.722	0.46544	7.579	0.40097	7.769			9.634	0.21453	4.141	0.21576	6.2445	0.05727	9.551	0.39101	8.354	0.25407	6.508	0.21011
9.393	0.38951	9.831	0.37815	7.363	0.20331	6.884	0.32861				--	2.408	0.18675		6.349	0.11374	3.308	0.2919	4.802	0.26372	7.723	0.46415	7.579	0.40217	7.771			9.635	0.21639	4.142	0.21478	6.2455	0.05806	9.553	0.39212	8.354	0.2543	6.508	0.20899
9.395	0.3905	9.833	0.3778	7.363	0.19966	6.886	0.32843				--	2.41	0.18596		6.35	0.1132	3.31	0.2929	4.803	0.26419	7.725	0.46619	7.581	0.40231	7.772			9.637	0.21545	4.143	0.21454	6.247	0.05944	9.553	0.39348	8.357	0.25359	6.51	0.21135
9.395	0.38975	9.834	0.3784	7.364	0.20093	6.887	0.32915				--	2.41	0.18339		6.351	0.11333	3.31	0.29063	4.804	0.26011	7.725	0.46631	7.582	0.40183	7.773			9.639	0.21649	4.144	0.21634	6.2485	0.05715	9.555	0.39334	8.357	0.25574	6.511	0.21024
9.397	0.39048	9.835	0.37865	7.366	0.19908	6.887	0.32844				--	2.411	0.18352		6.352	0.11517	3.311	0.29202	4.806	0.25843	7.726	0.46541	7.583	0.40227	7.775			9.64	0.21474	4.146	0.2161	6.2495	0.05851	9.556	0.39402	8.359	0.25664	6.513	0.20845
9.399	0.3906	9.837	0.37782	7.368	0.19971	6.889	0.3297				--	2.412	0.18549		6.354	0.11459	3.313	0.29175	4.806	0.25687	7.727	0.46654	7.584	0.40302	7.775			9.641	0.21595	4.147	0.21361	6.251	0.06002	9.557	0.39343	8.36	0.25488	6.514	0.21204
9.4	0.39097	9.838	0.3783	7.369	0.19863	6.89	0.33024				--	2.414	0.18293		6.356	0.11472	3.314	0.29145	4.808	0.25947	7.73	0.46705	7.585	0.40237	7.777			9.643	0.21716	4.148	0.21413	6.252	0.05832	9.559	0.39329	8.36	0.25632	6.515	0.21064
9.401	0.39159	9.838	0.37831	7.371	0.1981	6.891	0.33204				--	2.416	0.18391		6.357	0.11384	3.315	0.29088	4.81	0.25947	7.73	0.46803	7.587	0.40343	7.778			9.645	0.21668	4.149	0.21517	6.253	0.05982	9.56	0.39313	8.362	0.25476	6.516	0.21162
9.402	0.39084	9.84	0.37796	7.372	0.19793	6.893	0.33222				--	2.417	0.17781		6.357	0.11447	3.317	0.29257	4.81	0.25915	7.734	0.47166	7.588	0.40326	7.779			9.646	0.216	4.151	0.21419	6.254	0.05904	9.561	0.39381	8.363	0.25671	6.518	0.21024
9.404	0.39047	9.841	0.37809	7.373	0.20114	6.894	0.33258				--	2.418	0.17703		6.359	0.11478	3.318	0.29491	4.811	0.2601	7.737	0.47706	7.589	0.40384	7.78			9.647	0.216	4.152	0.21321	6.256	0.05849	9.562	0.39394	8.364	0.25709	6.519	0.21106
9.405	0.38995	9.842	0.37715	7.375	0.20138	6.896	0.3349				--	2.419	0.18333		6.36	0.11337	3.32	0.291	4.813	0.25807	7.74	0.48842	7.591	0.40182	7.781			9.647	0.21636	4.153	0.21275	6.257	0.06086	9.563	0.39491	8.366	0.25553	6.519	0.21201
9.407	0.39045	9.844	0.37846	7.376	0.20123	6.897	0.33419				--	2.42	0.18176		6.361	0.11313	3.32	0.29169	4.814	0.25351	7.741	0.49349	7.592	0.40258	7.783			9.649	0.21653	4.155	0.21124	6.258	0.05863	9.564	0.39474	8.367	0.25643	6.521	0.21023
9.407	0.39107	9.845	0.37835	7.377	0.20247	6.897	0.33598				--	2.421	0.17638		6.363	0.11365	3.321	0.29039	4.815	0.25567	7.742	0.49599	7.593	0.4053	7.784			9.65	0.21607	4.155	0.21304	6.26	0.05778	9.565	0.39584	8.368	0.2582	6.522	0.21009
9.408	0.39107	9.846	0.378	7.379	0.20348	6.899	0.33582				--	2.423	0.18197		6.363	0.11323	3.322	0.28983	4.816	0.25615	7.74	0.49758	7.595	0.40236	7.786			9.651	0.21756	4.157	0.2113	6.261	0.06393	9.567	0.3943	8.37	0.2577	6.523	0.21064
9.408	0.39093	9.847	0.378	7.38	0.20334	6.9	0.33831				--	2.423	0.17758		6.365	0.1139	3.324	0.28926	4.817	0.25543	7.741	0.49769	7.596	0.40465	7.787			9.651	0.216	4.158	0.21333	6.262	0.05931	9.568	0.39553	8.371	0.25686	6.525	0.21255
9.411	0.39067	9.849	0.37873	7.381	0.20342	6.902	0.33707				--	2.425	0.17772		6.366	0.11404	3.326	0.28926	4.819	0.26058	7.742	0.49976	7.597	0.404	7.788			9.653	0.21552	4.159	0.21183	6.263	0.05867	9.569	0.39566	8.372	0.25774	6.526	0.21119
9.413	0.39067	9.851	0.37825	7.383	0.20443	6.903	0.33938				--	2.426	0.18054		6.367	0.11517	3.326	0.29164	4.821	0.25723	7.743	0.50047	7.599	0.404	7.789			9.654	0.21635	4.159	0.2169	6.2645	0.05946	9.57	0.39673	8.373	0.25812	6.527	0.21091
9.413	0.39104	9.851	0.37838	7.384	0.20544	6.904	0.3399				--	2.428	0.178		6.369	0.11462	3.328	0.29108	4.821	0.25487	7.745	0.50058	7.599	0.40353	7.791			9.655	0.21673	4.163	0.2111	6.266	0.05862	9.572	0.39603	8.375	0.25847	6.529	0.21325
9.414	0.39178	9.852	0.37922	7.385	0.2053	6.905	0.34115				--	2.429	0.18426		6.37	0.1151	3.33	0.28814	4.823	0.25783	7.746	0.50142	7.6	0.40502	7.792			9.656	0.21648	4.162	0.21293	6.267	0.05984	9.573	0.39684	8.375	0.25816	6.53	0.21228
9.416	0.3914	9.853	0.37923	7.386	0.20731	6.906	0.34151				--	2.43	0.18446		6.371	0.11433	3.33	0.28758	4.824	0.25751	7.747	0.50251	7.602	0.40515	7.793			9.657	0.21645	4.164	0.21094	6.268	0.05817	9.575	0.39696	8.377	0.25905	6.531	0.21173
9.417	0.39177	9.855	0.37865	7.388	0.20639	6.908	0.34239				--	2.431	0.17841		6.373	0.11517	3.332	0.28827	4.825	0.25512	7.748	0.50237	7.603	0.40481	7.794			9.658	0.21641	4.166	0.21396	6.27	0.05862	9.576	0.3968	8.378	0.25889	6.532	0.21186
9.418	0.39077	9.856	0.37925	7.389	0.20817	6.909	0.34257				--	2.433	0.18458		6.374	0.1141	3.333	0.28407	4.827	0.2564	7.749	0.50346	7.605	0.40297	7.796			9.659	0.21658	4.166	0.2135	6.2705	0.05895	9.577	0.39721	8.379	0.26048	6.534	0.21173
9.42	0.39187	9.857	0.37985	7.39	0.20979	6.91	0.34505				--	2.434	0.17854		6.375	0.11628	3.334	0.28936	4.828	0.2544	7.75	0.5043	7.605	0.40464	7.796			9.66	0.21804	4.168	0.2095	6.2715	0.06003	9.578	0.39734	8.38	0.25878	6.535	0.21078
9.421	0.39174	9.858	0.37843	7.392	0.21025	6.912	0.34222				--	2.435	0.18232		6.377	0.11488	3.336	0.28905	4.829	0.25617	7.751	0.50525	7.606	0.40399	7.798			9.661	0.21647	4.169	0.21353	6.273	0.06009	9.579	0.39662	8.382	0.2602	6.536	0.21213
9.422	0.39113	9.86	0.37988	7.394	0.2118	6.912	0.34575				--	2.436	0.17524		6.377	0.114	3.337	0.29172	4.831	0.26085	7.753	0.50473	7.608	0.40505	7.799			9.663	0.21604	4.171	0.21428	6.274	0.06189	9.58	0.39703	8.384	0.2588	6.538	0.2116
9.423	0.3905	9.862	0.37916	7.394	0.21318	6.914	0.3454				--	2.438	0.18245		6.378	0.11477	3.338	0.28266	4.832	0.25584	7.755	0.50557	7.609	0.40518	7.801			9.663	0.21682	4.171	0.21008	6.276	0.06009	9.581	0.39784	8.384	0.26039	6.539	0.21187
9.424	0.39149	9.862	0.37928	7.395	0.2144	6.916	0.34769				--	2.438	0.18788		6.381	0.11545	3.339	0.29017	4.832	0.25593	7.756	0.50822	7.61	0.40606	7.801			9.665	0.21631	4.173	0.21135	6.2775	0.06042	9.583	0.39712	8.385	0.26007	6.54	0.21159
9.426	0.39111	9.863	0.37953	7.397	0.2158	6.917	0.34804				--	2.44	0.17481		6.381	0.11438	3.34	0.28961	4.834	0.25143	7.758	0.51026	7.612	0.40437	7.802			9.667	0.21756	4.174	0.21313	6.2785	0.06161	9.584	0.39698	8.387	0.26061	6.542	0.21077
9.427	0.39196	9.865	0.37966	7.398	0.21716	6.917	0.34909				--	2.442	0.17053		6.382	0.11534	3.342	0.2903	4.835	0.25072	7.759	0.51206	7.613	0.4048	7.804			9.668	0.21709	4.176	0.21118	6.2795	0.06124	9.585	0.39833	8.388	0.26115	6.542	0.21226
9.428	0.39159	9.866	0.3793	7.399	0.22129	6.919	0.3498				--	2.443	0.17677		6.384	0.11479	3.343	0.28712	4.837	0.25451	7.76	0.51276	7.614	0.40432	7.805			9.669	0.21662	4.178	0.21193	6.281	0.05967	9.587	0.39817	8.389	0.26014	6.543	0.21296
9.431	0.39097	9.867	0.37943	7.402	0.2228	6.921	0.34998				--	2.444	0.17608		6.385	0.11492	3.344	0.28587	4.838	0.25666	7.762	0.5148	7.615	0.40478	7.807			9.67	0.21697	4.178	0.21147	6.2815	0.06045	9.588	0.39897	8.391	0.26103	6.544	0.20939
9.43	0.39195	9.868	0.37945	7.407	0.23266	6.922	0.35049				--	2.445	0.16648		6.386	0.1161	3.345	0.28751	4.839	0.25181	7.763	0.5148	7.616	0.40521	7.808			9.672	0.21672	4.18	0.21147	6.283	0.05996	9.59	0.39871	8.392	0.26122	6.546	0.21296
9.432	0.39144	9.87	0.37957	7.407	0.23795	6.923	0.34996				--	2.446	0.17371		6.387	0.11668	3.346	0.28499	4.841	0.25264	7.763	0.51611	7.617	0.40443	7.81			9.673	0.21686	4.18	0.21125	6.285	0.0603	9.59	0.39922	8.393	0.26038	6.547	0.2128
9.434	0.39156	9.871	0.38017	7.407	0.2421	6.924	0.35101				--	2.447	0.18096		6.39	0.11599	3.348	0.28568	4.841	0.24895	7.764	0.51741	7.618	0.40561	7.81			9.675	0.21682	4.181	0.20927	6.286	0.06207	9.592	0.39963	8.394	0.26195	6.548	0.21048
9.435	0.39256	9.872	0.37923	7.407	0.24436	6.926	0.35225				--	2.449	0.1749		6.39	0.11561	3.349	0.28056	4.842	0.25658	7.765	0.51834	7.62	0.40484	7.811			9.676	0.21696	4.183	0.20979	6.287	0.0598	9.593	0.40002	8.395	0.26165	6.55	0.21197
9.435	0.39131	9.874	0.38078	7.407	0.24458	6.927	0.35347				--	2.451	0.17838		6.391	0.11523	3.35	0.28487	4.844	0.25123	7.767	0.51772	7.621	0.40632	7.813			9.678	0.21628	4.184	0.21331	6.288	0.06017	9.594	0.39971	8.397	0.26184	6.551	0.21061
9.437	0.39278	9.875	0.37972	7.408	0.24308	6.93	0.3545				--	2.452	0.17685		6.392	0.11654	3.352	0.28651	4.845	0.25171	7.768	0.51951	7.623	0.40463	7.814			9.679	0.21663	4.185	0.20985	6.29	0.0605	9.596	0.40012	8.398	0.26271	6.552	0.21171
9.439	0.39241	9.876	0.37984	7.408	0.24314	6.93	0.35557				--	2.452	0.17435		6.394	0.11564	3.353	0.29011	4.846	0.25219	7.769	0.51946	7.624	0.40567	7.814			9.681	0.21677	4.187	0.20888	6.291	0.05922	9.597	0.40135	8.399	0.26309	6.553	0.21225
9.44	0.39191	9.877	0.38032	7.41	0.24335	6.93	0.35817				--	2.454	0.17533		6.395	0.11493	3.354	0.28209	4.847	0.25398	7.771	0.52053	7.625	0.40581	7.816			9.683	0.21716	4.188	0.21315	6.2915	0.0622	9.598	0.40092	8.401	0.26293	6.555	0.21212
9.44	0.39067	9.879	0.3808	7.411	0.24379	6.931	0.35608				--	2.455	0.17894		6.396	0.11503	3.355	0.28541	4.849	0.25116	7.772	0.52063	7.626	0.40639	7.818			9.684	0.21712	4.189	0.20771	6.2935	0.06034	9.599	0.40049	8.402	0.26416	6.556	0.21115
9.442	0.39202	9.879	0.38152	7.413	0.24417	6.933	0.35904				--	2.456	0.1799		6.398	0.11636	3.357	0.289	4.85	0.25164	7.773	0.52121	7.628	0.40653	7.818			9.685	0.21751	4.19	0.20823	6.294	0.06025	9.6	0.40145	8.403	0.26523	6.557	0.21225
9.443	0.39214	9.881	0.38165	7.413	0.24759	6.934	0.35868				--	2.458	0.17575		6.399	0.11599	3.358	0.28293	4.851	0.2526	7.774	0.52237	7.629	0.40634	7.82			9.686	0.21806	4.191	0.20629	6.2955	0.06076	9.601	0.39977	8.405	0.26335	6.558	0.21197
9.444	0.39287	9.882	0.38153	7.415	0.24707	6.936	0.36024				--	2.459	0.17242		6.4	0.11561	3.359	0.2826	4.853	0.25055	7.776	0.52261	7.63	0.40588	7.821			9.688	0.21674	4.193	0.21179	6.297	0.06125	9.603	0.4007	8.406	0.26388	6.56	0.21265
9.446	0.39201	9.883	0.38202	7.416	0.24803	6.937	0.36214				--	2.46	0.17769		6.401	0.1164	3.36	0.28624	4.854	0.24857	7.776	0.52399	7.631	0.40645	7.822			9.689	0.21714	4.195	0.21102	6.2985	0.05956	9.604	0.40111	8.407	0.26476	6.561	0.2121
9.447	0.39262	9.885	0.38106	7.417	0.24846	6.938	0.36178				--	2.462	0.16917		6.403	0.11674	3.361	0.28467	4.855	0.25151	7.785	0.54111	7.633	0.40811	7.824			9.69	0.21817	4.195	0.20985	6.2995	0.06046	9.605	0.40052	8.408	0.26582	6.562	0.21265
9.448	0.39175	9.885	0.38131	7.419	0.24734	6.94	0.36386				--	2.462	0.17361		6.403	0.11581	3.363	0.28441	4.856	0.25247	7.786	0.54438	7.634	0.40672	7.825			9.691	0.21834	4.197	0.21133	6.3005	0.0601	9.607	0.40174	8.41	0.26533	6.564	0.2121
9.449	0.3931	9.887	0.38168	7.419	0.24948	6.94	0.36439				--	2.464	0.17459		6.405	0.11561	3.364	0.28604	4.858	0.25049	7.786	0.54545	7.635	0.40746	7.827			9.692	0.21787	4.197	0.21088	6.302	0.06158	9.608	0.40132	8.411	0.26655	6.565	0.21114
9.45	0.39161	9.888	0.38062	7.422	0.24784	6.941	0.36646				--	2.465	0.17652		6.406	0.11522	3.365	0.28387	4.859	0.25343	7.785	0.54713	7.636	0.40699	7.827			9.693	0.21891	4.199	0.20818	6.303	0.06207	9.609	0.40185	8.412	0.26398	6.566	0.21223
9.452	0.39395	9.889	0.38168	7.423	0.2497	6.943	0.36593				--	2.466	0.1757		6.407	0.11519	3.366	0.28426	4.86	0.24812	7.783	0.54821	7.637	0.40634	7.829			9.694	0.21759	4.201	0.20818	6.3045	0.06011	9.611	0.40295	8.413	0.26608	6.567	0.21086
9.453	0.39235	9.89	0.38241	7.423	0.24975	6.944	0.36783				--	2.468	0.17501		6.408	0.11718	3.368	0.28303	4.861	0.25075	7.782	0.54629	7.639	0.40678	7.83			9.695	0.21904	4.201	0.2085	6.3055	0.06186	9.611	0.401	8.415	0.26643	6.568	0.21265
9.454	0.39234	9.892	0.38277	7.425	0.25035	6.945	0.36936				--	2.469	0.169		6.41	0.11681	3.369	0.28372	4.863	0.24707	7.784	0.54672	7.64	0.40766	7.831			9.696	0.21857	4.203	0.20973	6.3065	0.05889	9.613	0.40084	8.415	0.26645	6.57	0.21183
9.456	0.39146	9.893	0.38313	7.426	0.25018	6.948	0.36934				--	2.47	0.17171		6.411	0.11557	3.37	0.28632	4.864	0.25123	7.786	0.54573	7.642	0.40779	7.832			9.697	0.21854	4.204	0.20805	6.308	0.06112	9.614	0.4026	8.417	0.26787	6.57	0.21168
9.457	0.39282	9.894	0.38314	7.427	0.25189	6.95	0.37246				--	2.471	0.17096		6.412	0.11674	3.371	0.28484	4.864	0.24887	7.788	0.54653	7.643	0.40779	7.833			9.698	0.21828	4.205	0.20483	6.3095	0.061	9.615	0.40368	8.419	0.26787	6.571	0.21304
9.458	0.39231	9.896	0.38279	7.428	0.25083	6.95	0.37331				--	2.472	0.16945		6.413	0.11598	3.373	0.28264	4.866	0.24852	7.789	0.54694	7.643	0.40806	7.835			9.699	0.21846	4.206	0.20661	6.31	0.06065	9.617	0.40309	8.419	0.26824	6.573	0.21292
9.46	0.39293	9.897	0.3822	7.43	0.25163	6.951	0.37416				--	2.473	0.16863		6.415	0.1168	3.374	0.27945	4.867	0.25148	7.791	0.54719	7.645	0.40789	7.836			9.7	0.21756	4.208	0.20712	6.3115	0.06201	9.619	0.40421	8.421	0.27049	6.574	0.21221
9.461	0.39305	9.898	0.3841	7.432	0.25388	6.952	0.37482				--	2.475	0.16961		6.416	0.11741	3.375	0.28498	4.868	0.24996	7.791	0.54666	7.646	0.4068	7.837			9.701	0.21753	4.209	0.20616	6.313	0.05932	9.619	0.40445	8.422	0.27119	6.576	0.21291
9.462	0.39291	9.9	0.38269	7.432	0.25335	6.954	0.37723				--	2.476	0.17237		6.418	0.11604	3.376	0.28538	4.87	0.24629	7.793	0.54583	7.647	0.40693	7.839			9.702	0.21788	4.21	0.20719	6.3145	0.05977	9.621	0.40593	8.424	0.27069	6.577	0.21318
9.463	0.39328	9.9	0.38329	7.433	0.25281	6.954	0.3779				--	2.477	0.16219		6.418	0.117	3.378	0.27866	4.871	0.25009	7.794	0.54616	7.648	0.40872	7.84			9.704	0.21848	4.212	0.20571	6.315	0.06141	9.622	0.40605	8.425	0.27087	6.578	0.21209
9.464	0.39315	9.901	0.3827	7.434	0.25399	6.956	0.37925				--	2.478	0.17006		6.42	0.11697	3.378	0.28098	4.872	0.25104	7.795	0.54611	7.65	0.40825	7.841			9.705	0.2178	4.212	0.20601	6.3165	0.06121	9.623	0.40617	8.426	0.27365	6.58	0.21168
9.465	0.39216	9.902	0.38247	7.436	0.25195	6.958	0.38214				--	2.48	0.16513		6.421	0.1159	3.38	0.28073	4.874	0.24655	7.797	0.54644	7.651	0.40808	7.842			9.706	0.21861	4.214	0.20356	6.3185	0.06137	9.624	0.40642	8.428	0.27486	6.58	0.21465
9.467	0.39326	9.904	0.3833	7.437	0.25367	6.959	0.38264				--	2.481	0.16513		6.422	0.11669	3.381	0.28878	4.875	0.25034	7.798	0.54722	7.652	0.40834	7.844			9.707	0.21858	4.215	0.21221	6.319	0.05969	9.626	0.40682	8.429	0.27367	6.582	0.21208
9.468	0.39337	9.905	0.38224	7.438	0.25499	6.96	0.3828				--	2.483	0.16357		6.424	0.11531	3.383	0.28181	4.876	0.24965	7.799	0.54793	7.654	0.40758	7.845			9.708	0.2185	4.216	0.2029	6.32	0.06092	9.627	0.4072	8.43	0.27352	6.583	0.21276
9.469	0.39202	9.906	0.38273	7.439	0.25558	6.961	0.38398				--	2.483	0.17148		6.424	0.11735	3.384	0.2863	4.878	0.2493	7.799	0.54672	7.655	0.4068	7.846			9.71	0.21846	4.218	0.20586	6.322	0.06068	9.628	0.40745	8.431	0.27371	6.584	0.21207
9.47	0.39288	9.908	0.38308	7.44	0.256	6.962	0.38534				--	2.485	0.17074		6.425	0.11774	3.385	0.28034	4.879	0.25143	7.801	0.54793	7.656	0.40798	7.847			9.711	0.21884	4.218	0.20541	6.323	0.06261	9.63	0.40745	8.432	0.27559	6.586	0.21316
9.471	0.39275	9.909	0.38404	7.442	0.25584	6.962	0.38634				--	2.486	0.16828		6.428	0.11722	3.386	0.28293	4.88	0.24694	7.804	0.54737	7.658	0.40992	7.848			9.712	0.21791	4.22	0.2074	6.3245	0.0589	9.63	0.40797	8.433	0.2741	6.587	0.21302
9.474	0.39348	9.911	0.38263	7.443	0.25627	6.964	0.38632				--	2.487	0.16158		6.428	0.1182	3.387	0.27855	4.881	0.24908	7.803	0.54848	7.659	0.40824	7.85			9.714	0.21852	4.221	0.20696	6.3255	0.06314	9.632	0.40769	8.436	0.27604	6.588	0.21397
9.474	0.39223	9.911	0.38405	7.445	0.25552	6.966	0.38699				--	2.488	0.16777		6.43	0.11712	3.389	0.28021	4.882	0.25086	7.805	0.54811	7.66	0.40927	7.851			9.715	0.21822	4.223	0.20674	6.327	0.06261	9.632	0.4093	8.441	0.29161	6.59	0.21315
9.476	0.3942	9.913	0.38347	7.445	0.25594	6.966	0.38833				--	2.49	0.16182		6.431	0.1176	3.39	0.27895	4.884	0.24803	7.806	0.54867	7.661	0.4091	7.852			9.717	0.21645	4.224	0.20725	6.328	0.06252	9.634	0.40942	8.441	0.29582	6.59	0.2122
9.476	0.39223	9.914	0.38288	7.447	0.25615	6.968	0.38815				--	2.491	0.16108		6.432	0.11739	3.391	0.2787	4.885	0.24603	7.807	0.54805	7.662	0.40877	7.853			9.719	0.21854	4.225	0.20408	6.3295	0.06199	9.635	0.40992	8.44	0.29565	6.591	0.21355
9.478	0.39285	9.915	0.38407	7.448	0.25822	6.969	0.38948				--	2.492	0.16035		6.433	0.11787	3.392	0.28008	4.886	0.24734	7.808	0.54848	7.664	0.4095	7.854			9.72	0.21807	4.226	0.2046	6.3305	0.06334	9.637	0.41004	8.441	0.29532	6.593	0.2134
9.479	0.39309	9.917	0.38409	7.449	0.25679	6.971	0.39117				--	2.493	0.16646		6.434	0.11665	3.394	0.27886	4.887	0.24699	7.81	0.54787	7.665	0.40752	7.856			9.721	0.21821	4.227	0.20563	6.332	0.06109	9.638	0.4099	8.441	0.29516	6.594	0.21477
9.481	0.39197	9.919	0.38444	7.451	0.25775	6.971	0.39013				--	2.494	0.16669		6.435	0.11863	3.395	0.27886	4.888	0.24712	7.811	0.54913	7.666	0.40977	7.857			9.723	0.21838	4.229	0.2039	6.333	0.06227	9.639	0.41002	8.442	0.29466	6.596	0.213
9.482	0.39233	9.92	0.38396	7.452	0.25869	6.973	0.39112				--	2.495	0.1566		6.437	0.11701	3.395	0.27833	4.89	0.2489	7.812	0.54898	7.667	0.4102	7.858			9.724	0.21813	4.23	0.20442	6.334	0.0622	9.64	0.40932	8.443	0.29535	6.597	0.21246
9.483	0.39245	9.92	0.38398	7.453	0.2589	6.975	0.39179				--	2.497	0.16003		6.439	0.11855	3.397	0.28159	4.892	0.24726	7.813	0.54885	7.668	0.40883	7.86			9.725	0.2189	4.231	0.20622	6.3355	0.06326	9.641	0.41092	8.445	0.2957	6.598	0.21313
9.484	0.39342	9.922	0.38339	7.454	0.25823	6.975	0.39163				--	2.499	0.16027		6.439	0.1178	3.399	0.2832	4.892	0.24526	7.814	0.54833	7.669	0.4097	7.86			9.727	0.21843	4.233	0.20155	6.337	0.06388	9.643	0.40942	8.447	0.29723	6.599	0.21381
9.486	0.39403	9.923	0.38329	7.456	0.2597	6.976	0.39465				--	2.499	0.16636		6.441	0.11708	3.4	0.27941	4.893	0.24787	7.816	0.54889	7.671	0.40997	7.862			9.728	0.21883	4.234	0.20207	6.338	0.06305	9.644	0.41062	8.448	0.30011	6.6	0.21543
9.487	0.39365	9.924	0.38423	7.456	0.25865	6.976	0.39329				--	2.501	0.15703		6.442	0.11786	3.4	0.28146	4.895	0.24426	7.817	0.54907	7.673	0.4113	7.863			9.729	0.2179	4.235	0.20335	6.339	0.06199	9.645	0.41221	8.455	0.30879	6.603	0.21258
9.488	0.39452	9.926	0.38388	7.458	0.2607	6.978	0.39344				--	2.502	0.1649		6.444	0.11803	3.403	0.27956	4.896	0.24388	7.819	0.54885	7.674	0.41023	7.865			9.731	0.21913	4.236	0.20361	6.341	0.0626	9.647	0.4126	8.455	0.31707	6.603	0.21312
9.489	0.39352	9.927	0.38353	7.459	0.26149	6.979	0.39443				--	2.503	0.15996		6.444	0.11732	3.403	0.27739	4.897	0.24436	7.819	0.55018	7.675	0.40824	7.866			9.732	0.21948	4.238	0.20489	6.342	0.0612	9.648	0.4119	8.459	0.32825	6.605	0.21339
9.491	0.39474	9.928	0.38484	7.461	0.26133	6.981	0.39458				--	2.504	0.1644		6.445	0.11741	3.404	0.28068	4.898	0.24123	7.821	0.54903	7.676	0.4105	7.867			9.734	0.2186	4.239	0.20394	6.343	0.06286	9.649	0.41269	8.459	0.33738	6.606	0.21502
9.493	0.39474	9.929	0.38449	7.462	0.26116	6.982	0.39642				--	2.506	0.15849		6.447	0.11788	3.406	0.27565	4.9	0.24665	7.821	0.54852	7.677	0.41002	7.868			9.735	0.21877	4.24	0.20222	6.3445	0.06087	9.651	0.41214	8.459	0.34532	6.606	0.21148
9.493	0.39559	9.93	0.38449	7.463	0.26174	6.983	0.39521				--	2.507	0.16287		6.448	0.11714	3.407	0.27606	4.901	0.24874	7.823	0.54907	7.678	0.40998	7.869			9.736	0.21877	4.241	0.20203	6.3455	0.06218	9.651	0.41374	8.46	0.34887	6.608	0.21284
9.494	0.39448	9.932	0.3858	7.464	0.26142	6.984	0.39504				--	2.508	0.15631		6.45	0.11846	3.409	0.27416	4.902	0.24511	7.824	0.5494	7.68	0.41162	7.87			9.736	0.21919	4.242	0.20306	6.346	0.06199	9.653	0.41141	8.46	0.3545	6.61	0.21311
9.495	0.39447	9.933	0.38521	7.466	0.262	6.985	0.39789				--	2.509	0.15729		6.451	0.11775	3.409	0.2765	4.903	0.24644	7.825	0.54866	7.681	0.41145	7.871			9.736	0.21954	4.244	0.20281	6.348	0.06289	9.654	0.41425	8.461	0.35688	6.611	0.215
9.497	0.3941	9.934	0.38486	7.467	0.26148	6.986	0.39786				--	2.511	0.16172		6.452	0.1196	3.411	0.28163	4.904	0.24606	7.827	0.5499	7.682	0.41081	7.873			9.738	0.21887	4.245	0.20039	6.349	0.06338	9.655	0.41421	8.462	0.3588	6.612	0.21283
9.498	0.39434	9.935	0.38534	7.468	0.26242	6.988	0.39868				--	2.512	0.1677		6.453	0.11819	3.413	0.27786	4.905	0.24537	7.828	0.54986	7.684	0.41034	7.874			9.739	0.219	4.246	0.20384	6.3505	0.06202	9.657	0.41379	8.462	0.36023	6.613	0.21391
9.5	0.39298	9.937	0.38523	7.469	0.26152	6.989	0.39865				--	2.513	0.16286		6.454	0.11798	3.413	0.28231	4.907	0.24469	7.83	0.55017	7.685	0.41168	7.876			9.741	0.22027	4.247	0.2027	6.3525	0.06276	9.658	0.4146	8.465	0.3629	6.614	0.21485
9.501	0.39432	9.938	0.38547	7.47	0.2621	6.991	0.40014				--	2.514	0.15875		6.455	0.11792	3.414	0.2799	4.909	0.24602	7.831	0.54949	7.686	0.41001	7.877			9.741	0.22023	4.249	0.19952	6.353	0.0631	9.658	0.41511	8.468	0.37162	6.616	0.21485
9.502	0.39407	9.94	0.38618	7.471	0.26231	6.992	0.39947				--	2.516	0.15795		6.457	0.11801	3.416	0.27962	4.91	0.24109	7.831	0.55082	7.687	0.41117	7.878			9.742	0.21892	4.25	0.20297	6.354	0.06414	9.66	0.41577	8.469	0.377	6.616	0.21498
9.504	0.39407	9.94	0.38595	7.472	0.26273	6.992	0.3996				--	2.517	0.16846		6.459	0.11917	3.417	0.2803	4.91	0.24205	7.833	0.55091	7.689	0.4116	7.879			9.743	0.21952	4.251	0.20129	6.3555	0.06539	9.661	0.41562	8.469	0.38153	6.618	0.21486
9.504	0.39345	9.942	0.38536	7.474	0.26257	6.995	0.40075				--	2.518	0.15408		6.46	0.11846	3.418	0.27694	4.912	0.24054	7.834	0.55078	7.69	0.41234	7.881			9.744	0.21906	4.252	0.20232	6.3575	0.06337	9.662	0.41504	8.47	0.38466	6.619	0.2139
9.505	0.39283	9.943	0.38526	7.475	0.26335	6.996	0.40191				--	2.52	0.16182		6.461	0.11774	3.42	0.27762	4.914	0.24544	7.835	0.55072	7.691	0.4108	7.882			9.745	0.21941	4.254	0.20063	6.3575	0.06386	9.664	0.41555	8.47	0.38668	6.62	0.21323
9.506	0.39442	9.944	0.38667	7.477	0.26429	6.997	0.40239				--	2.521	0.1553		6.462	0.11856	3.421	0.27829	4.914	0.23904	7.837	0.5499	7.693	0.41153	7.882			9.747	0.21954	4.255	0.20334	6.359	0.06322	9.666	0.41392	8.471	0.38777	6.622	0.21389
9.509	0.39466	9.946	0.3862	7.478	0.2645	6.998	0.40303				--	2.522	0.16213		6.463	0.11801	3.422	0.27586	4.916	0.23986	7.838	0.55059	7.694	0.41286	7.884			9.749	0.21908	4.256	0.20166	6.3605	0.06383	9.666	0.41632	8.472	0.38854	6.623	0.21389
9.509	0.39465	9.946	0.38597	7.479	0.26398	7	0.40351				--	2.524	0.16645		6.464	0.1178	3.424	0.27466	4.916	0.23884	7.838	0.54994	7.695	0.41252	7.886			9.75	0.21993	4.257	0.20218	6.3615	0.06272	9.668	0.4159	8.473	0.38837	6.623	0.21442
9.511	0.39477	9.948	0.38539	7.48	0.26549	7.001	0.40285				--	2.524	0.15893		6.465	0.11773	3.425	0.27374	4.919	0.23966	7.841	0.55164	7.697	0.41162	7.887			9.75	0.22073	4.258	0.20247	6.3625	0.06379	9.669	0.41548	8.474	0.38695	6.625	0.21268
9.512	0.39439	9.949	0.38551	7.482	0.26313	7.001	0.40397				--	2.525	0.15574		6.467	0.11923	3.425	0.27442	4.919	0.24096	7.842	0.55151	7.697	0.41175	7.887			9.751	0.21918	4.26	0.20372	6.364	0.06268	9.67	0.41653	8.475	0.38772	6.626	0.21484
9.513	0.39451	9.95	0.3867	7.483	0.2659	7.004	0.40564				--	2.526	0.15502		6.468	0.11881	3.426	0.27415	4.92	0.23946	7.843	0.5509	7.698	0.41159	7.89			9.753	0.21978	4.261	0.19984	6.365	0.06317	9.672	0.41706	8.476	0.38816	6.628	0.21549
9.514	0.39512	9.952	0.38635	7.484	0.26485	7.004	0.40611				--	2.528	0.16452		6.47	0.11826	3.427	0.27271	4.922	0.23994	7.844	0.55123	7.699	0.41154	7.89			9.754	0.22033	4.262	0.2016	6.3665	0.06321	9.672	0.41772	8.477	0.38644	6.629	0.21335
9.515	0.39486	9.953	0.38695	7.486	0.26432	7.005	0.40609				--	2.529	0.16206		6.471	0.11908	3.429	0.27308	4.923	0.23878	7.845	0.55154	7.701	0.41391	7.891			9.756	0.21987	4.264	0.20066	6.3675	0.06484	9.673	0.41688	8.478	0.38502	6.63	0.2151
9.517	0.3962	9.954	0.38682	7.487	0.2647	7.007	0.40691				--	2.53	0.16229		6.472	0.11854	3.431	0.27408	4.924	0.23646	7.846	0.55104	7.703	0.41271	7.893			9.757	0.21937	4.265	0.2019	6.369	0.06374	9.675	0.41684	8.479	0.38609	6.632	0.2151
9.518	0.39448	9.955	0.38636	7.487	0.26363	7.008	0.40772				--	2.531	0.15983		6.473	0.11851	3.431	0.27165	4.926	0.24107	7.848	0.55206	7.703	0.41207	7.894			9.759	0.21929	4.266	0.19949	6.37	0.06122	9.677	0.41684	8.48	0.38513	6.632	0.21509
9.52	0.39557	9.957	0.38696	7.489	0.26677	7.009	0.40787				--	2.533	0.15911		6.474	0.11961	3.433	0.27138	4.927	0.23578	7.849	0.55283	7.705	0.41399	7.896			9.761	0.21882	4.267	0.19757	6.371	0.063	9.677	0.41831	8.482	0.38277	6.635	0.21616
9.521	0.3952	9.958	0.38638	7.49	0.26405	7.01	0.4103				--	2.534	0.16943		6.476	0.11974	3.434	0.2737	4.928	0.23876	7.85	0.55224	7.706	0.41293	7.896			9.762	0.21837	4.269	0.20249	6.373	0.06447	9.678	0.41881	8.483	0.38324	6.636	0.21655
9.522	0.39556	9.959	0.38603	7.491	0.26535	7.013	0.41209				--	2.535	0.1603		6.477	0.11853	3.436	0.27438	4.929	0.24002	7.851	0.55172	7.707	0.4123	7.897			9.763	0.21977	4.27	0.1979	6.374	0.06281	9.68	0.42188	8.484	0.38463	6.636	0.21643
9.523	0.39408	9.96	0.38802	7.492	0.26337	7.014	0.41422				--	2.537	0.15617		6.478	0.11914	3.437	0.26849	4.93	0.24183	7.853	0.55181	7.709	0.41332	7.899			9.765	0.22075	4.271	0.20184	6.375	0.06613	9.681	0.422	8.485	0.38555	6.637	0.21494
9.525	0.39518	9.961	0.38779	7.493	0.26525	7.015	0.41649				--	2.538	0.15887		6.48	0.12015	3.438	0.27081	4.932	0.23904	7.854	0.5519	7.71	0.41316	7.9			9.767	0.2213	4.273	0.20403	6.3765	0.06503	9.682	0.4213	8.487	0.38475	6.639	0.21521
9.526	0.39567	9.963	0.38721	7.495	0.26545	7.017	0.41763				--	2.539	0.15571		6.48	0.11924	3.44	0.27428	4.933	0.23672	7.855	0.55154	7.711	0.41418	7.901			9.769	0.22046	4.273	0.1985	6.3775	0.06507	9.683	0.42116	8.488	0.38458	6.64	0.21507
9.526	0.39578	9.964	0.3871	7.496	0.26492	7.018	0.41923				--	2.54	0.15164		6.482	0.1192	3.441	0.27309	4.935	0.23799	7.856	0.55208	7.712	0.41295	7.903			9.769	0.2208	4.275	0.20192	6.3785	0.06372	9.684	0.42139	8.489	0.38722	6.641	0.2152
9.529	0.39553	9.965	0.38652	7.497	0.26607	7.02	0.43239				--	2.542	0.16508		6.483	0.11896	3.442	0.27285	4.936	0.23687	7.857	0.55204	7.714	0.41277	7.904			9.771	0.21975	4.276	0.19952	6.3805	0.06463	9.686	0.42176	8.49	0.38518	6.643	0.21668
9.529	0.39601	9.966	0.38688	7.499	0.26628	7.023	0.43965				--	2.543	0.15691		6.485	0.11842	3.443	0.26601	4.937	0.23653	7.859	0.5525	7.715	0.41337	7.905			9.771	0.22072	4.277	0.2027	6.3815	0.06466	9.687	0.42402	8.491	0.38563	6.644	0.21519
9.531	0.39466	9.967	0.38781	7.5	0.26721	7.024	0.44351				--	2.543	0.16127		6.486	0.11972	3.444	0.27136	4.938	0.23943	7.859	0.552	7.715	0.41615	7.907			9.773	0.22153	4.279	0.19764	6.3825	0.06385	9.688	0.42131	8.492	0.38809	6.646	0.21426
9.532	0.39551	9.969	0.38771	7.501	0.2678	7.024	0.44634				--	2.545	0.15811		6.487	0.11801	3.445	0.26899	4.939	0.23504	7.861	0.55126	7.718	0.41408	7.908			9.774	0.22086	4.279	0.20082	6.3835	0.06393	9.69	0.4233	8.494	0.38699	6.647	0.21572
9.533	0.39563	9.97	0.38712	7.502	0.2669	7.026	0.44712				--	2.546	0.16317		6.488	0.11966	3.447	0.27153	4.94	0.23845	7.863	0.55287	7.718	0.4148	7.909			9.775	0.22081	4.281	0.20329	6.3855	0.06312	9.691	0.42285	8.495	0.38683	6.648	0.21679
9.534	0.39635	9.971	0.38784	7.503	0.26673	7.027	0.45249				--	2.548	0.15835		6.489	0.11996	3.448	0.27475	4.942	0.23696	7.863	0.55305	7.719	0.41355	7.91			9.776	0.22162	4.283	0.2009	6.3865	0.06429	9.694	0.4235	8.496	0.38742	6.649	0.21425
9.536	0.3972	9.973	0.38667	7.504	0.26751	7.029	0.45579				--	2.548	0.15693		6.49	0.11921	3.45	0.26916	4.944	0.23778	7.865	0.55199	7.721	0.414	7.912			9.777	0.22074	4.284	0.19653	6.3875	0.06477	9.695	0.42471	8.498	0.38787	6.65	0.21613
9.537	0.39671	9.973	0.38668	7.506	0.26646	7.03	0.45656				--	2.55	0.15456		6.492	0.12033	3.45	0.26961	4.944	0.23792	7.866	0.55277	7.722	0.41455	7.913			9.778	0.22092	4.284	0.19901	6.389	0.06498	9.694	0.4251	8.499	0.3874	6.651	0.21666
9.537	0.39523	9.975	0.38633	7.508	0.2685	7.031	0.45879				--	2.552	0.15884		6.494	0.12015	3.452	0.26775	4.946	0.2338	7.867	0.55263	7.724	0.41617	7.914			9.779	0.22066	4.286	0.19662	6.3905	0.0636	9.695	0.42586	8.5	0.3866	6.653	0.21612
9.539	0.39583	9.976	0.38797	7.509	0.26796	7.031	0.46113				--	2.553	0.16232		6.494	0.11944	3.452	0.26725	4.946	0.24132	7.868	0.55166	7.725	0.41583	7.916			9.78	0.22041	4.287	0.19347	6.3915	0.06381	9.697	0.4257	8.501	0.38892	6.654	0.21516
9.54	0.39583	9.978	0.38762	7.51	0.26801	7.032	0.46202				--	2.554	0.16232		6.495	0.12106	3.454	0.26979	4.948	0.23935	7.87	0.55335	7.727	0.41434	7.916			9.781	0.22207	4.288	0.19744	6.393	0.06397	9.698	0.42593	8.502	0.38782	6.655	0.21665
9.542	0.39496	9.979	0.38681	7.512	0.26874	7.034	0.46107				--	2.556	0.16262		6.497	0.12019	3.455	0.26576	4.949	0.23705	7.871	0.5523	7.727	0.41447	7.917			9.782	0.22012	4.29	0.19501	6.3935	0.06462	9.7	0.42563	8.503	0.38997	6.656	0.21811
9.545	0.39668	9.98	0.38798	7.512	0.26805	7.034	0.46511				--	2.556	0.16356		6.498	0.12063	3.456	0.26645	4.951	0.23705	7.872	0.55362	7.728	0.41431	7.919			9.783	0.22051	4.291	0.19774	6.3955	0.06476	9.702	0.42627	8.505	0.38777	6.657	0.21584
9.543	0.39593	9.982	0.38904	7.514	0.26878	7.036	0.46543				--	2.558	0.1612		6.5	0.11944	3.457	0.27251	4.951	0.23557	7.874	0.55257	7.729	0.41665	7.92			9.784	0.22026	4.292	0.1968	6.396	0.06513	9.703	0.42602	8.507	0.389	6.659	0.2153
9.545	0.39641	9.983	0.38893	7.514	0.2672	7.036	0.46599				--	2.559	0.15712		6.5	0.12106	3.459	0.26572	4.953	0.23605	7.875	0.5538	7.731	0.41498	7.922			9.785	0.22103	4.293	0.19782	6.398	0.06405	9.703	0.42625	8.507	0.38915	6.66	0.21595
9.547	0.39482	9.984	0.38928	7.517	0.26831	7.038	0.46707				--	2.56	0.15406		6.502	0.12069	3.46	0.26799	4.954	0.237	7.876	0.55193	7.732	0.41543	7.922			9.787	0.21993	4.295	0.19689	6.399	0.06409	9.705	0.42715	8.508	0.38819	6.661	0.21824
9.548	0.39543	9.985	0.38917	7.517	0.26851	7.039	0.46687				--	2.561	0.14832		6.503	0.12064	3.462	0.26591	4.956	0.23748	7.878	0.55385	7.733	0.41556	7.924			9.788	0.22095	4.296	0.19595	6.4	0.06498	9.706	0.42807	8.51	0.38957	6.662	0.21728
9.549	0.397	9.986	0.38906	7.518	0.26964	7.04	0.467				--	2.563	0.15361		6.504	0.12041	3.463	0.26564	4.957	0.23552	7.879	0.55339	7.734	0.41479	7.925			9.789	0.22091	4.297	0.19553	6.401	0.06291	9.707	0.42712	8.511	0.3894	6.663	0.21743
9.55	0.39566	9.987	0.38977	7.52	0.26841	7.041	0.46851				--	2.564	0.15691		6.506	0.12087	3.464	0.26632	4.958	0.23519	7.879	0.55344	7.735	0.41594	7.926			9.79	0.22189	4.299	0.19673	6.4025	0.06169	9.708	0.42813	8.512	0.38985	6.665	0.21808
9.551	0.3954	9.989	0.38919	7.521	0.26896	7.043	0.46896				--	2.566	0.15284		6.507	0.12	3.465	0.2661	4.959	0.23533	7.882	0.55367	7.737	0.4162	7.928			9.792	0.22082	4.3	0.1958	6.404	0.06456	9.71	0.42825	8.513	0.38952	6.666	0.21635
9.553	0.39638	9.99	0.38896	7.522	0.26917	7.044	0.46938				--	2.566	0.16133		6.508	0.1198	3.466	0.26863	4.961	0.235	7.882	0.55398	7.739	0.4168	7.929			9.792	0.22117	4.301	0.19706	6.405	0.06363	9.711	0.4273	8.515	0.38996	6.667	0.21661
9.555	0.39539	9.992	0.38989	7.523	0.27103	7.045	0.47177				--	2.567	0.15239		6.509	0.12107	3.467	0.26719	4.962	0.2371	7.883	0.55385	7.739	0.41615	7.931			9.794	0.22156	4.302	0.19664	6.4065	0.06367	9.712	0.4278	8.516	0.3898	6.668	0.21833
9.555	0.39611	9.992	0.38978	7.525	0.26978	7.049	0.4732				--	2.569	0.14997		6.511	0.12154	3.469	0.26881	4.963	0.23676	7.884	0.55403	7.741	0.41897	7.931			9.795	0.22211	4.304	0.19715	6.4075	0.06201	9.714	0.42886	8.517	0.39038	6.67	0.2178
9.557	0.39696	9.993	0.39002	7.526	0.26853	7.048	0.47519				--	2.57	0.14763		6.512	0.12032	3.47	0.26764	4.964	0.23643	7.886	0.55389	7.742	0.41732	7.932			9.797	0.21996	4.305	0.1998	6.4085	0.0642	9.714	0.4275	8.519	0.38929	6.671	0.21646
9.558	0.39684	9.995	0.38967	7.527	0.2693	7.049	0.47563				--	2.571	0.14458		6.513	0.12113	3.471	0.26805	4.965	0.23366	7.887	0.55461	7.743	0.41726	7.934			9.798	0.22136	4.306	0.19453	6.41	0.06367	9.716	0.42946	8.52	0.39066	6.672	0.21739
9.559	0.39646	9.996	0.38945	7.529	0.26894	7.05	0.47557				--	2.572	0.16212		6.514	0.12159	3.473	0.26409	4.966	0.23299	7.89	0.55361	7.745	0.41726	7.935			9.8	0.22133	4.307	0.19649	6.411	0.06302	9.717	0.42904	8.521	0.39112	6.674	0.21766
9.56	0.39645	9.998	0.3905	7.529	0.27188	7.052	0.47848				--	2.574	0.15643		6.515	0.12119	3.474	0.2682	4.968	0.23347	7.889	0.55347	7.745	0.4177	7.936			9.801	0.22142	4.308	0.19606	6.4125	0.06249	9.718	0.42943	8.522	0.39002	6.675	0.21551
9.562	0.39743	9.999	0.38946	7.531	0.27137	7.053	0.47891				--	2.575	0.15409		6.517	0.12115	3.476	0.2608	4.969	0.23365	7.89	0.55342	7.746	0.41943	7.937			9.804	0.22078	4.31	0.19588	6.4135	0.06198	9.719	0.42885	8.523	0.39154	6.676	0.21698
9.562	0.39717	10	0.39004	7.532	0.27105	7.054	0.47965				--	2.576	0.15005		6.518	0.12045	3.476	0.26402	4.971	0.23118	7.892	0.5542	7.748	0.41731	7.939			9.804	0.22155	4.311	0.19708	6.4145	0.06234	9.721	0.42844	8.525	0.39168	6.677	0.21671
9.564	0.3968	10.001	0.39039	7.534	0.26907	7.055	0.4807				--	2.577	0.14702		6.519	0.12058	3.478	0.26564	4.971	0.23299	7.893	0.55392	7.75	0.41803	7.94			9.806	0.22147	4.312	0.19471	6.4165	0.06435	9.722	0.42936	8.526	0.39088	6.679	0.21617
9.565	0.39789	10.002	0.39005	7.535	0.27181	7.056	0.48125				--	2.578	0.14626		6.52	0.12122	3.479	0.26443	4.973	0.2331	7.895	0.55424	7.751	0.41876	7.942			9.808	0.22185	4.313	0.19504	6.4175	0.06366	9.723	0.42919	8.527	0.39073	6.68	0.21603
9.566	0.39739	10.003	0.39099	7.536	0.26968	7.058	0.48218				--	2.58	0.14564		6.521	0.12165	3.48	0.2679	4.975	0.2331	7.896	0.5541	7.752	0.42007	7.942			9.809	0.22181	4.315	0.19212	6.418	0.06359	9.724	0.43048	8.528	0.39272	6.681	0.21629
9.568	0.39556	10.005	0.3918	7.538	0.27042	7.058	0.48459				--	2.581	0.13994		6.523	0.12195	3.481	0.25746	4.975	0.22875	7.897	0.55487	7.753	0.4202	7.944			9.81	0.22262	4.315	0.1975	6.4195	0.06479	9.726	0.42981	8.529	0.39238	6.682	0.21736
9.569	0.39787	10.006	0.39053	7.538	0.27154	7.06	0.4841				--	2.582	0.14584		6.524	0.12158	3.482	0.26343	4.976	0.22809	7.898	0.5546	7.754	0.42045	7.945			9.811	0.22254	4.317	0.19657	6.4215	0.06511	9.727	0.42912	8.531	0.39269	6.683	0.21749
9.57	0.3981	10.007	0.39077	7.54	0.27082	7.061	0.48483				--	2.583	0.15599		6.525	0.12117	3.484	0.26226	4.978	0.2334	7.9	0.55423	7.756	0.41927	7.946			9.813	0.2219	4.318	0.19561	6.4225	0.0635	9.728	0.43146	8.531	0.39235	6.685	0.21735
9.572	0.39822	10.009	0.39181	7.54	0.27086	7.062	0.48569				--	2.584	0.14964		6.527	0.12129	3.485	0.26388	4.979	0.23067	7.901	0.55455	7.756	0.42012	7.948			9.813	0.22145	4.319	0.19828	6.4245	0.06394	9.73	0.43051	8.533	0.39294	6.686	0.21841
9.573	0.39736	10.01	0.39124	7.542	0.27033	7.064	0.48673				--	2.586	0.14568		6.528	0.1216	3.486	0.2634	4.98	0.23244	7.902	0.55509	7.758	0.41995	7.948			9.814	0.22242	4.32	0.19354	6.425	0.06245	9.731	0.42957	8.535	0.39153	6.687	0.21734
9.574	0.39699	10.011	0.39089	7.543	0.27184	7.065	0.48654				--	2.588	0.13581		6.529	0.12152	3.488	0.26156	4.982	0.23454	7.903	0.55437	7.759	0.4208	7.95			9.816	0.22221	4.322	0.19333	6.4265	0.06418	9.732	0.43074	8.536	0.3929	6.689	0.2176
9.575	0.39686	10.012	0.3909	7.545	0.27167	7.066	0.49015				--	2.589	0.14758		6.531	0.12065	3.488	0.26382	4.983	0.23292	7.905	0.55422	7.761	0.42122	7.952			9.816	0.22234	4.323	0.19147	6.4275	0.06468	9.733	0.4298	8.537	0.39289	6.69	0.22025
9.576	0.39686	10.014	0.39148	7.546	0.27187	7.068	0.48923				--	2.589	0.14525		6.532	0.12147	3.49	0.25992	4.983	0.23226	7.906	0.55499	7.762	0.42194	7.952			9.818	0.22276	4.325	0.19271	6.429	0.06369	9.734	0.43055	8.539	0.39303	6.691	0.21653
9.578	0.39721	10.015	0.39045	7.547	0.27099	7.068	0.48824				--	2.591	0.15606		6.533	0.12176	3.491	0.25688	4.985	0.23031	7.907	0.5554	7.763	0.4216	7.958			9.818	0.22269	4.326	0.19322	6.4295	0.06543	9.736	0.43066	8.54	0.39284	6.692	0.21745
9.579	0.39732	10.016	0.39184	7.548	0.27191	7.07	0.48989				--	2.592	0.1464		6.534	0.12205	3.492	0.25846	4.986	0.22998	7.909	0.55526	7.765	0.42219	7.956			9.82	0.22206	4.327	0.19229	6.4305	0.06438	9.737	0.4313	8.541	0.39237	6.694	0.21693
9.58	0.39792	10.018	0.39068	7.549	0.27268	7.071	0.49123				--	2.593	0.14973		6.535	0.12264	3.493	0.25983	4.987	0.22932	7.91	0.55503	7.765	0.42185	7.955			9.82	0.2226	4.328	0.19352	6.4325	0.06387	9.738	0.43222	8.542	0.39358	6.695	0.21758
9.581	0.39815	10.018	0.39161	7.551	0.27325	7.072	0.49226				--	2.595	0.14829		6.537	0.12195	3.495	0.26238	4.989	0.2319	7.91	0.55567	7.767	0.42287	7.956			9.822	0.22194	4.329	0.19884	6.4335	0.06631	9.739	0.43153	8.544	0.39419	6.696	0.21904
9.583	0.39803	10.02	0.39173	7.552	0.27272	7.073	0.49311				--	2.595	0.15187		6.538	0.1232	3.496	0.26029	4.991	0.22914	7.912	0.55463	7.768	0.42312	7.958			9.823	0.22252	4.331	0.19289	6.435	0.0651	9.74	0.43255	8.544	0.39478	6.697	0.2181
9.584	0.39717	10.021	0.39209	7.553	0.27292	7.075	0.49444				--	2.597	0.14366		6.54	0.12271	3.497	0.26164	4.992	0.22995	7.913	0.55435	7.77	0.42178	7.959			9.824	0.22207	4.332	0.19484	6.4365	0.06457	9.742	0.43187	8.546	0.39368	6.698	0.21745
9.585	0.39765	10.022	0.3914	7.554	0.27296	7.076	0.49548				--	2.599	0.15112		6.54	0.12151	3.499	0.25955	4.992	0.22977	7.915	0.55511	7.771	0.42178	7.961			9.825	0.22157	4.333	0.19463	6.4375	0.06531	9.743	0.43172	8.547	0.39414	6.7	0.21729
9.587	0.39825	10.024	0.39244	7.556	0.27353	7.077	0.49479				--	2.599	0.14487		6.541	0.12108	3.5	0.2584	4.995	0.233	7.916	0.5552	7.771	0.42261	7.963			9.827	0.22262	4.334	0.19278	6.438	0.06454	9.744	0.43167	8.548	0.39488	6.701	0.21797
9.588	0.39788	10.025	0.39233	7.557	0.27337	7.079	0.49733				--	2.6	0.15562		6.543	0.12202	3.501	0.26274	4.995	0.22948	7.917	0.5552	7.773	0.42392	7.963			9.827	0.22275	4.336	0.19042	6.44	0.06473	9.746	0.43142	8.549	0.39423	6.702	0.2169
9.589	0.39872	10.026	0.39245	7.558	0.27285	7.08	0.49745				--	2.602	0.1412		6.545	0.12135	3.502	0.26226	4.996	0.23043	7.917	0.55629	7.774	0.42286	7.966			9.829	0.22292	4.337	0.19093	6.4415	0.06393	9.746	0.43323	8.551	0.39376	6.704	0.21914
9.59	0.39919	10.027	0.3913	7.559	0.2729	7.081	0.498				--	2.603	0.14933		6.545	0.12233	3.504	0.2586	4.998	0.23091	7.919	0.55661	7.775	0.42312	7.967			9.83	0.22268	4.338	0.19069	6.4425	0.06454	9.748	0.43345	8.552	0.39451	6.705	0.21716
9.592	0.39737	10.029	0.39095	7.561	0.2729	7.083	0.50041				--	2.605	0.14635		6.546	0.12293	3.504	0.25906	4.999	0.23055	7.92	0.55633	7.777	0.42472	7.968			9.831	0.22285	4.339	0.19315	6.4435	0.06529	9.75	0.43251	8.553	0.39541	6.705	0.21807
9.593	0.39907	10.03	0.39246	7.561	0.27457	7.083	0.50033				--	2.605	0.13584		6.548	0.12205	3.506	0.25881	5	0.23026	7.922	0.55598	7.778	0.42426	7.968			9.832	0.22239	4.341	0.19079	6.445	0.06421	9.751	0.4342	8.555	0.39418	6.707	0.21833
9.593	0.39869	10.031	0.39235	7.564	0.27278	7.085	0.50196				--	2.607	0.14168		6.549	0.12201	3.507	0.2574	5.001	0.22589	7.923	0.55628	7.779	0.4251	7.97			9.833	0.22336	4.342	0.1913	6.446	0.06357	9.752	0.43351	8.555	0.39539	6.708	0.21806
9.596	0.39869	10.032	0.39201	7.564	0.27406	7.086	0.504				--	2.608	0.14358		6.55	0.12278	3.509	0.25994	5.002	0.22763	7.924	0.55646	7.781	0.42552	7.971			9.835	0.22185	4.343	0.19307	6.4475	0.06236	9.753	0.43362	8.557	0.3946	6.71	0.21912
9.596	0.39795	10.033	0.39271	7.565	0.27497	7.088	0.50429				--	2.609	0.13308		6.552	0.12161	3.51	0.25876	5.004	0.22895	7.926	0.55633	7.782	0.42535	7.972			9.836	0.22156	4.345	0.19357	6.449	0.06633	9.754	0.43085	8.558	0.39548	6.711	0.22059
9.598	0.39831	10.035	0.39283	7.566	0.27466	7.088	0.5032				--	2.611	0.13899		6.552	0.12237	3.511	0.25761	5.005	0.22829	7.927	0.55709	7.783	0.42666	7.975			9.838	0.22358	4.346	0.19265	6.45	0.06469	9.755	0.43044	8.56	0.39562	6.712	0.21964
9.599	0.3977	10.036	0.39363	7.568	0.27486	7.089	0.50645				--	2.612	0.13825		6.554	0.1225	3.512	0.25896	5.007	0.22746	7.928	0.55718	7.784	0.42531	7.975			9.84	0.22271	4.347	0.18938	6.451	0.06415	9.756	0.43119	8.561	0.39576	6.713	0.21978
9.6	0.39866	10.037	0.3926	7.569	0.27598	7.091	0.50656				--	2.613	0.14251		6.555	0.12176	3.514	0.26168	5.007	0.23115	7.929	0.55614	7.785	0.42556	7.976			9.841	0.22284	4.349	0.19293	6.452	0.06576	9.758	0.43155	8.562	0.39651	6.715	0.21845
9.6	0.39889	10.038	0.3933	7.571	0.27474	7.092	0.50728				--	2.614	0.1411		6.557	0.12223	3.514	0.25849	5.008	0.22973	7.93	0.55699	7.787	0.42716	7.976			9.843	0.22276	4.349	0.1904	6.4535	0.06497	9.759	0.43141	8.563	0.39543	6.716	0.21951
9.602	0.39864	10.04	0.39364	7.572	0.27566	7.093	0.50859				--	2.615	0.14049		6.558	0.12203	3.516	0.2562	5.01	0.22779	7.932	0.55654	7.788	0.42728	7.979			9.845	0.22272	4.351	0.19159	6.4545	0.06516	9.76	0.43178	8.564	0.39856	6.717	0.21883
9.604	0.39972	10.041	0.39215	7.573	0.27514	7.094	0.51				--	2.617	0.14299		6.559	0.12199	3.518	0.25595	5.011	0.22955	7.932	0.55672	7.789	0.42753	7.98			9.846	0.22226	4.352	0.18999	6.456	0.06564	9.761	0.43136	8.569	0.40087	6.719	0.2191
9.605	0.39959	10.042	0.39331	7.574	0.27554	7.096	0.51159				--	2.618	0.13584		6.56	0.12176	3.519	0.25595	5.013	0.2289	7.934	0.55726	7.791	0.42723	7.981			9.847	0.22243	4.353	0.18906	6.4575	0.06428	9.762	0.43211	8.568	0.40162	6.72	0.21816
9.606	0.39995	10.044	0.39273	7.576	0.27539	7.097	0.51111				--	2.619	0.14259		6.562	0.12271	3.519	0.25641	5.015	0.22601	7.935	0.55812	7.791	0.4269	7.983			9.848	0.22386	4.354	0.1922	6.4585	0.06548	9.764	0.43209	8.569	0.40131	6.721	0.21803
9.607	0.3991	10.045	0.39401	7.577	0.27703	7.098	0.51415				--	2.62	0.1403		6.563	0.12268	3.521	0.25616	5.014	0.22825	7.937	0.55753	7.793	0.42744	7.983			9.849	0.22294	4.356	0.18842	6.4605	0.06508	9.766	0.43209	8.569	0.40098	6.722	0.22133
9.608	0.39946	10.046	0.39367	7.578	0.27543	7.104	0.52276				--	2.622	0.14219		6.564	0.12198	3.522	0.25591	5.017	0.22339	7.938	0.55716	7.795	0.42816	7.985			9.851	0.22311	4.357	0.19321	6.461	0.06443	9.766	0.43192	8.571	0.40158	6.724	0.21974
9.609	0.39969	10.047	0.39355	7.579	0.27455	7.107	0.53069				--	2.623	0.13735		6.565	0.12207	3.523	0.25295	5.017	0.2276	7.939	0.55748	7.796	0.42769	7.985			9.852	0.22412	4.358	0.18924	6.4625	0.06559	9.767	0.43242	8.571	0.40308	6.724	0.21867
9.611	0.39919	10.048	0.39413	7.58	0.27726	7.107	0.53719				--	2.625	0.13756		6.567	0.1224	3.524	0.2552	5.019	0.22567	7.94	0.55779	7.797	0.4281	7.987			9.853	0.22467	4.36	0.19138	6.4635	0.06367	9.769	0.43253	8.573	0.40274	6.726	0.21973
9.613	0.3981	10.049	0.39391	7.581	0.27731	7.108	0.54164				--	2.625	0.14018		6.567	0.12384	3.526	0.25498	5.02	0.22775	7.941	0.55797	7.798	0.42835	7.989			9.855	0.22342	4.36	0.19097	6.4645	0.0633	9.77	0.43317	8.575	0.40349	6.727	0.21841
9.614	0.39942	10.051	0.39449	7.583	0.27535	7.109	0.54625				--	2.627	0.13718		6.569	0.12276	3.527	0.25452	5.021	0.23063	7.943	0.55784	7.8	0.42966	7.989			9.855	0.22421	4.362	0.19005	6.466	0.06464	9.771	0.43312	8.576	0.40362	6.728	0.21826
9.615	0.39882	10.052	0.39368	7.584	0.27682	7.109	0.54921				--	2.628	0.1355		6.571	0.12244	3.529	0.25338	5.022	0.22758	7.944	0.55793	7.801	0.42906	7.991			9.856	0.22476	4.363	0.19414	6.4675	0.06494	9.773	0.4314	8.577	0.40315	6.729	0.21799
9.616	0.39917	10.053	0.39426	7.586	0.27811	7.11	0.55132				--	2.63	0.13645		6.571	0.12368	3.53	0.25495	5.024	0.22722	7.945	0.55732	7.801	0.43019	7.992			9.858	0.22393	4.364	0.19106	6.4685	0.06418	9.774	0.43351	8.578	0.40524	6.731	0.21866
9.617	0.3994	10.054	0.3945	7.587	0.27615	7.111	0.55426				--	2.63	0.13512		6.573	0.12248	3.531	0.2563	5.025	0.22533	7.946	0.55841	7.803	0.4309	7.994			9.858	0.2243	4.365	0.18994	6.4705	0.0659	9.774	0.43331	8.58	0.40537	6.732	0.21892
9.619	0.39928	10.056	0.39439	7.588	0.27564	7.112	0.55805				--	2.631	0.13452		6.574	0.12259	3.533	0.25175	5.026	0.22581	7.948	0.55692	7.804	0.42968	7.995			9.859	0.22447	4.367	0.18831	6.4715	0.06371	9.777	0.43384	8.581	0.40369	6.733	0.21957
9.62	0.39963	10.057	0.39451	7.589	0.27762	7.113	0.55871				--	2.633	0.13963		6.576	0.12225	3.533	0.25218	5.027	0.22388	7.949	0.55935	7.806	0.43127	7.996			9.86	0.22377	4.368	0.18953	6.4725	0.06417	9.777	0.4329	8.582	0.40564	6.734	0.2205
9.621	0.39999	10.058	0.3945	7.59	0.27694	7.114	0.56078				--	2.634	0.13313		6.576	0.12317	3.535	0.24944	5.028	0.22724	7.951	0.55846	7.807	0.43286	7.997			9.862	0.22336	4.369	0.18699	6.474	0.06461	9.778	0.43443	8.583	0.4053	6.736	0.21955
9.622	0.40045	10.06	0.39462	7.592	0.27607	7.115	0.56342				--	2.636	0.13247		6.578	0.12318	3.535	0.25172	5.03	0.22419	7.951	0.55831	7.808	0.43414	7.998			9.862	0.22373	4.371	0.18964	6.4745	0.06526	9.78	0.43324	8.585	0.40634	6.737	0.21864
9.624	0.39912	10.061	0.3952	7.593	0.27861	7.116	0.56436				--	2.636	0.13758		6.578	0.12278	3.537	0.25489	5.032	0.22419	7.952	0.55781	7.809	0.4331	8			9.863	0.22411	4.372	0.19035	6.4765	0.06445	9.781	0.43465	8.586	0.40691	6.738	0.21928
9.625	0.39997	10.062	0.39522	7.595	0.27826	7.117	0.56707				--	2.637	0.13204		6.58	0.12356	3.539	0.2574	5.032	0.22675	7.954	0.55767	7.81	0.43438	8.001			9.864	0.22345	4.372	0.18923	6.4775	0.06549	9.782	0.43371	8.588	0.40661	6.739	0.21901
9.626	0.40056	10.064	0.39406	7.595	0.27794	7.119	0.56763				--	2.639	0.1372		6.581	0.12315	3.54	0.2517	5.034	0.22563	7.955	0.55799	7.811	0.43259	8.002			9.865	0.22441	4.374	0.18882	6.479	0.06258	9.783	0.43446	8.588	0.40795	6.741	0.2177
9.627	0.39886	10.064	0.39602	7.597	0.27672	7.119	0.56837				--	2.64	0.13334		6.583	0.1228	3.541	0.25056	5.035	0.2229	7.956	0.55875	7.813	0.43441	8.003			9.867	0.22374	4.376	0.1872	6.4795	0.06346	9.785	0.43432	8.589	0.40749	6.742	0.22032
9.629	0.39994	10.065	0.39487	7.598	0.27692	7.121	0.56986				--	2.642	0.13006		6.584	0.12276	3.542	0.24968	5.036	0.22261	7.957	0.55871	7.816	0.43656	8.005			9.868	0.22449	4.377	0.18557	6.4805	0.06308	9.786	0.43495	8.59	0.40835	6.743	0.22084
9.63	0.40102	10.067	0.39476	7.599	0.27889	7.122	0.57144				--	2.643	0.13035		6.585	0.12386	3.542	0.2526	5.037	0.22114	7.959	0.55834	7.817	0.43756	8.006			9.87	0.22446	4.378	0.18892	6.482	0.06553	9.787	0.43401	8.592	0.40728	6.745	0.21887
9.631	0.40077	10.068	0.39488	7.6	0.27694	7.124	0.57338				--	2.643	0.1329		6.587	0.12297	3.545	0.24806	5.039	0.22482	7.96	0.5582	7.818	0.43686	8.007			9.871	0.22446	4.379	0.19014	6.4835	0.06585	9.788	0.43581	8.593	0.40802	6.745	0.22072
9.633	0.39932	10.069	0.39442	7.601	0.27877	7.124	0.57551				--	2.645	0.13479		6.588	0.12327	3.545	0.25126	5.04	0.22293	7.961	0.55793	7.817	0.43751	8.009			9.871	0.22317	4.38	0.19044	6.4845	0.06436	9.79	0.43617	8.594	0.4101	6.746	0.21726
9.633	0.40063	10.071	0.39454	7.603	0.27933	7.126	0.57505				--	2.646	0.13732		6.589	0.12274	3.547	0.25098	5.041	0.22417	7.963	0.55891	7.82	0.4385	8.009			9.872	0.22368	4.382	0.18761	6.486	0.064	9.791	0.43498	8.596	0.40902	6.748	0.21912
9.634	0.40111	10.072	0.39535	7.604	0.27845	7.127	0.57706				--	2.648	0.13667		6.59	0.12317	3.548	0.25053	5.042	0.22596	7.964	0.55923	7.821	0.43804	8.011			9.875	0.22363	4.382	0.1872	6.4875	0.06444	9.792	0.43636	8.597	0.40962	6.749	0.22057
9.636	0.40109	10.073	0.39455	7.605	0.27956	7.128	0.57854				--	2.649	0.12897		6.592	0.12316	3.55	0.24784	5.044	0.22436	7.965	0.55819	7.822	0.43844	8.012			9.876	0.22397	4.384	0.18839	6.488	0.06413	9.795	0.43609	8.597	0.40973	6.75	0.21845
9.638	0.40085	10.074	0.39501	7.607	0.28012	7.129	0.58002				--	2.65	0.13788		6.592	0.12309	3.55	0.2449	5.044	0.22448	7.966	0.5585	7.823	0.44031	8.013			9.878	0.22411	4.385	0.1868	6.4905	0.0644	9.795	0.43542	8.6	0.40973	6.751	0.22016
9.638	0.40131	10.076	0.39444	7.608	0.27961	7.13	0.58121				--	2.652	0.13239		6.594	0.12306	3.551	0.25075	5.046	0.22337	7.967	0.55845	7.824	0.44014	8.014			9.88	0.22365	4.386	0.18708	6.4905	0.06528	9.796	0.43606	8.6	0.4127	6.753	0.22042
9.64	0.40071	10.077	0.39433	7.609	0.27892	7.131	0.58185				--	2.653	0.12949		6.595	0.12352	3.553	0.24963	5.047	0.22674	7.969	0.55899	7.825	0.44124	8.015			9.881	0.22419	4.388	0.18758	6.4915	0.06702	9.797	0.43523	8.602	0.41194	6.754	0.21896
9.641	0.40131	10.078	0.39536	7.611	0.28177	7.132	0.58139				--	2.654	0.13521		6.596	0.12411	3.554	0.2501	5.049	0.22244	7.97	0.55863	7.827	0.43992	8.018			9.883	0.22457	4.389	0.18316	6.4935	0.06538	9.799	0.43716	8.603	0.41099	6.756	0.2204
9.642	0.40058	10.079	0.39594	7.611	0.27912	7.133	0.58202				--	2.656	0.12978		6.598	0.12473	3.556	0.24717	5.05	0.22451	7.971	0.55858	7.828	0.44148	8.018			9.884	0.2247	4.39	0.18627	6.4945	0.06365	9.8	0.43664	8.605	0.41008	6.757	0.22224
9.644	0.40165	10.08	0.39641	7.612	0.28182	7.134	0.58266				--	2.657	0.13231		6.599	0.12433	3.557	0.24873	5.051	0.2194	7.973	0.55912	7.829	0.44159	8.019			9.886	0.22466	4.392	0.1861	6.496	0.06468	9.8	0.43645	8.605	0.41052	6.758	0.21895
9.645	0.402	10.082	0.39675	7.613	0.28008	7.135	0.58356				--	2.658	0.13007		6.601	0.12334	3.558	0.24489	5.052	0.22304	7.974	0.55921	7.83	0.44202	8.02			9.887	0.22446	4.393	0.19085	6.4975	0.06694	9.803	0.43724	8.606	0.41169	6.759	0.22037
9.646	0.40079	10.083	0.39595	7.615	0.28118	7.136	0.58255				--	2.659	0.13742		6.601	0.1226	3.559	0.24713	5.053	0.22275	7.975	0.55952	7.831	0.44311	8.022			9.887	0.22458	4.394	0.18425	6.4985	0.06575	9.803	0.43746	8.608	0.41212	6.76	0.21972
9.648	0.40042	10.084	0.39664	7.617	0.28208	7.137	0.58437				--	2.66	0.12806		6.603	0.12356	3.561	0.24601	5.054	0.22288	7.976	0.55983	7.833	0.44323	8.023			9.889	0.22514	4.395	0.1888	6.5	0.06717	9.805	0.43741	8.609	0.41165	6.762	0.22156
9.649	0.40126	10.086	0.39654	7.618	0.28102	7.139	0.58364				--	2.661	0.13382		6.604	0.1232	3.562	0.24401	5.056	0.22542	7.977	0.55947	7.834	0.44277	8.024			9.891	0.22472	4.397	0.19071	6.501	0.06666	9.807	0.43752	8.61	0.41312	6.763	0.22141
9.65	0.4009	10.087	0.3955	7.618	0.28107	7.14	0.58428				--	2.663	0.12676		6.605	0.12429	3.563	0.24377	5.058	0.22589	7.978	0.55911	7.835	0.44415	8.026			9.891	0.22525	4.398	0.18557	6.502	0.06351	9.808	0.43571	8.612	0.41204	6.764	0.22129
9.651	0.39909	10.088	0.39631	7.62	0.28126	7.141	0.58546				--	2.664	0.12936		6.607	0.12391	3.564	0.24604	5.059	0.22322	7.979	0.55883	7.837	0.44445	8.026			9.893	0.22522	4.399	0.18822	6.5035	0.06535	9.808	0.43634	8.613	0.41307	6.765	0.22062
9.652	0.40147	10.089	0.39711	7.621	0.28023	7.142	0.58563				--	2.665	0.12959		6.608	0.12304	3.566	0.25031	5.06	0.22131	7.981	0.55914	7.837	0.44469	8.032			9.894	0.22622	4.4	0.18353	6.504	0.06515	9.809	0.43812	8.614	0.41291	6.767	0.22088
9.654	0.40051	10.09	0.39631	7.623	0.2822	7.144	0.58543				--	2.666	0.12894		6.609	0.12401	3.567	0.24827	5.061	0.2202	7.982	0.56075	7.839	0.44423	8.03			9.895	0.22515	4.402	0.18404	6.506	0.06505	9.811	0.43744	8.615	0.41318	6.768	0.22074
9.654	0.40085	10.091	0.39769	7.624	0.28167	7.145	0.58715				--	2.668	0.12448		6.61	0.1236	3.568	0.24265	5.062	0.2202	7.985	0.56008	7.84	0.44389	8.03			9.896	0.22552	4.403	0.18387	6.5075	0.0665	9.812	0.43766	8.617	0.4127	6.769	0.22205
9.657	0.40109	10.093	0.39747	7.625	0.28046	7.146	0.58678				--	2.669	0.1324		6.612	0.12423	3.569	0.25029	5.062	0.22163	7.985	0.55994	7.842	0.44574	8.032			9.897	0.22549	4.404	0.18697	6.5085	0.06596	9.814	0.43908	8.618	0.41344	6.771	0.22086
9.657	0.40181	10.095	0.39827	7.626	0.28226	7.148	0.58933				--	2.671	0.12542		6.613	0.12403	3.571	0.24671	5.065	0.21972	7.986	0.55935	7.843	0.44442	8.032			9.898	0.22606	4.406	0.18415	6.5095	0.06534	9.815	0.4393	8.619	0.4131	6.771	0.22177
9.659	0.4024	10.096	0.39678	7.628	0.28318	7.149	0.58941				--	2.671	0.13046		6.614	0.12351	3.571	0.24623	5.066	0.21702	7.987	0.56043	7.844	0.44598	8.035			9.899	0.22541	4.406	0.18465	6.511	0.06564	9.817	0.43955	8.621	0.41412	6.773	0.22203
9.66	0.40178	10.097	0.39827	7.629	0.28479	7.15	0.59112				--	2.672	0.12976		6.615	0.12408	3.573	0.24985	5.067	0.2188	7.989	0.5611	7.845	0.44735	8.035			9.9	0.2252	4.407	0.1864	6.512	0.06766	9.817	0.43941	8.622	0.41425	6.774	0.21953
9.661	0.4019	10.098	0.39702	7.63	0.2827	7.151	0.59129				--	2.674	0.13548		6.617	0.12487	3.573	0.24401	5.069	0.21928	7.989	0.55948	7.847	0.44576	8.037			9.9	0.22574	4.409	0.18408	6.514	0.06671	9.818	0.43859	8.623	0.41349	6.775	0.22241
9.662	0.40201	10.099	0.39782	7.632	0.2829	7.153	0.59192				--	2.675	0.12788		6.618	0.12433	3.575	0.24448	5.07	0.21893	7.991	0.56002	7.848	0.44701	8.038			9.902	0.22611	4.41	0.1851	6.5145	0.06413	9.82	0.44061	8.624	0.41405	6.777	0.22227
9.663	0.40009	10.1	0.39783	7.633	0.28415	7.154	0.59281				--	2.676	0.14053		6.619	0.12509	3.577	0.2409	5.071	0.21865	7.992	0.56265	7.849	0.44713	8.039			9.903	0.22645	4.412	0.18205	6.516	0.06583	9.822	0.43995	8.626	0.41449	6.778	0.22188
9.665	0.40043	10.102	0.39703	7.634	0.28505	7.155	0.59352				--	2.678	0.12811		6.621	0.12407	3.577	0.24671	5.072	0.2223	7.994	0.56185	7.85	0.44696	8.04			9.905	0.2252	4.413	0.18611	6.517	0.06771	9.823	0.44162	8.627	0.41462	6.778	0.22044
9.666	0.40162	10.103	0.39794	7.635	0.2849	7.157	0.5955				--	2.678	0.13069		6.622	0.12535	3.579	0.2454	5.073	0.21719	7.995	0.56149	7.851	0.44806	8.042			9.905	0.22517	4.414	0.18588	6.5185	0.06413	9.824	0.44121	8.628	0.41384	6.78	0.22029
9.668	0.40198	10.103	0.3984	7.636	0.28245	7.158	0.59746				--	2.68	0.12304		6.623	0.12598	3.581	0.23976	5.074	0.22242	7.996	0.56068	7.853	0.44818	8.043			9.906	0.22571	4.415	0.18638	6.5195	0.06585	9.825	0.44157	8.629	0.41517	6.781	0.22055
9.669	0.40233	10.105	0.39863	7.638	0.28229	7.159	0.59863				--	2.681	0.12398		6.624	0.12428	3.582	0.25031	5.075	0.22103	7.997	0.56175	7.854	0.44743	8.045			9.908	0.22526	4.416	0.18126	6.5205	0.06685	9.826	0.44178	8.63	0.41394	6.782	0.22226
9.67	0.40268	10.107	0.3983	7.639	0.2846	7.16	0.59978				--	2.683	0.12643		6.625	0.1249	3.583	0.24651	5.077	0.21675	7.999	0.56184	7.855	0.46037	8.046			9.909	0.22626	4.417	0.18632	6.522	0.06707	9.828	0.44164	8.632	0.41556	6.784	0.22211
9.671	0.4016	10.108	0.39841	7.64	0.28359	7.161	0.59833				--	2.684	0.12737		6.626	0.12549	3.584	0.24362	5.078	0.21723	8	0.56125	7.961	0.51939	8.047			9.91	0.22601	4.42	0.18261	6.5235	0.06559	9.829	0.442	8.633	0.4154	6.785	0.21963
9.672	0.40231	10.109	0.39944	7.642	0.28449	7.163	0.59995				--	2.685	0.12772		6.628	0.12529	3.585	0.2416	5.079	0.21977	8.001	0.56134	7.941	0.95	8.049			9.911	0.22631	4.421	0.1866	6.525	0.06701	9.83	0.4429	8.634	0.41553	6.786	0.22183
9.674	0.40122	10.11	0.39955	7.643	0.28379	7.163	0.60038				--	2.686	0.12865		6.629	0.12559	3.586	0.24564	5.081	0.21784	8.002	0.56173	7.917	--	8.049			9.914	0.2261	4.422	0.1857	6.526	0.06457	9.831	0.44181	8.635	0.41476	6.787	0.22156
9.675	0.40109	10.111	0.39865	7.643	0.28543	7.165	0.60206				--	2.688	0.12324		6.63	0.12555	3.588	0.24116	5.082	0.21676	8.004	0.56263	7.897	--	8.051			9.914	0.22561	4.423	0.18362	6.527	0.06515	9.833	0.44322	8.636	0.41473	6.789	0.22182
9.676	0.40264	10.113	0.39899	7.646	0.28401	7.166	0.60295				--	2.689	0.13051		6.631	0.12531	3.588	0.24228	5.083	0.21879	8.004	0.56257	7.889	--	8.052			9.916	0.22619	4.423	0.18179	6.528	0.06535	9.834	0.44202	8.638	0.41634	6.79	0.2217
9.677	0.40287	10.114	0.39899	7.646	0.28421	7.167	0.60364				--	2.69	0.13074		6.633	0.12642	3.591	0.24296	5.084	0.2174	8.006	0.56253	7.883	--	8.053			9.917	0.2259	4.425	0.183	6.5295	0.06665	9.835	0.44317	8.639	0.41631	6.791	0.22233
9.679	0.40191	10.116	0.39866	7.647	0.28565	7.169	0.60425				--	2.691	0.13016		6.634	0.1259	3.592	0.23829	5.086	0.21788	8.008	0.56328	7.88	--	8.055			9.919	0.22562	4.426	0.1821	6.531	0.0667	9.836	0.44365	8.641	0.41601	6.792	0.22337
9.679	0.4019	10.117	0.39786	7.649	0.28479	7.17	0.6046				--	2.693	0.12164		6.635	0.12648	3.593	0.24631	5.087	0.2144	8.009	0.56261	7.877	--	8.056			9.921	0.22761	4.427	0.18451	6.532	0.06788	9.838	0.44287	8.641	0.41627	6.793	0.21998
9.681	0.40357	10.118	0.39946	7.65	0.28623	7.171	0.60468				--	2.694	0.12094		6.637	0.12582	3.593	0.24498	5.088	0.21852	8.009	0.56234	7.877	--	8.057			9.923	0.22674	4.429	0.18221	6.534	0.06622	9.838	0.44449	8.643	0.41772	6.795	0.22245
9.683	0.40309	10.12	0.39901	7.652	0.2875	7.172	0.60617				--	2.695	0.11968		6.637	0.1248	3.595	0.2421	5.09	0.21662	8.011	0.56198	7.876	--	8.058			9.924	0.22567	4.43	0.18691	6.534	0.06557	9.841	0.44563	8.645	0.41832	6.797	0.22049
9.683	0.40236	10.12	0.399	7.653	0.28769	7.174	0.60537				--	2.696	0.12594		6.638	0.12539	3.596	0.24344	5.091	0.21631	8.012	0.56206	7.874	--	8.06			9.925	0.2277	4.431	0.18602	6.5355	0.06649	9.842	0.44625	8.645	0.41769	6.797	0.22036
9.685	0.40247	10.122	0.3989	7.654	0.28912	7.174	0.60765				--	2.698	0.12468		6.64	0.12547	3.598	0.24053	5.092	0.21758	8.013	0.56335	7.875	--	8.061			9.926	0.22699	4.432	0.18422	6.5375	0.06498	9.843	0.44739	8.647	0.41795	6.798	0.22283
9.686	0.40307	10.123	0.39901	7.656	0.28808	7.176	0.60694				--	2.698	0.12723		6.642	0.12614	3.599	0.23943	5.093	0.2141	8.015	0.56165	7.877	--	8.062			9.928	0.22651	4.434	0.18072	6.538	0.06573	9.844	0.44647	8.649	0.41944	6.8	0.22191
9.687	0.40341	10.124	0.3989	7.656	0.28809	7.177	0.60808				--	2.7	0.12434		6.642	0.1254	3.6	0.24275	5.094	0.21822	8.016	0.56241	7.879	--	8.063			9.93	0.2273	4.434	0.18103	6.5395	0.06644	9.845	0.44797	8.649	0.41777	6.801	0.22334
9.688	0.40281	10.125	0.3997	7.658	0.28935	7.178	0.60805				--	2.701	0.12597		6.644	0.1265	3.601	0.23877	5.096	0.21664	8.017	0.56227	7.88	--	8.064			9.931	0.22928	4.436	0.18344	6.54	0.06652	9.847	0.44833	8.65	0.41939	6.802	0.22203
9.689	0.40338	10.126	0.3997	7.659	0.28794	7.181	0.61061				--	2.703	0.12308		6.645	0.12632	3.603	0.24389	5.096	0.21677	8.018	0.56289	7.882	--	8.065			9.933	0.23027	4.438	0.18184	6.542	0.06616	9.848	0.44792	8.651	0.41815	6.803	0.22372
9.692	0.40326	10.128	0.3989	7.659	0.28833	7.18	0.61114				--	2.703	0.12874		6.646	0.12628	3.604	0.24279	5.098	0.21696	8.02	0.56289	7.884	--	8.067			9.934	0.23085	4.439	0.18444	6.5435	0.06427	9.849	0.44957	8.653	0.42068	6.805	0.22305
9.693	0.4036	10.129	0.40016	7.661	0.28816	7.18	0.61182				--	2.705	0.12649		6.647	0.12603	3.605	0.24079	5.1	0.21539	8.02	0.56329		--	8.068			9.935	0.23184	4.44	0.18215	6.5445	0.06694	9.85	0.44876	8.654	0.41901	6.807	0.22111
9.694	0.40433	10.13	0.39936	7.662	0.28961	7.182	0.61225				--	2.706	0.12679		6.649	0.126	3.606	0.23611	5.1	0.21791	8.022	0.56301		--	8.07			9.936	0.23245	4.441	0.18335	6.546	0.06479	9.852	0.45066	8.655	0.42017	6.807	0.22409
9.694	0.40467	10.131	0.40107	7.664	0.28924	7.184	0.61213				--	2.707	0.12616		6.65	0.12663	3.607	0.24037	5.102	0.21603	8.024	0.56346		--	8.071			9.936	0.23443	4.442	0.18176	6.547	0.06591	9.853	0.45087	8.657	0.42119	6.808	0.2246
9.697	0.40419	10.132	0.40017	7.664	0.29	7.186	0.61371				--	2.709	0.12397		6.651	0.12572	3.608	0.23617	5.103	0.21698	8.024	0.56318		--	8.072			9.938	0.23501	4.443	0.18346	6.548	0.06778	9.855	0.44984	8.658	0.42192	6.81	0.22446
9.697	0.40406	10.134	0.40074	7.666	0.28948	7.186	0.61281				--	2.71	0.12639		6.653	0.12602	3.611	0.24152	5.105	0.21745	8.026	0.56318		--	8.073			9.939	0.23439	4.445	0.18095	6.5495	0.06643	9.855	0.45175	8.659	0.42174	6.811	0.22355
9.698	0.40442	10.135	0.40165	7.667	0.28898	7.188	0.61421				--	2.711	0.13047		6.654	0.12564	3.611	0.23929	5.106	0.21871	8.026	0.56313		--	8.074			9.939	0.23558	4.447	0.18095	6.5505	0.06816	9.856	0.4517	8.66	0.42289	6.812	0.22445
9.699	0.40488	10.137	0.40097	7.668	0.28951	7.189	0.61377				--	2.712	0.12456		6.655	0.12546	3.613	0.23906	5.107	0.21525	8.028	0.56241		--	8.076			9.94	0.23496	4.447	0.18268	6.5525	0.06597	9.858	0.45207	8.662	0.42243	6.814	0.22237
9.701	0.4026	10.137	0.40096	7.669	0.28814	7.19	0.61549				--	2.713	0.13321		6.656	0.12574	3.614	0.2371	5.108	0.21258	8.03	0.56353		--	8.077			9.94	0.23447	4.449	0.18388	6.5525	0.06547	9.859	0.45166	8.663	0.42386	6.815	0.22378
9.702	0.40439	10.139	0.40108	7.671	0.28868	7.192	0.61505				--	2.715	0.12107		6.657	0.12616	3.615	0.23954	5.109	0.2112	8.03	0.5637		--	8.078			9.942	0.23484	4.45	0.17877	6.5545	0.06799	9.86	0.45201	8.665	0.4234	6.816	0.22404
9.703	0.4045	10.14	0.40086	7.672	0.29097	7.193	0.61512				--	2.716	0.13041		6.659	0.12743	3.616	0.24088	5.111	0.21168	8.032	0.56378		--	8.079			9.943	0.23562	4.451	0.18051	6.5555	0.06791	9.861	0.45198	8.666	0.42589	6.817	0.22507
9.704	0.40521	10.142	0.4012	7.673	0.29047	7.194	0.61702				--	2.718	0.12131		6.66	0.12655	3.618	0.24066	5.112	0.21449	8.033	0.56521		--	8.081			9.944	0.23497	4.453	0.18101	6.557	0.0659	9.863	0.45325	8.667	0.42643	6.818	0.22287
9.706	0.40364	10.143	0.40178	7.674	0.29051	7.195	0.61632				--	2.718	0.12539		6.662	0.12605	3.619	0.23604	5.113	0.21421	8.034	0.56382		--	8.082			9.945	0.23595	4.454	0.18479	6.5585	0.06556	9.863	0.4527	8.669	0.42555	6.82	0.22506
9.707	0.40434	10.144	0.40165	7.676	0.28999	7.196	0.6156				--	2.72	0.12006		6.662	0.1268	3.62	0.24046	5.114	0.21311	8.036	0.5639		--	8.084			9.946	0.23546	4.456	0.18129	6.56	0.06624	9.865	0.45315	8.669	0.42728	6.821	0.22142
9.709	0.40446	10.145	0.40109	7.677	0.29018	7.197	0.61707				--	2.721	0.1226		6.664	0.12598	3.62	0.23828	5.115	0.21249	8.037	0.56399		--	8.084			9.948	0.23604	4.456	0.18251	6.5605	0.06744	9.867	0.4524	8.671	0.42724	6.822	0.22504
9.71	0.40457	10.146	0.4003	7.678	0.29073	7.199	0.61872				--	2.722	0.1182		6.664	0.12721	3.622	0.23962	5.117	0.21249	8.038	0.56497		--	8.086			9.949	0.23656	4.457	0.1814	6.5625	0.06705	9.867	0.45438	8.673	0.42824	6.824	0.22336
9.711	0.40397	10.147	0.40155	7.679	0.2904	7.2	0.61748				--	2.723	0.11975		6.666	0.12636	3.624	0.2438	5.117	0.21263	8.039	0.56402		--	8.087			9.951	0.23653	4.459	0.18051	6.563	0.06694	9.869	0.45398	8.674	0.42896	6.825	0.22451
9.712	0.40456	10.148	0.40132	7.681	0.29078	7.201	0.61809				--	2.725	0.12159		6.667	0.1271	3.625	0.23583	5.119	0.21044	8.041	0.56536		--	8.088			9.952	0.23673	4.46	0.18034	6.5645	0.06799	9.87	0.45486	8.675	0.42867	6.825	0.2245
9.713	0.40549	10.15	0.40122	7.683	0.29044	7.202	0.61946				--	2.725	0.12252		6.669	0.12755	3.625	0.23874	5.121	0.21249	8.041	0.56367		--	8.089			9.952	0.23599	4.461	0.18135	6.566	0.06621	9.871	0.45521	8.675	0.43009	6.828	0.22397
9.715	0.40479	10.151	0.40212	7.683	0.29187	7.203	0.61909				--	2.727	0.11659		6.67	0.12813	3.628	0.24053	5.122	0.21064	8.042	0.5637		--	8.091			9.955	0.23677	4.463	0.18185	6.5665	0.06655	9.872	0.45491	8.677	0.42861	6.829	0.22553
9.715	0.4044	10.153	0.40247	7.685	0.28942	7.205	0.621				--	2.728	0.12527		6.672	0.12712	3.628	0.23919	5.123	0.21344	8.045	0.56378		--	8.092			9.956	0.2371	4.464	0.17818	6.5685	0.06688	9.874	0.45568	8.677	0.42975	6.829	0.22488
9.718	0.4044	10.154	0.40304	7.685	0.29225	7.206	0.62063				--	2.73	0.12158		6.673	0.12696	3.63	0.23724	5.124	0.21392	8.046	0.56498		--	8.093			9.958	0.23645	4.465	0.18007	6.5695	0.06884	9.874	0.45589	8.679	0.42971	6.831	0.22514
9.718	0.40462	10.155	0.40235	7.687	0.29244	7.208	0.6207				--	2.731	0.12557		6.673	0.12688	3.631	0.23615	5.125	0.21207	8.047	0.56485		--	8.094			9.959	0.23697	4.466	0.17985	6.5705	0.0671	9.876	0.45522	8.681	0.43131	6.832	0.22576
9.72	0.4045	10.157	0.40247	7.688	0.29439	7.209	0.62043				--	2.732	0.11714		6.675	0.12665	3.632	0.23593	5.126	0.21145	8.048	0.56368		--	8.096			9.961	0.23632	4.467	0.17946	6.572	0.06866	9.877	0.45569	8.682	0.43201	6.833	0.22667
9.721	0.40485	10.158	0.40224	7.689	0.29231	7.209	0.62006				--	2.733	0.11966		6.677	0.12599	3.633	0.23466	5.128	0.21663	8.05	0.56436		--	8.096			9.962	0.23705	4.469	0.17719	6.5735	0.06804	9.879	0.45756	8.683	0.43226	6.835	0.22718
9.722	0.40591	10.158	0.40111	7.691	0.2939	7.211	0.62093				--	2.734	0.11843		6.677	0.12641	3.635	0.23264	5.129	0.21162	8.05	0.56519		--	8.098			9.964	0.23804	4.47	0.18119	6.575	0.06615	9.88	0.45742	8.685	0.43326	6.837	0.2282
9.723	0.40484	10.16	0.40237	7.692	0.29165	7.212	0.62108				--	2.735	0.12082		6.679	0.12771	3.636	0.23686	5.13	0.21131	8.052	0.56527		--	8.099			9.965	0.23738	4.471	0.18219	6.576	0.06961	9.881	0.45753	8.686	0.43338	6.838	0.22883
9.724	0.40554	10.161	0.40202	7.693	0.29377	7.214	0.6214				--	2.737	0.12174		6.679	0.12764	3.637	0.23313	5.131	0.21305	8.053	0.56558		--	8.1			9.966	0.23853	4.473	0.18196	6.5765	0.06952	9.882	0.45661	8.687	0.43439	6.839	0.2256
9.726	0.40493	10.162	0.40225	7.695	0.29361	7.215	0.62226				--	2.738	0.11744		6.681	0.1274	3.638	0.23533	5.133	0.21117	8.054	0.56522		--	8.102			9.968	0.23787	4.474	0.18268	6.578	0.06709	9.883	0.45773	8.688	0.43246	6.84	0.22818
9.727	0.40529	10.164	0.40293	7.696	0.2945	7.216	0.62155				--	2.739	0.11837		6.683	0.1274	3.64	0.23514	5.134	0.21212	8.055	0.56428		--	8.102			9.969	0.23803	4.474	0.17742	6.579	0.06866	9.884	0.45784	8.689	0.43418	6.841	0.22881
9.728	0.40527	10.164	0.40248	7.697	0.29434	7.217	0.62318				--	2.741	0.11468		6.683	0.127	3.641	0.23756	5.136	0.21056	8.057	0.56459		--	8.105			9.97	0.23738	4.476	0.17515	6.5805	0.0683	9.885	0.45804	8.691	0.43431	6.842	0.22791
9.73	0.4061	10.166	0.40305	7.698	0.29279	7.218	0.62411				--	2.742	0.12326		6.685	0.12729	3.642	0.23559	5.136	0.20995	8.058	0.56445		--	8.106			9.971	0.23897	4.477	0.17685	6.582	0.06849	9.887	0.45713	8.692	0.4353	6.843	0.22919
9.731	0.40479	10.167	0.40203	7.699	0.2956	7.22	0.62237				--	2.743	0.12667		6.686	0.12823	3.643	0.23365	5.138	0.20855	8.059	0.56453		--	8.107			9.972	0.23832	4.479	0.17735	6.5835	0.06727	9.888	0.45774	8.693	0.43484	6.845	0.23021
9.732	0.40644	10.168	0.40339	7.701	0.2951	7.221	0.62323				--	2.744	0.11585		6.687	0.12767	3.644	0.23566	5.14	0.21059	8.06	0.5644		--	8.108			9.973	0.2389	4.48	0.17716	6.584	0.06817	9.889	0.45972	8.694	0.43596	6.846	0.22814
9.734	0.4044	10.17	0.40283	7.702	0.29477	7.222	0.62433				--	2.746	0.1153		6.689	0.12828	3.647	0.23391	5.141	0.21032	8.061	0.56449		--	8.109			9.974	0.23906	4.481	0.17558	6.586	0.06585	9.891	0.4588	8.696	0.43538	6.847	0.22942
9.735	0.40618	10.171	0.40238	7.704	0.29477	7.223	0.62414				--	2.746	0.12111		6.69	0.12666	3.647	0.2293	5.142	0.20923	8.062	0.56422		--	8.11			9.975	0.23922	4.482	0.17797	6.5865	0.0677	9.892	0.45927	8.696	0.43533	6.849	0.22812
9.736	0.40629	10.173	0.40158	7.704	0.2955	7.224	0.625				--	2.747	0.1088		6.69	0.12772	3.648	0.22998	5.143	0.21202	8.064	0.56496		--	8.111			9.976	0.23877	4.484	0.17501	6.588	0.06871	9.894	0.45877	8.698	0.43498	6.85	0.22914
9.737	0.40546	10.174	0.40418	7.706	0.29604	7.225	0.62463				--	2.75	0.11989		6.692	0.12813	3.649	0.23065	5.144	0.20909	8.065	0.56504		--	8.113			9.977	0.23974	4.485	0.1769	6.5895	0.06792	9.894	0.45998	8.7	0.43557	6.851	0.22862
9.738	0.40615	10.175	0.40261	7.707	0.29623	7.227	0.62546				--	2.75	0.12226		6.694	0.12749	3.65	0.23374	5.146	0.20876	8.066	0.56521		--	8.113			9.978	0.23971	4.486	0.17928	6.5905	0.06813	9.896	0.45932	8.7	0.43611	6.852	0.22951
9.74	0.40674	10.175	0.40238	7.708	0.29816	7.228	0.62347				--	2.752	0.11708		6.694	0.12774	3.652	0.2344	5.147	0.20692	8.068	0.5653		--	8.116			9.979	0.24044	4.488	0.17702	6.592	0.06789	9.897	0.45942	8.702	0.43828	6.854	0.22951
9.741	0.40614	10.177	0.40431	7.709	0.29783	7.229	0.62536				--	2.753	0.11958		6.696	0.12832	3.653	0.2298	5.148	0.20658	8.069	0.56538		--	8.117			9.981	0.24044	4.489	0.17683	6.593	0.06999	9.898	0.45938	8.703	0.43665	6.854	0.23001
9.742	0.40566	10.178	0.40318	7.711	0.29733	7.23	0.62499				--	2.754	0.11891		6.698	0.12795	3.654	0.23729	5.149	0.20862	8.07	0.56445		--	8.118			9.981	0.24015	4.49	0.18009	6.5945	0.06619	9.9	0.46075	8.704	0.43864	6.856	0.23064
9.744	0.40613	10.18	0.40351	7.712	0.29646	7.232	0.62634				--	2.755	0.11921		6.699	0.1284	3.656	0.23422	5.15	0.20802	8.072	0.56564		--	8.119			9.983	0.23974	4.491	0.17623	6.5955	0.06722	9.901	0.45882	8.706	0.43818	6.857	0.22974
9.744	0.40611	10.181	0.40431	7.713	0.29665	7.233	0.62566				--	2.756	0.11245		6.7	0.1282	3.658	0.23074	5.152	0.20802	8.073	0.56507		--	8.121			9.983	0.24027	4.493	0.17764	6.597	0.069	9.902	0.46055	8.707	0.43743	6.858	0.22869
9.746	0.40574	10.182	0.40419	7.714	0.29738	7.234	0.62683				--	2.758	0.12255		6.701	0.12801	3.658	0.23123	5.152	0.20944	8.074	0.56493		--	8.122			9.985	0.24023	4.493	0.17864	6.5975	0.07126	9.904	0.46003	8.708	0.43796	6.86	0.22894
9.747	0.40657	10.183	0.40307	7.716	0.29895	7.236	0.62639				--	2.759	0.11678		6.702	0.12939	3.66	0.23123	5.155	0.20635	8.075	0.56568		--	8.123			9.986	0.24019	4.495	0.17569	6.5995	0.06912	9.904	0.46101	8.71	0.43738	6.861	0.23035
9.748	0.40633	10.185	0.40386	7.717	0.2974	7.237	0.6262				--	2.76	0.11466		6.704	0.1287	3.66	0.23256	5.155	0.20527	8.076	0.56541		--	8.125			9.987	0.23995	4.496	0.17685	6.6005	0.06904	9.906	0.46136	8.71	0.43879	6.862	0.22983
9.75	0.40691	10.186	0.40398	7.718	0.29829	7.238	0.62654				--	2.762	0.12164		6.705	0.12882	3.662	0.23234	5.156	0.20575	8.078	0.56549		--	8.125			9.988	0.24047	4.497	0.17371	6.602	0.07018	9.907	0.4602	8.712	0.44007	6.863	0.2293
9.751	0.40689	10.187	0.40397	7.719	0.30004	7.239	0.62744				--	2.763	0.11278		6.706	0.12848	3.663	0.23039	5.157	0.20514	8.079	0.56535		--	8.127			9.99	0.23998	4.499	0.17305	6.603	0.0683	9.908	0.46157	8.713	0.44077	6.864	0.22942
9.753	0.40641	10.189	0.40432	7.721	0.29866	7.241	0.62778				--	2.764	0.12278		6.707	0.12855	3.664	0.23106	5.159	0.20562	8.08	0.56566		--	8.128			9.992	0.23995	4.499	0.17956	6.604	0.06848	9.909	0.46152	8.714	0.44073	6.866	0.23121
9.753	0.40724	10.19	0.4051	7.721	0.29869	7.242	0.62734				--	2.766	0.11309		6.709	0.12933	3.665	0.23172	5.16	0.20968	8.081	0.5653		--	8.131			9.993	0.23965	4.501	0.17455	6.6055	0.0696	9.911	0.46202	8.716	0.43956	6.867	0.2303
9.754	0.40651	10.191	0.40341	7.723	0.29819	7.243	0.62749				--	2.767	0.12314		6.71	0.12831	3.666	0.23044	5.162	0.20705	8.082	0.56547		--	8.131			9.995	0.23977	4.502	0.17555	6.6065	0.0687	9.911	0.46223	8.716	0.44067	6.868	0.23055
9.756	0.40685	10.192	0.40466	7.724	0.29941	7.245	0.62729				--	2.768	0.11643		6.711	0.12892	3.668	0.22937	5.163	0.20752	8.084	0.56511		--	8.132			9.997	0.23973	4.504	0.17534	6.608	0.06998	9.913	0.46233	8.718	0.44197	6.869	0.23026
9.757	0.40673	10.193	0.40465	7.725	0.29701	7.246	0.62788				--	2.769	0.1128		6.712	0.12998	3.669	0.22746	5.164	0.20877	8.085	0.56586		--	8.132			9.998	0.24026	4.505	0.17584	6.6095	0.06894	9.914	0.46041	8.719	0.44046	6.871	0.23168
9.758	0.40708	10.195	0.40375	7.727	0.30013	7.247	0.62822				--	2.77	0.11371		6.714	0.12946	3.67	0.22791	5.165	0.20814	8.086	0.56573		--	8.137			10	0.24083	4.506	0.17496	6.6105	0.07034	9.915	0.46051	8.721	0.44087	6.872	0.23116
9.759	0.40636	10.195	0.40488	7.727	0.3005	7.248	0.62905				--	2.771	0.11487		6.715	0.12991	3.672	0.22596	5.167	0.20242	8.087	0.56655		--	8.137			10.001	0.24058	4.507	0.17408	6.6115	0.0678	9.916	0.46274	8.722	0.44273	6.873	0.23281
9.761	0.40718	10.197	0.40499	7.729	0.29983	7.249	0.62843				--	2.772	0.11336		6.716	0.12938	3.673	0.22469	5.168	0.20523	8.089	0.56598		--	8.137			10.002	0.24074	4.508	0.17458	6.613	0.06986	9.918	0.46233	8.723	0.44285	6.875	0.23114
9.762	0.40682	10.198	0.40522	7.731	0.30001	7.251	0.62946				--	2.775	0.11125		6.717	0.12915	3.675	0.22709	5.169	0.20881	8.09	0.56593		--	8.139			10.003	0.24107	4.509	0.17904	6.6135	0.06883	9.919	0.46203	8.724	0.44164	6.876	0.23216
9.763	0.40788	10.2	0.40443	7.732	0.30073	7.251	0.6296				--	2.775	0.11759		6.719	0.12996	3.676	0.23041	5.17	0.20307	8.092	0.56571		--	8.14			10.005	0.24083	4.511	0.17679	6.6155	0.07064	9.921	0.46228	8.726	0.44164	6.877	0.23304
9.764	0.40668	10.201	0.405	7.734	0.30177	7.253	0.63025				--	2.776	0.11916		6.719	0.12879	3.677	0.22344	5.171	0.20558	8.092	0.56535		--	8.141			10.006	0.2418	4.512	0.17642	6.616	0.06924	9.921	0.46324	8.726	0.44321	6.879	0.2329
9.766	0.40621	10.202	0.405	7.734	0.30057	7.255	0.62923				--	2.778	0.11338		6.72	0.12888	3.677	0.2291	5.173	0.20683	8.093	0.56574		--	8.142			10.007	0.24196	4.514	0.17411	6.6185	0.06803	9.923	0.46334	8.727	0.44374	6.88	0.23175
9.766	0.40713	10.204	0.40534	7.735	0.30214	7.255	0.63006				--	2.778	0.10977		6.722	0.129	3.679	0.2287	5.174	0.20265	8.095	0.56605		--	8.143			10.008	0.24151	4.515	0.17461	6.619	0.06832	9.924	0.46319	8.729	0.44386	6.88	0.23416
9.768	0.40702	10.205	0.40454	7.736	0.30079	7.256	0.63116				--	2.78	0.10911		6.723	0.12928	3.681	0.22764	5.175	0.20593	8.096	0.56635		--	8.144			10.009	0.24187	4.516	0.17308	6.62	0.06933	9.925	0.4634	8.73	0.44369	6.882	0.23158
9.769	0.40571	10.206	0.40489	7.738	0.30236	7.257	0.62977				--	2.781	0.1049		6.724	0.12892	3.682	0.22747	5.177	0.20438	8.097	0.56644		--	8.145			10.01	0.24142	4.517	0.17149	6.6215	0.06735	9.927	0.46289	8.731	0.44365	6.884	0.23413
9.77	0.40711	10.207	0.40568	7.739	0.30048	7.259	0.63061				--	2.782	0.10582		6.725	0.1295	3.683	0.22291	5.177	0.2058	8.098	0.56563		--	8.147			10.011	0.24296	4.518	0.17474	6.623	0.07011	9.927	0.4631	8.733	0.44434	6.885	0.23413
9.772	0.40793	10.208	0.40669	7.74	0.30118	7.26	0.62998				--	2.784	0.11577		6.727	0.13056	3.684	0.22619	5.18	0.20273	8.099	0.56559		--	8.149			10.013	0.24256	4.519	0.17436	6.624	0.06742	9.929	0.4632	8.734	0.44417	6.885	0.23309
9.773	0.4078	10.209	0.40624	7.742	0.3024	7.262	0.63032				--	2.785	0.11308		6.729	0.13039	3.685	0.22404	5.18	0.20705	8.101	0.56545		--	8.149			10.013	0.24231	4.521	0.17557	6.625	0.0706	9.93	0.46254	8.735	0.44342	6.887	0.23296
9.774	0.40768	10.211	0.40501	7.743	0.30086	7.263	0.63039				--	2.786	0.11098		6.729	0.12983	3.687	0.22644	5.181	0.2049	8.102	0.56597		--	8.15			10.014	0.24244	4.522	0.17536	6.6265	0.06999	9.931	0.46325	8.736	0.44326	6.888	0.23244
9.775	0.40837	10.212	0.40714	7.744	0.30089	7.264	0.63097				--	2.788	0.10496		6.731	0.12996	3.688	0.22433	5.183	0.20227	8.103	0.56636		--	8.151			10.016	0.24223	4.523	0.17433	6.628	0.06948	9.933	0.46285	8.737	0.44552	6.889	0.23408
9.777	0.40848	10.213	0.40568	7.746	0.30211	7.265	0.6306				--	2.789	0.1143		6.732	0.12976	3.69	0.22521	5.184	0.20511	8.105	0.56623		--	8.153			10.016	0.24215	4.525	0.17548	6.629	0.0687	9.934	0.46355	8.739	0.44449	6.891	0.23395
9.778	0.40893	10.214	0.40613	7.747	0.30229	7.267	0.63195				--	2.789	0.1131		6.733	0.12956	3.69	0.22566	5.185	0.20248	8.106	0.56543		--	8.154			10.018	0.24195	4.526	0.17532	6.63	0.06942	9.936	0.46339	8.74	0.44604	6.892	0.23534
9.78	0.40976	10.216	0.40512	7.748	0.30214	7.268	0.63253				--	2.791	0.11998		6.734	0.12996	3.692	0.22376	5.186	0.20296	8.107	0.56662		--	8.155			10.018	0.24287	4.527	0.17287	6.6315	0.06962	9.937	0.46376	8.741	0.44501	6.893	0.23406
9.781	0.40939	10.217	0.40568	7.749	0.30215	7.269	0.6326				--	2.793	0.11185		6.736	0.13138	3.693	0.22166	5.187	0.20236	8.108	0.56627		--	8.156			10.02	0.24243	4.529	0.17408	6.633	0.0691	9.938	0.46386	8.742	0.44553	6.894	0.23392
9.782	0.40903	10.218	0.40534	7.751	0.30423	7.27	0.63242				--	2.794	0.11132		6.737	0.13018	3.695	0.22422	5.189	0.20284	8.109	0.56621		--	8.158			10.021	0.24238	4.53	0.17184	6.634	0.07066	9.939	0.4637	8.744	0.44508	6.895	0.23556
9.783	0.40914	10.219	0.40534	7.751	0.3039	7.271	0.63433				--	2.795	0.1182		6.739	0.13031	3.695	0.22405	5.19	0.20405	8.111	0.56585		--	8.159			10.022	0.24311	4.531	0.17644	6.6355	0.06964	9.94	0.46516	8.745	0.44675	6.897	0.23542
9.784	0.40879	10.221	0.40568	7.753	0.30307	7.273	0.63339				--	2.796	0.10858		6.74	0.13091	3.696	0.22019	5.191	0.20379	8.112	0.56527		--	8.16			10.024	0.24246	4.532	0.17196	6.6375	0.06895	9.942	0.46426	8.747	0.44801	6.898	0.23553
9.785	0.40806	10.222	0.40568	7.754	0.30393	7.274	0.63397				--	2.797	0.11338		6.741	0.13023	3.698	0.2217	5.192	0.20191	8.113	0.56669		--	8.162			10.025	0.24323	4.534	0.17125	6.637	0.06902	9.943	0.46336	8.748	0.44855	6.9	0.23692
9.787	0.40912	10.224	0.40681	7.755	0.3043	7.275	0.63454				--	2.798	0.1098		6.742	0.13016	3.699	0.22843	5.193	0.20286	8.114	0.56597		--	8.163			10.026	0.24339	4.534	0.17383	6.639	0.07014	9.944	0.4638	8.75	0.45097	6.901	0.23602
9.788	0.40957	10.224	0.4068	7.757	0.30311	7.276	0.63443				--	2.8	0.11518		6.744	0.13108	3.7	0.22371	5.195	0.20027	8.116	0.56606		--	8.164			10.027	0.2425	4.535	0.17755	6.64	0.07099	9.946	0.4638	8.756	0.46133	6.902	0.23703
9.79	0.40968	10.226	0.40715	7.758	0.30363	7.278	0.6345				--	2.801	0.11697		6.745	0.13036	3.702	0.22248	5.196	0.1992	8.117	0.56591		--	8.166			10.029	0.24205	4.537	0.17395	6.641	0.07052	9.946	0.46502	8.757	0.46699	6.903	0.23651
9.791	0.40956	10.227	0.40703	7.759	0.3045	7.279	0.63483				--	2.802	0.11042		6.747	0.13004	3.704	0.22332	5.197	0.20093	8.118	0.56711		--	8.167			10.03	0.24242	4.538	0.17237	6.643	0.07082	9.948	0.46386	8.757	0.47205	6.904	0.23738
9.792	0.41036	10.228	0.40714	7.76	0.30454	7.28	0.63591				--	2.804	0.10834		6.747	0.13097	3.704	0.22315	5.199	0.20218	8.119	0.56595		--	8.167			10.031	0.2435	4.539	0.1768	6.644	0.06923	9.949	0.46446	8.757	0.47329	6.906	0.23776
9.793	0.40978	10.229	0.4077	7.762	0.30436	7.281	0.63471				--	2.805	0.11068		6.748	0.13042	3.705	0.22619	5.2	0.20033	8.121	0.56648		--	8.169			10.034	0.24382	4.541	0.17318	6.645	0.06861	9.95	0.46437	8.758	0.47563	6.906	0.23711
9.794	0.41023	10.23	0.40703	7.763	0.30337	7.282	0.63485				--	2.806	0.10113		6.75	0.13042	3.707	0.22172	5.201	0.19926	8.122	0.56678		--	8.17			10.036	0.24338	4.542	0.17095	6.6465	0.06973	9.954	0.46487	8.759	0.47563	6.908	0.23697
9.796	0.40987	10.232	0.40804	7.765	0.30371	7.284	0.63467				--	2.807	0.10594		6.75	0.13162	3.708	0.2241	5.202	0.20022	8.123	0.5662		--	8.171			10.037	0.24435	4.543	0.17145	6.6475	0.06938	9.954	0.46572	8.759	0.47574	6.909	0.23708
9.797	0.40927	10.233	0.40794	7.765	0.30527	7.285	0.63651				--	2.808	0.11131		6.752	0.13063	3.709	0.22389	5.204	0.1979	8.124	0.56616		--	8.172			10.038	0.24426	4.544	0.17244	6.649	0.06957	9.955	0.46431	8.76	0.47546	6.911	0.23671
9.798	0.41055	10.234	0.40781	7.766	0.30597	7.286	0.63607				--	2.81	0.10179		6.753	0.13103	3.71	0.22351	5.204	0.20117	8.126	0.56624		--	8.175			10.04	0.24402	4.546	0.17294	6.6505	0.0696	9.956	0.46527	8.76	0.47389	6.911	0.23757
9.799	0.41124	10.235	0.4076	7.768	0.30546	7.287	0.63647				--	2.811	0.1027		6.755	0.13051	3.712	0.22246	5.206	0.20241	8.127	0.56632		--	8.175			10.041	0.24418	4.547	0.17071	6.6515	0.06898	9.958	0.46537	8.761	0.47243	6.913	0.23516
9.801	0.40971	10.237	0.40815	7.769	0.30496	7.289	0.63729				--	2.812	0.10892		6.756	0.13031	3.713	0.22313	5.207	0.1998	8.128	0.56684		--	8.176			10.042	0.24394	4.548	0.17121	6.653	0.07037	9.959	0.46597	8.763	0.47103	6.914	0.23617
9.802	0.41042	10.238	0.40826	7.77	0.305	7.29	0.6356				--	2.813	0.10542		6.757	0.13056	3.714	0.22463	5.208	0.19847	8.129	0.56635		--	8.177			10.043	0.24389	4.549	0.17337	6.654	0.07056	9.96	0.46531	8.763	0.4718	6.915	0.23601
9.802	0.41017	10.239	0.40848	7.772	0.30688	7.291	0.63743				--	2.815	0.10568		6.759	0.13117	3.715	0.21842	5.21	0.20354	8.131	0.56599		--	8.178			10.044	0.24441	4.552	0.17269	6.6555	0.07006	9.961	0.46427	8.765	0.47259	6.916	0.23726
9.804	0.41074	10.241	0.40838	7.773	0.30518	7.292	0.63681				--	2.816	0.10813		6.76	0.13052	3.716	0.21976	5.211	0.20217	8.132	0.56607		--	8.18			10.046	0.24558	4.552	0.17251	6.6565	0.06956	9.963	0.46611	8.767	0.4713	6.918	0.23827
9.805	0.41015	10.242	0.40827	7.773	0.30588	7.294	0.63739				--	2.818	0.11199		6.76	0.13012	3.718	0.22213	5.213	0.20265	8.133	0.56624		--	8.182			10.047	0.24493	4.553	0.17028	6.6575	0.06892	9.964	0.46547	8.768	0.47197	6.919	0.238
9.806	0.41061	10.243	0.40771	7.775	0.30624	7.295	0.63753				--	2.819	0.10838		6.762	0.13149	3.719	0.21683	5.214	0.19696	8.135	0.56656		--	8.183			10.048	0.24514	4.554	0.1706	6.659	0.06897	9.965	0.46491	8.769	0.47247	6.921	0.23787
9.808	0.41212	10.244	0.40893	7.777	0.30677	7.297	0.63677				--	2.82	0.10484		6.764	0.12973	3.72	0.22346	5.215	0.20132	8.136	0.56685		--	8.184			10.048	0.24546	4.556	0.17245	6.66	0.07158	9.967	0.46551	8.771	0.47276	6.922	0.23772
9.809	0.41106	10.245	0.40972	7.778	0.30798	7.297	0.63709				--	2.821	0.10368		6.764	0.12965	3.721	0.21793	5.216	0.20025	8.137	0.56605		--	8.185			10.05	0.24541	4.557	0.17088	6.6615	0.06919	9.968	0.46577	8.771	0.47241	6.923	0.23873
9.81	0.41117	10.246	0.40939	7.779	0.30542	7.298	0.63867				--	2.822	0.1105		6.766	0.13058	3.723	0.22374	5.217	0.20146	8.138	0.56702		--	8.186			10.051	0.24541	4.558	0.17122	6.6625	0.07019	9.968	0.46671	8.773	0.4728	6.924	0.23784
9.811	0.41068	10.247	0.40816	7.78	0.30595	7.299	0.63805				--	2.824	0.1105		6.767	0.13022	3.724	0.22187	5.218	0.19706	8.139	0.56609		--	8.187			10.051	0.24553	4.56	0.16965	6.664	0.07023	9.97	0.46581	8.774	0.47122	6.925	0.23757
9.813	0.41056	10.248	0.40838	7.781	0.30597	7.301	0.63995				--	2.825	0.10342		6.768	0.13143	3.725	0.22059	5.22	0.19981	8.141	0.56706		--	8.189			10.053	0.24528	4.561	0.17015	6.665	0.07108	9.971	0.46541	8.775	0.47218	6.927	0.2397
9.814	0.41184	10.25	0.40871	7.783	0.30649	7.303	0.63895				--	2.825	0.09828		6.77	0.13127	3.727	0.21872	5.221	0.20182	8.142	0.56758		--	8.19			10.054	0.24604	4.562	0.17086	6.666	0.07008	9.972	0.46561	8.776	0.47342	6.928	0.23918
9.815	0.41183	10.251	0.40961	7.784	0.3072	7.303	0.64027				--	2.827	0.10459		6.77	0.13212	3.728	0.21768	5.222	0.19742	8.143	0.56723		--	8.191			10.055	0.24505	4.562	0.1732	6.668	0.06984	9.974	0.46587	8.777	0.47251	6.929	0.24094
9.817	0.41194	10.253	0.40883	7.786	0.30755	7.304	0.6394				--	2.828	0.10754		6.773	0.13084	3.729	0.21664	5.224	0.19896	8.144	0.56607		--	8.193			10.055	0.24496	4.564	0.17012	6.669	0.07012	9.974	0.46657	8.779	0.47234	6.93	0.23878
9.818	0.41181	10.254	0.40983	7.786	0.30587	7.306	0.64022				--	2.83	0.10934		6.773	0.1322	3.73	0.21985	5.224	0.19914	8.146	0.56681		--	8.193			10.057	0.24512	4.566	0.16791	6.67	0.07112	9.976	0.46517	8.78	0.47301	6.932	0.24054
9.819	0.41168	10.255	0.40882	7.788	0.30775	7.307	0.63979				--	2.83	0.10132		6.775	0.13152	3.731	0.21778	5.226	0.20038	8.147	0.56721		--	8.195			10.058	0.24504	4.567	0.17025	6.6715	0.06943	9.977	0.46677	8.781	0.47267	6.933	0.24003
9.82	0.41226	10.256	0.40983	7.789	0.30828	7.308	0.64093				--	2.832	0.10017		6.776	0.13101	3.733	0.215	5.227	0.19749	8.149	0.56773		--	8.196			10.06	0.2456	4.569	0.16955	6.673	0.07002	9.978	0.46637	8.783	0.47295	6.934	0.24051
9.821	0.41201	10.257	0.40939	7.79	0.30675	7.31	0.64025				--	2.833	0.1055		6.777	0.1308	3.734	0.21741	5.229	0.19672	8.15	0.56759		--	8.197			10.061	0.24479	4.569	0.16939	6.674	0.06842	9.979	0.46531	8.783	0.474	6.936	0.2396
9.823	0.41141	10.259	0.40972	7.791	0.30864	7.311	0.64132				--	2.835	0.10793		6.778	0.13126	3.735	0.22064	5.229	0.19891	8.151	0.56702		--	8.198			10.061	0.24511	4.57	0.17174	6.675	0.06955	9.981	0.46617	8.785	0.47384	6.937	0.23796
9.824	0.41129	10.26	0.40961	7.792	0.30797	7.312	0.64214				--	2.836	0.10435		6.779	0.13069	3.736	0.22026	5.232	0.19658	8.152	0.56754		--	8.2			10.063	0.24447	4.572	0.17223	6.676	0.07232	9.982	0.46687	8.786	0.47433	6.938	0.24084
9.825	0.41233	10.261	0.40983	7.794	0.30714	7.313	0.64102				--	2.837	0.09191		6.781	0.13178	3.738	0.21857	5.232	0.19478	8.153	0.56697		--	8.201			10.064	0.24498	4.573	0.17002	6.678	0.07019	9.984	0.46571	8.788	0.47249	6.939	0.23958
9.826	0.41231	10.263	0.40927	7.795	0.3075	7.315	0.64052				--	2.838	0.10263		6.782	0.13254	3.738	0.2173	5.233	0.19753	8.154	0.56705		--	8.202			10.066	0.24473	4.574	0.17165	6.679	0.07292	9.985	0.46707	8.789	0.474	6.94	0.24096
9.828	0.41126	10.264	0.41006	7.797	0.3092	7.315	0.64166				--	2.839	0.09906		6.783	0.1323	3.74	0.21862	5.234	0.19647	8.155	0.56722		--	8.203			10.067	0.24526	4.576	0.1715	6.68	0.07187	9.986	0.46677	8.79	0.47366	6.941	0.24232
9.829	0.41288	10.265	0.40937	7.797	0.30787	7.317	0.64273				--	2.841	0.09259		6.785	0.13131	3.742	0.21846	5.235	0.19821	8.157	0.56773		--	8.205			10.069	0.24513	4.577	0.16859	6.681	0.07114	9.988	0.46711	8.792	0.47377	6.942	0.24205
9.831	0.41218	10.267	0.41039	7.799	0.30974	7.318	0.64236				--	2.842	0.09792		6.786	0.13191	3.743	0.21995	5.237	0.19562	8.158	0.56738		--	8.206			10.072	0.24493	4.578	0.16637	6.683	0.06983	9.989	0.46647	8.793	0.47405	6.944	0.24079
9.831	0.41193	10.268	0.41072	7.8	0.30738	7.32	0.64269				--	2.843	0.09973		6.787	0.13172	3.744	0.21809	5.238	0.19351	8.159	0.56755		--	8.207			10.072	0.24464	4.579	0.17028	6.684	0.07041	9.99	0.46607	8.793	0.47416	6.945	0.24065
9.833	0.41297	10.269	0.40994	7.802	0.30805	7.321	0.643				--	2.844	0.10063		6.788	0.13088	3.745	0.21772	5.24	0.19552	8.161	0.56733		--	8.209			10.074	0.2452	4.58	0.16854	6.685	0.07166	9.991	0.46641	8.794	0.47298	6.946	0.24301
9.834	0.41238	10.27	0.41116	7.802	0.30841	7.322	0.64232				--	2.846	0.09559		6.789	0.131	3.747	0.21838	5.241	0.19398	8.161	0.5672		--	8.21			10.075	0.24673	4.582	0.16903	6.6865	0.07185	9.992	0.46751	8.796	0.47393	6.948	0.24274
9.835	0.41109	10.271	0.4115	7.804	0.30895	7.323	0.64339				--	2.847	0.10332		6.79	0.13144	3.748	0.21649	5.241	0.19388	8.162	0.56867		--	8.211			10.077	0.24528	4.583	0.16461	6.688	0.07107	9.993	0.46697	8.797	0.47431	6.95	0.24011
9.836	0.41247	10.272	0.41049	7.805	0.30931	7.324	0.64371				--	2.848	0.09982		6.791	0.13152	3.749	0.21373	5.244	0.19741	8.164	0.56797		--	8.212			10.078	0.24625	4.585	0.16916	6.689	0.07154	9.995	0.46681	8.798	0.47426	6.95	0.24298
9.838	0.41339	10.273	0.41194	7.807	0.30828	7.325	0.64334				--	2.85	0.09778		6.793	0.13181	3.75	0.21675	5.245	0.19636	8.166	0.56783		--	8.213			10.079	0.2458	4.586	0.16849	6.6905	0.07023	9.996	0.46691	8.8	0.47475	6.951	0.24496
9.84	0.41326	10.276	0.41261	7.807	0.30932	7.327	0.64366				--	2.851	0.10834		6.794	0.13238	3.752	0.21847	5.246	0.19227	8.167	0.56805		--	8.215			10.08	0.24652	4.586	0.16813	6.6915	0.07107	9.997	0.46711	8.802	0.47308	6.953	0.2422
9.841	0.41268	10.276	0.41194	7.809	0.30899	7.328	0.64348				--	2.852	0.10479		6.796	0.13153	3.752	0.21725	5.247	0.19195	8.167	0.56713		--	8.216			10.082	0.24668	4.588	0.16862	6.6925	0.07045	9.999	0.46771	8.802	0.47441	6.954	0.24169
9.842	0.41244	10.278	0.41182	7.809	0.30968	7.329	0.64485				--	2.854	0.10865		6.797	0.13182	3.754	0.21453	5.248	0.19472	8.169	0.56852		--	8.217			10.083	0.24749	4.589	0.17028	6.694	0.07049	10	0.46807	8.804	0.47481	6.955	0.24457
9.842	0.41312	10.279	0.41193	7.811	0.30817	7.331	0.64467				--	2.855	0.09781		6.798	0.13254	3.755	0.21771	5.249	0.1929	8.17	0.56839		--	8.218			10.083	0.24619	4.591	0.16556	6.695	0.07187	10.001	0.46817	8.805	0.47492	6.956	0.24429
9.844	0.41311	10.28	0.41249	7.812	0.31058	7.332	0.6435				--	2.856	0.10543		6.8	0.13142	3.756	0.21566	5.25	0.19232	8.171	0.56833		--	8.219			10.085	0.248	4.591	0.1679	6.696	0.07098	10.002	0.46627	8.806	0.47568	6.958	0.24302
9.846	0.41228	10.281	0.41226	7.814	0.30989	7.333	0.64506				--	2.857	0.09814		6.8	0.13122	3.758	0.218	5.252	0.19127	8.173	0.56864		--	8.221			10.085	0.24635	4.593	0.16907	6.6975	0.07091	10.003	0.46747	8.808	0.47495	6.959	0.24364
9.847	0.41379	10.283	0.41216	7.814	0.30889	7.334	0.64618				--	2.859	0.10195		6.801	0.13258	3.759	0.2153	5.253	0.19375	8.174	0.56902		--	8.222			10.086	0.24667	4.594	0.16888	6.699	0.0712	10.005	0.46657	8.809	0.47412	6.96	0.24561
9.848	0.41413	10.284	0.41293	7.816	0.30976	7.336	0.64501				--	2.859	0.09638		6.803	0.13207	3.76	0.21427	5.255	0.19422	8.176	0.56867		--	8.223			10.088	0.24662	4.595	0.16852	6.7	0.07098	10.006	0.46667	8.809	0.47434	6.962	0.24473
9.849	0.41331	10.285	0.41326	7.817	0.31012	7.337	0.64532				--	2.86	0.10171		6.804	0.13215	3.761	0.21477	5.256	0.19575	8.177	0.56809		--	8.224			10.089	0.24678	4.597	0.1717	6.701	0.07303	10.007	0.46677	8.811	0.47473	6.963	0.24572
9.85	0.41423	10.286	0.41282	7.819	0.3113	7.338	0.64564				--	2.862	0.09969		6.806	0.13227	3.763	0.21203	5.256	0.19444	8.178	0.56774		--	8.226			10.09	0.24638	4.598	0.16682	6.7025	0.07134	10.008	0.46761	8.812	0.47595	6.964	0.24446
9.852	0.41423	10.288	0.41293	7.82	0.31081	7.339	0.64552				--	2.863	0.10639		6.807	0.13346	3.764	0.21098	5.258	0.19186	8.179	0.5687		--	8.227			10.09	0.24633	4.599	0.16933	6.704	0.07112	10.009	0.46856	8.813	0.4756	6.965	0.2462
9.852	0.4134	10.289	0.41304	7.821	0.31066	7.341	0.64609				--	2.864	0.10375		6.809	0.1314	3.765	0.21402	5.259	0.19004	8.18	0.56965		--	8.228			10.091	0.24665	4.6	0.16897	6.705	0.07114	10.011	0.46816	8.815	0.47655	6.966	0.24517
9.853	0.41362	10.29	0.41293	7.822	0.31202	7.342	0.64516				--	2.865	0.10173		6.809	0.13196	3.767	0.2157	5.26	0.19554	8.181	0.56851		--	8.229			10.093	0.24621	4.602	0.16744	6.706	0.07161	10.012	0.46727	8.816	0.47499	6.968	0.24392
9.855	0.4143	10.291	0.41337	7.824	0.30917	7.343	0.6464				--	2.867	0.09971		6.811	0.1324	3.767	0.21807	5.262	0.19601	8.183	0.56772		--	8.23			10.094	0.24692	4.603	0.16928	6.7075	0.06976	10.013	0.46661	8.817	0.4751	6.969	0.24416
9.857	0.41441	10.293	0.41303	7.825	0.31103	7.343	0.6466				--	2.868	0.1064		6.812	0.13189	3.768	0.21682	5.263	0.1927	8.184	0.56855		--	8.231			10.096	0.24669	4.604	0.16825	6.7085	0.07236	10.014	0.46721	8.818	0.47504	6.97	0.24476
9.858	0.41452	10.294	0.41381	7.826	0.31053	7.346	0.64667				--	2.869	0.09714		6.813	0.13153	3.77	0.21665	5.264	0.19365	8.186	0.56928		--	8.233			10.097	0.24724	4.606	0.16486	6.71	0.07106	10.015	0.46866	8.82	0.47599	6.971	0.24688
9.859	0.41392	10.295	0.41325	7.827	0.30935	7.347	0.64797				--	2.87	0.09741		6.814	0.13318	3.771	0.21711	5.266	0.19108	8.187	0.56871		--	8.235			10.098	0.247	4.606	0.16451	6.711	0.07082	10.017	0.46786	8.821	0.47776	6.972	0.24488
9.86	0.41461	10.296	0.41391	7.828	0.31039	7.348	0.64785				--	2.871	0.09981		6.817	0.13189	3.773	0.21357	5.267	0.19155	8.188	0.57039		--	8.236			10.099	0.24676	4.608	0.16838	6.712	0.07288	10.019	0.4686	8.822	0.47592	6.973	0.24535
9.862	0.41564	10.298	0.41381	7.83	0.31193	7.35	0.64687				--	2.873	0.10591		6.817	0.13203	3.774	0.21508	5.268	0.19326	8.19	0.56975		--	8.238			10.1	0.24671	4.609	0.16534	6.7135	0.0728	10.019	0.46706	8.823	0.47669	6.975	0.24559
9.863	0.41412	10.299	0.41369	7.831	0.31057	7.35	0.64817				--	2.874	0.09957		6.818	0.13247	3.775	0.21655	5.27	0.19221	8.19	0.56926		--	8.238			10.101	0.24683	4.611	0.16648	6.715	0.07367	10.021	0.4679	8.825	0.47486	6.976	0.24358
9.864	0.4148	10.3	0.41336	7.831	0.30958	7.351	0.64848				--	2.876	0.10334		6.819	0.13349	3.776	0.21537	5.271	0.18917	8.192	0.56978		--	8.24			10.103	0.24714	4.612	0.16498	6.717	0.07168	10.022	0.46751	8.826	0.47524	6.977	0.24536
9.866	0.41457	10.301	0.41435	7.833	0.31212	7.352	0.64861				--	2.877	0.09404		6.821	0.13314	3.778	0.2177	5.271	0.19468	8.193	0.56855		--	8.241			10.105	0.2467	4.613	0.16682	6.7175	0.07279	10.023	0.4686	8.827	0.47712	6.983	0.25357
9.866	0.41432	10.302	0.41314	7.834	0.31214	7.354	0.64923				--	2.878	0.09933		6.822	0.13121	3.779	0.21413	5.273	0.18707	8.194	0.56907		--	8.242			10.106	0.24782	4.614	0.16929	6.7185	0.07111	10.024	0.46806	8.829	0.47779	6.983	0.25321
9.868	0.41489	10.303	0.41357	7.836	0.31064	7.356	0.64973				--	2.879	0.10249		6.823	0.13255	3.78	0.21331	5.273	0.19183	8.195	0.56894		--	8.243			10.108	0.24778	4.615	0.16442	6.72	0.07316	10.026	0.46989	8.83	0.47585	6.983	0.24988
9.869	0.41361	10.305	0.41412	7.837	0.31318	7.356	0.64887				--	2.88	0.1011		6.825	0.13346	3.78	0.2121	5.275	0.19353	8.196	0.57011		--	8.244			10.109	0.24669	4.616	0.16744	6.7215	0.07198	10.027	0.46826	8.83	0.47662	6.98	0.24863
9.87	0.41488	10.306	0.41457	7.838	0.31132	7.358	0.65017				--	2.882	0.09848		6.826	0.13316	3.782	0.21361	5.277	0.1922	8.197	0.56875		--	8.247			10.111	0.24801	4.618	0.1666	6.722	0.07121	10.028	0.46785	8.832	0.47618	6.981	0.25023
9.871	0.41499	10.308	0.41491	7.839	0.31034	7.359	0.65097				--	2.882	0.10374		6.826	0.13228	3.783	0.21093	5.279	0.19144	8.199	0.56904		--	8.247			10.113	0.24741	4.619	0.16554	6.723	0.07339	10.029	0.4682	8.833	0.47694	6.983	0.24995
9.872	0.41566	10.309	0.41456	7.841	0.31119	7.36	0.6511				--	2.884	0.10169		6.828	0.13272	3.784	0.21558	5.279	0.19165	8.2	0.57		--	8.248			10.113	0.24732	4.621	0.16807	6.724	0.07547	10.03	0.46915	8.835	0.47688	6.985	0.24967
9.874	0.41461	10.31	0.41578	7.842	0.3107	7.362	0.6519				--	2.885	0.0968		6.829	0.13376	3.786	0.20972	5.281	0.18935	8.201	0.569		--	8.249			10.115	0.24748	4.622	0.16588	6.7265	0.07391	10.032	0.46875	8.837	0.47716	6.987	0.24879
9.875	0.41518	10.311	0.41434	7.843	0.31106	7.363	0.65148				--	2.886	0.10201		6.831	0.1334	3.786	0.21022	5.281	0.18652	8.202	0.5706		--	8.251			10.116	0.24704	4.623	0.16568	6.7275	0.07261	10.033	0.46935	8.837	0.47838	6.988	0.24977
9.876	0.41436	10.312	0.41356	7.845	0.31293	7.364	0.65179				--	2.887	0.10233		6.832	0.13348	3.788	0.2117	5.283	0.19228	8.203	0.57033		--	8.252			10.117	0.24735	4.624	0.16483	6.7285	0.07305	10.034	0.4682	8.838	0.4771	6.989	0.25159
9.877	0.41482	10.313	0.41511	7.846	0.31275	7.365	0.6529				--	2.888	0.09746		6.834	0.13348	3.789	0.21386	5.284	0.19124	8.205	0.56977		--	8.253			10.119	0.24795	4.625	0.16715	6.73	0.07216	10.035	0.46864	8.839	0.47731	6.992	0.24961
9.879	0.4148	10.315	0.41456	7.847	0.31193	7.367	0.65174				--	2.89	0.10408		6.834	0.13265	3.791	0.21197	5.285	0.18994	8.206	0.56971		--	8.253			10.119	0.24751	4.627	0.1663	6.7315	0.07274	10.037	0.46874	8.841	0.47604	6.993	0.25057
9.881	0.41432	10.316	0.41511	7.848	0.31009	7.368	0.65351				--	2.891	0.0943		6.835	0.13321	3.792	0.21096	5.287	0.18811	8.208	0.57088		--	8.255			10.12	0.24803	4.628	0.16461	6.7325	0.07316	10.038	0.46884	8.842	0.47753	6.994	0.25081
9.881	0.41454	10.317	0.41489	7.849	0.31144	7.369	0.65504				--	2.892	0.09369		6.837	0.13223	3.793	0.21328	5.288	0.18482	8.209	0.5701		--	8.256			10.122	0.24839	4.63	0.16931	6.733	0.07441	10.039	0.46869	8.843	0.47708	6.995	0.25055
9.883	0.41501	10.319	0.41521	7.851	0.31364	7.37	0.6542				--	2.894	0.09457		6.838	0.13298	3.794	0.21211	5.289	0.18906	8.21	0.56995		--	8.258			10.123	0.24839	4.63	0.16426	6.7345	0.07273	10.04	0.46805	8.844	0.47785	6.997	0.25239
9.883	0.41465	10.32	0.41687	7.852	0.31232	7.372	0.65549				--	2.895	0.10125		6.839	0.13321	3.796	0.21026	5.29	0.18852	8.211	0.56991		--	8.259			10.123	0.24694	4.632	0.16672	6.736	0.07413	10.041	0.46874	8.846	0.47824	6.997	0.25286
9.884	0.4166	10.321	0.41654	7.854	0.313	7.373	0.65579				--	2.896	0.10585		6.841	0.1346	3.797	0.2091	5.292	0.18899	8.213	0.57043		--	8.261			10.124	0.24846	4.633	0.16657	6.738	0.07359	10.043	0.4676	8.847	0.47751	6.999	0.25347
9.887	0.41578	10.322	0.41554	7.854	0.31234	7.374	0.65585				--	2.897	0.10101		6.842	0.13345	3.799	0.20655	5.293	0.18947	8.214	0.57115		--	8.261			10.126	0.24785	4.634	0.1644	6.738	0.075	10.044	0.46819	8.848	0.47762	7	0.25221
9.888	0.41647	10.323	0.4162	7.856	0.3142	7.375	0.65591				--	2.899	0.09611		6.843	0.13342	3.799	0.20875	5.294	0.18663	8.215	0.57103		--	8.263			10.126	0.24777	4.635	0.16335	6.74	0.07413	10.045	0.46889	8.849	0.47673	7.001	0.25319
9.888	0.41646	10.325	0.41642	7.857	0.31404	7.376	0.65581				--	2.9	0.09699		6.844	0.13429	3.801	0.20853	5.296	0.19013	8.216	0.57009		--	8.264			10.128	0.24773	4.637	0.16384	6.7415	0.07374	10.047	0.46948	8.851	0.47767	7.002	0.25254
9.89	0.41551	10.325	0.41631	7.858	0.31287	7.378	0.65593				--	2.901	0.095		6.846	0.13397	3.802	0.21006	5.297	0.18861	8.218	0.57084		--	8.265			10.129	0.24869	4.638	0.16503	6.742	0.07274	10.048	0.46884	8.852	0.4775	7.004	0.25129
9.892	0.41527	10.328	0.41587	7.859	0.3129	7.38	0.65665				--	2.902	0.09302		6.846	0.13374	3.803	0.21384	5.297	0.18426	8.219	0.57069		--	8.268			10.13	0.24824	4.639	0.16398	6.744	0.07303	10.049	0.46819	8.853	0.47716	7.005	0.25449
9.892	0.41632	10.328	0.41686	7.861	0.3134	7.38	0.65807				--	2.903	0.09479		6.848	0.1337	3.805	0.21202	5.299	0.19079	8.22	0.57208		--	8.268			10.131	0.2486	4.641	0.166	6.745	0.07373	10.05	0.46889	8.855	0.47866	7.006	0.25288
9.893	0.41559	10.329	0.41675	7.862	0.31276	7.383	0.65758				--	2.904	0.09077		6.849	0.13426	3.806	0.21368	5.3	0.18975	8.221	0.57051		--	8.269			10.132	0.24836	4.641	0.16363	6.7455	0.07458	10.052	0.46849	8.856	0.47793	7.007	0.25371
9.895	0.41628	10.332	0.41586	7.864	0.31276	7.383	0.65958				--	2.906	0.09743		6.851	0.13426	3.806	0.20898	5.301	0.18767	8.223	0.57038		--	8.27			10.133	0.24851	4.643	0.16545	6.7475	0.07265	10.053	0.46908	8.857	0.47858	7.009	0.25171
9.897	0.41615	10.332	0.41729	7.864	0.31394	7.384	0.65897				--	2.908	0.09165		6.851	0.13371	3.809	0.21145	5.303	0.18918	8.224	0.57133		--	8.271			10.134	0.24883	4.644	0.1653	6.749	0.07493	10.054	0.46869	8.858	0.47898	7.01	0.25194
9.898	0.41556	10.333	0.41707	7.865	0.31396	7.386	0.65855				--	2.909	0.09402		6.853	0.13256	3.809	0.20864	5.303	0.18783	8.225	0.57054		--	8.272			10.136	0.24819	4.645	0.16362	6.7495	0.07563	10.055	0.46839	8.859	0.47946	7.011	0.2539
9.899	0.4166	10.335	0.41695	7.867	0.3138	7.387	0.65958				--	2.909	0.08858		6.854	0.13348	3.811	0.20845	5.305	0.18679	8.226	0.57041		--	8.274			10.137	0.2487	4.647	0.16474	6.751	0.0729	10.057	0.46972	8.861	0.4778	7.013	0.25487
9.9	0.41705	10.336	0.41772	7.868	0.31398	7.388	0.6599				--	2.91	0.10322		6.855	0.13403	3.812	0.20995	5.306	0.18852	8.227	0.57079		--	8.275			10.139	0.24806	4.648	0.16523	6.7525	0.0741	10.058	0.46982	8.861	0.47802	7.014	0.25213
9.902	0.41739	10.337	0.41783	7.869	0.31416	7.389	0.66093				--	2.912	0.09693		6.857	0.13367	3.813	0.20642	5.308	0.18673	8.229	0.57174		--	8.277			10.14	0.24877	4.649	0.1624	6.753	0.0739	10.059	0.46794	8.863	0.47813	7.015	0.25237
9.903	0.41679	10.338	0.41794	7.87	0.31316	7.39	0.66177				--	2.914	0.09211		6.858	0.13427	3.814	0.20795	5.309	0.18796	8.23	0.57074		--	8.278			10.142	0.24853	4.65	0.16422	6.755	0.07235	10.06	0.46938	8.864	0.47851	7.016	0.25521
9.904	0.41806	10.339	0.41828	7.872	0.31334	7.392	0.66135				--	2.915	0.08579		6.859	0.13439	3.815	0.20838	5.31	0.1889	8.231	0.57133		--	8.279			10.143	0.24944	4.651	0.16272	6.756	0.07318	10.062	0.46888	8.865	0.479	7.017	0.25396
9.905	0.41596	10.34	0.41871	7.873	0.31404	7.393	0.66214				--	2.916	0.09332		6.86	0.13527	3.817	0.21156	5.312	0.19263	8.233	0.5712		--	8.281			10.145	0.24821	4.652	0.16369	6.757	0.07508	10.062	0.46883	8.867	0.47829	7.018	0.25529
9.907	0.41584	10.342	0.41881	7.875	0.31472	7.394	0.66316				--	2.917	0.08845		6.862	0.13507	3.818	0.21056	5.312	0.18381	8.234	0.57193		--	8.281			10.146	0.24931	4.654	0.16086	6.758	0.07462	10.064	0.46868	8.868	0.47932	7.019	0.25614
9.908	0.41709	10.343	0.41882	7.875	0.31439	7.395	0.66208				--	2.919	0.09224		6.863	0.13472	3.819	0.20934	5.314	0.18655	8.235	0.57157		--	8.283			10.148	0.24883	4.655	0.16052	6.76	0.07267	10.065	0.46952	8.87	0.47987	7.021	0.25415
9.909	0.41674	10.345	0.41847	7.877	0.3139	7.397	0.66335				--	2.92	0.09448		6.864	0.13557	3.821	0.21083	5.315	0.18852	8.236	0.57188		--	8.284			10.15	0.24883	4.657	0.163	6.7615	0.07442	10.066	0.46947	8.87	0.47843	7.022	0.25586
9.91	0.41708	10.346	0.4188	7.878	0.3156	7.398	0.66293				--	2.921	0.08771		6.866	0.13428	3.822	0.20654	5.316	0.18871	8.237	0.57217		--	8.285			10.15	0.24935	4.658	0.163	6.762	0.07407	10.068	0.46957	8.872	0.47937	7.023	0.25535
9.911	0.41719	10.347	0.41848	7.88	0.3161	7.399	0.66395				--	2.922	0.08717		6.867	0.13535	3.823	0.20636	5.318	0.18391	8.238	0.57126		--	8.287			10.152	0.24969	4.658	0.16331	6.7635	0.07345	10.069	0.46917	8.873	0.4781	7.024	0.25765
9.912	0.41752	10.348	0.4188	7.881	0.31476	7.4	0.66474				--	2.924	0.08224		6.868	0.13546	3.824	0.20602	5.319	0.18288	8.24	0.57156		--	8.287			10.153	0.24966	4.66	0.16296	6.765	0.07322	10.07	0.46853	8.874	0.47738	7.026	0.2564
9.913	0.41773	10.349	0.41957	7.881	0.31578	7.401	0.66438				--	2.925	0.08982		6.869	0.13432	3.826	0.20751	5.32	0.18564	8.241	0.57186		--	8.289			10.154	0.24981	4.662	0.16164	6.766	0.07458	10.071	0.46996	8.875	0.4776	7.027	0.25627
9.915	0.41878	10.35	0.41912	7.883	0.31563	7.403	0.66413				--	2.926	0.08786		6.87	0.13457	3.827	0.20897	5.321	0.18461	8.242	0.5715		--	8.29			10.155	0.24957	4.662	0.1646	6.767	0.07439	10.073	0.46932	8.877	0.47826	7.028	0.25561
9.916	0.41783	10.352	0.42044	7.884	0.31598	7.403	0.66522				--	2.928	0.09157		6.872	0.13425	3.828	0.20797	5.322	0.18254	8.243	0.57202		--	8.291			10.156	0.25008	4.664	0.16178	6.769	0.07613	10.074	0.46991	8.878	0.47863	7.03	0.25697
9.918	0.41644	10.354	0.41934	7.886	0.3163	7.405	0.66463				--	2.929	0.08961		6.872	0.13543	3.829	0.20676	5.324	0.18302	8.244	0.57197		--	8.292			10.158	0.25008	4.665	0.16293	6.7695	0.07314	10.075	0.46976	8.879	0.47928	7.031	0.25607
9.918	0.41791	10.354	0.41944	7.886	0.31666	7.407	0.66654				--	2.93	0.09332		6.874	0.13445	3.831	0.20661	5.325	0.18469	8.246	0.5729		--	8.294			10.158	0.2502	4.666	0.16408	6.771	0.07426	10.076	0.46873	8.88	0.47895	7.032	0.25743
9.921	0.41791	10.355	0.4189	7.888	0.31617	7.407	0.66517				--	2.931	0.08989		6.875	0.13406	3.832	0.20807	5.327	0.18397	8.247	0.57255		--	8.295			10.16	0.25	4.667	0.16241	6.773	0.07561	10.078	0.46907	8.882	0.47906	7.033	0.2575
9.921	0.41848	10.356	0.41956	7.889	0.31835	7.408	0.66594				--	2.932	0.09164		6.877	0.13402	3.833	0.20528	5.327	0.18293	8.248	0.57207		--	8.296			10.16	0.24991	4.669	0.16088	6.774	0.07461	10.079	0.46877	8.883	0.47872	7.035	0.25885
9.922	0.41846	10.358	0.41987	7.89	0.31536	7.409	0.66625				--	2.933	0.08969		6.878	0.13399	3.835	0.20593	5.328	0.1831	8.25	0.57237		--	8.298			10.162	0.24951	4.67	0.15942	6.775	0.07447	10.081	0.46877	8.885	0.47801	7.036	0.25944
9.924	0.41857	10.359	0.41998	7.892	0.31687	7.41	0.66612				--	2.935	0.08432		6.879	0.13469	3.836	0.20739	5.33	0.18435	8.251	0.5731		--	8.299			10.162	0.25022	4.671	0.16039	6.7755	0.0744	10.081	0.47045	8.886	0.47977	7.037	0.25784
9.925	0.41762	10.36	0.41944	7.893	0.31638	7.412	0.66713				--	2.936	0.0895		6.881	0.13544	3.837	0.20411	5.331	0.18254	8.252	0.57254		--	8.3			10.164	0.24995	4.673	0.16088	6.777	0.07417	10.083	0.46981	8.887	0.4796	7.038	0.25756
9.927	0.41843	10.361	0.4203	7.894	0.31588	7.413	0.66655				--	2.938	0.09037		6.882	0.13493	3.837	0.20395	5.332	0.18474	8.253	0.57262		--	8.301			10.166	0.25034	4.674	0.1574	6.778	0.07366	10.084	0.47015	8.888	0.47844	7.04	0.25853
9.928	0.41876	10.363	0.42086	7.895	0.31657	7.415	0.66773				--	2.939	0.08695		6.883	0.13411	3.838	0.2069	5.335	0.18396	8.254	0.57235		--	8.303			10.166	0.2495	4.675	0.15985	6.779	0.07584	10.085	0.47	8.89	0.47899	7.041	0.26023
9.929	0.41922	10.364	0.42008	7.897	0.31775	7.415	0.66613				--	2.94	0.08642		6.884	0.13455	3.84	0.20638	5.335	0.18146	8.256	0.572		--	8.304			10.167	0.24986	4.676	0.16283	6.781	0.07509	10.086	0.47094	8.89	0.47976	7.042	0.25972
9.929	0.41805	10.365	0.42073	7.898	0.31692	7.416	0.66744				--	2.941	0.08671		6.885	0.13493	3.843	0.20786	5.336	0.18268	8.257	0.57208		--	8.305			10.168	0.24917	4.678	0.16215	6.782	0.07513	10.088	0.47054	8.892	0.48002	7.043	0.25906
9.931	0.4185	10.367	0.42063	7.899	0.31661	7.418	0.66803				--	2.942	0.08194		6.887	0.13443	3.844	0.20372	5.337	0.18362	8.258	0.57238		--	8.306			10.17	0.24977	4.678	0.1618	6.783	0.07451	10.089	0.46966	8.892	0.47942	7.045	0.26165
9.933	0.4185	10.368	0.42161	7.901	0.31946	7.42	0.66834				--	2.944	0.08423		6.888	0.13439	3.844	0.2052	5.339	0.18484	8.259	0.57168		--	8.308			10.17	0.24969	4.68	0.16146	6.7845	0.07549	10.09	0.46976	8.894	0.47989	7.045	0.26025
9.933	0.41963	10.369	0.4215	7.902	0.31796	7.421	0.66768				--	2.945	0.08034		6.889	0.13479	3.845	0.20502	5.34	0.18082	8.261	0.5724		--	8.309			10.172	0.2494	4.682	0.15882	6.786	0.07472	10.091	0.46985	8.896	0.47989	7.047	0.2616
9.935	0.41812	10.37	0.42106	7.903	0.31931	7.422	0.66852				--	2.946	0.08686		6.891	0.13475	3.846	0.20715	5.341	0.18176	8.262	0.57257		--	8.31			10.174	0.24976	4.682	0.15716	6.787	0.07531	10.092	0.4698	8.896	0.48011	7.048	0.26071
9.936	0.41822	10.372	0.42203	7.905	0.31849	7.424	0.66763				--	2.948	0.08774		6.892	0.13458	3.848	0.2037	5.343	0.18149	8.264	0.5733		--	8.311			10.175	0.24932	4.684	0.15833	6.789	0.07562	10.094	0.47015	8.898	0.4794	7.049	0.2619
9.937	0.41833	10.373	0.42193	7.906	0.31815	7.425	0.66817				--	2.949	0.08439		6.892	0.13667	3.849	0.20028	5.344	0.1842	8.265	0.57281		--	8.313			10.176	0.24983	4.685	0.16014	6.79	0.07512	10.095	0.47	8.899	0.47896	7.051	0.26251
9.938	0.41924	10.374	0.42269	7.906	0.31799	7.426	0.66798				--	2.95	0.08046		6.895	0.13604	3.85	0.20565	5.345	0.18243	8.267	0.57303		--	8.313			10.178	0.24978	4.686	0.16111	6.791	0.07384	10.096	0.47142	8.9	0.47961	7.052	0.26127
9.94	0.41935	10.375	0.42246	7.907	0.31834	7.427	0.66952				--	2.951	0.07711		6.895	0.13566	3.852	0.20158	5.346	0.18262	8.267	0.57319		--	8.315			10.179	0.2505	4.688	0.1614	6.792	0.07655	10.098	0.47029	8.901	0.47999	7.053	0.26281
9.941	0.41899	10.377	0.42312	7.909	0.31984	7.429	0.66911				--	2.953	0.08082		6.897	0.13499	3.852	0.20695	5.348	0.1816	8.269	0.57327		--	8.316			10.181	0.24962	4.69	0.16077	6.794	0.07368	10.099	0.47013	8.902	0.48103	7.055	0.26303
9.942	0.41828	10.377	0.42377	7.91	0.31802	7.43	0.66894				--	2.954	0.08456		6.898	0.13527	3.854	0.20661	5.349	0.18581	8.27	0.57349		--	8.317			10.183	0.24953	4.69	0.15994	6.795	0.07212	10.1	0.47049	8.904	0.47883	7.056	0.26495
9.944	0.41805	10.379	0.42311	7.911	0.31953	7.431	0.66852				--	2.955	0.08398		6.899	0.13476	3.856	0.20646	5.35	0.17985	8.27	0.57365		--	8.319			10.185	0.24993	4.691	0.16154	6.796	0.07465	10.101	0.47068	8.904	0.48096	7.058	0.26482
9.944	0.41988	10.381	0.42343	7.912	0.31954	7.432	0.66875				--	2.956	0.08012		6.9	0.13472	3.857	0.20483	5.35	0.18002	8.272	0.57416		--	8.32			10.185	0.25048	4.693	0.1627	6.7965	0.07497	10.103	0.47052	8.906	0.47915	7.059	0.26286
9.946	0.41814	10.382	0.42354	7.914	0.31906	7.432	0.67013				--	2.957	0.07813		6.901	0.13636	3.857	0.20526	5.352	0.18049	8.273	0.57316		--	8.323			10.186	0.2502	4.694	0.16054	6.7985	0.07749	10.104	0.47062	8.907	0.47992	7.06	0.26417
9.947	0.41904	10.383	0.42353	7.915	0.31956	7.435	0.67036				--	2.959	0.08468		6.903	0.13555	3.859	0.20364	5.353	0.18144	8.274	0.57354		--	8.322			10.188	0.25055	4.695	0.15774	6.799	0.07571	10.105	0.47082	8.909	0.47984	7.061	0.26439
9.949	0.4203	10.385	0.42342	7.916	0.32007	7.435	0.67025				--	2.96	0.08134		6.904	0.13567	3.859	0.20168	5.355	0.17969	8.276	0.57427		--	8.324			10.189	0.2515	4.696	0.15888	6.801	0.0755	10.107	0.46983	8.911	0.48095	7.062	0.26608
9.95	0.41971	10.386	0.42418	7.917	0.3191	7.437	0.67006				--	2.961	0.09008		6.905	0.13547	3.861	0.2038	5.356	0.18136	8.277	0.57456		--	8.325			10.19	0.25125	4.697	0.16002	6.802	0.07526	10.107	0.47052	8.911	0.48061	7.063	0.2674
9.951	0.41959	10.387	0.42483	7.919	0.32059	7.438	0.67059				--	2.962	0.08676		6.906	0.13556	3.863	0.20687	5.358	0.18213	8.278	0.57343		--	8.326			10.191	0.25156	4.698	0.15903	6.803	0.07519	10.109	0.47062	8.913	0.48071	7.064	0.26712
9.952	0.419	10.389	0.42537	7.92	0.32093	7.439	0.66976				--	2.964	0.08902		6.908	0.13582	3.864	0.20427	5.358	0.17931	8.28	0.57373		--	8.328			10.193	0.25053	4.7	0.15951	6.8045	0.07499	10.11	0.47146	8.914	0.48092	7.066	0.26552
9.953	0.42002	10.39	0.42547	7.922	0.32111	7.441	0.67124				--	2.965	0.08291		6.909	0.13642	3.865	0.20167	5.36	0.17879	8.281	0.57403		--	8.329			10.194	0.25208	4.701	0.16114	6.8065	0.07566	10.111	0.47205	8.916	0.48148	7.067	0.26524
9.954	0.4191	10.391	0.42492	7.923	0.32029	7.442	0.67108				--	2.966	0.0804		6.91	0.1351	3.866	0.20066	5.362	0.18252	8.282	0.57432		--	8.331			10.195	0.25144	4.703	0.15835	6.807	0.07479	10.112	0.47101	8.916	0.48141	7.069	0.26765
9.956	0.41966	10.392	0.42536	7.924	0.3231	7.443	0.67089				--	2.967	0.0897		6.912	0.13583	3.867	0.20379	5.362	0.18073	8.283	0.57419		--	8.331			10.196	0.2512	4.704	0.15686	6.8085	0.07613	10.114	0.46989	8.918	0.48124	7.07	0.26787
9.957	0.41931	10.394	0.42589	7.925	0.32146	7.444	0.67047				--	2.969	0.07795		6.913	0.13627	3.868	0.20346	5.363	0.18316	8.284	0.57427		--	8.332			10.197	0.25139	4.705	0.15915	6.8095	0.07576	10.115	0.47071	8.919	0.4808	7.071	0.26846
9.958	0.42008	10.395	0.42534	7.927	0.32048	7.445	0.67178				--	2.97	0.0797		6.914	0.13513	3.87	0.20163	5.365	0.18142	8.285	0.57486		--	8.334			10.197	0.25111	4.707	0.16094	6.81	0.07492	10.116	0.47091	8.92	0.48119	7.072	0.26891
9.961	0.41926	10.396	0.42589	7.927	0.32132	7.447	0.6716				--	2.971	0.08615		6.915	0.1363	3.871	0.20065	5.366	0.17965	8.287	0.57373		--	8.335			10.199	0.25226	4.708	0.1575	6.8125	0.07571	10.118	0.47249	8.921	0.48166	7.074	0.26913
9.962	0.42019	10.397	0.42621	7.928	0.32198	7.448	0.67096				--	2.973	0.08284		6.917	0.13549	3.872	0.20357	5.367	0.18012	8.289	0.57424		--	8.337			10.2	0.25142	4.709	0.16043	6.8125	0.07446	10.119	0.47087	8.923	0.48122	7.075	0.26804
9.962	0.41924	10.398	0.42587	7.93	0.32135	7.449	0.67108				--	2.974	0.08788		6.918	0.13564	3.874	0.20259	5.368	0.18283	8.29	0.57497		--	8.337			10.201	0.25157	4.711	0.15847	6.8145	0.07543	10.12	0.47096	8.924	0.48161	7.075	0.26776
9.964	0.42027	10.401	0.42597	7.932	0.32201	7.451	0.67089				--	2.975	0.07755		6.918	0.13663	3.875	0.20162	5.369	0.17707	8.291	0.57411		--	8.339			10.202	0.25154	4.711	0.15764	6.816	0.07599	10.121	0.47116	8.925	0.48154	7.077	0.26966
9.965	0.42083	10.402	0.42673	7.932	0.3217	7.452	0.67208				--	2.976	0.08214		6.921	0.13675	3.876	0.20129	5.371	0.17455	8.291	0.57384		--	8.34			10.203	0.25228	4.712	0.15728	6.817	0.07591	10.123	0.47027	8.927	0.48072	7.079	0.27025
9.966	0.41979	10.407	0.42703	7.934	0.32318	7.452	0.67148				--	2.977	0.08434		6.922	0.13608	3.878	0.20277	5.372	0.18069	8.293	0.57393		--	8.341			10.204	0.25145	4.714	0.15844	6.8185	0.07461	10.124	0.47135	8.927	0.4811	7.08	0.27164
9.967	0.42128	10.414	0.42659	7.935	0.32187	7.454	0.67248				--	2.979	0.08803		6.923	0.13635	3.879	0.20259	5.374	0.17699	8.294	0.57486		--	8.342			10.205	0.2512	4.715	0.16023	6.8195	0.07729	10.125	0.47096	8.928	0.4805	7.083	0.27692
9.968	0.42033	10.414	0.42703	7.937	0.32121	7.455	0.67237				--	2.98	0.08473		6.924	0.13662	3.88	0.19982	5.374	0.17865	8.295	0.57437		--	8.343			10.206	0.2521	4.716	0.16137	6.8205	0.07578	10.126	0.47057	8.93	0.48087	7.084	0.28058
9.97	0.42044	10.414	0.428	7.937	0.32221	7.457	0.67149				--	2.981	0.08416		6.925	0.13613	3.882	0.20061	5.376	0.17989	8.297	0.57296		--	8.345			10.208	0.25128	4.717	0.16103	6.8225	0.07671	10.127	0.47198	8.931	0.48136	7.086	0.28405
9.971	0.42042	10.413	0.42637	7.939	0.32238	7.458	0.67296				--	2.982	0.07808		6.926	0.13666	3.882	0.19885	5.377	0.17712	8.298	0.57433		--	8.346			10.209	0.25119	4.719	0.16151	6.823	0.07558	10.129	0.47158	8.933	0.48201	7.087	0.28426
9.973	0.42042	10.414	0.42703	7.94	0.32273	7.459	0.67308				--	2.983	0.08311		6.928	0.13679	3.883	0.1985	5.379	0.17907	8.299	0.57355		--	8.349			10.211	0.25154	4.72	0.16134	6.8245	0.07508	10.13	0.47047	8.934	0.48048	7.088	0.28841
9.973	0.42099	10.414	0.42659	7.942	0.32273	7.461	0.67283				--	2.984	0.08346		6.929	0.13581	3.885	0.20158	5.38	0.17907	8.3	0.57435		--	8.348			10.212	0.25205	4.721	0.16247	6.8255	0.07553	10.131	0.47154	8.935	0.48167	7.089	0.28912
9.974	0.42063	10.414	0.42713	7.942	0.32342	7.461	0.67367				--	2.985	0.07733		6.93	0.13499	3.886	0.20061	5.38	0.17779	8.302	0.57465		--	8.35			10.214	0.2526	4.722	0.15819	6.827	0.07452	10.132	0.47125	8.936	0.48216	7.089	0.29219
9.975	0.42117	10.415	0.42757	7.944	0.32359	7.463	0.67325				--	2.987	0.08242		6.931	0.13663	3.887	0.19785	5.382	0.17947	8.303	0.57451		--	8.35			10.215	0.25212	4.724	0.15935	6.828	0.07758	10.134	0.47183	8.938	0.48171	7.09	0.29367
9.978	0.42082	10.415	0.42778	7.945	0.32276	7.464	0.67307				--	2.988	0.07994		6.933	0.13722	3.889	0.20011	5.384	0.17771	8.304	0.57553		--	8.353			10.217	0.25223	4.725	0.15786	6.8295	0.07615	10.135	0.47095	8.939	0.48127	7.092	0.29638
9.979	0.42082	10.417	0.42841	7.946	0.32524	7.465	0.67271				--	2.989	0.08081		6.934	0.13703	3.89	0.19836	5.385	0.17892	8.306	0.57475		--	8.353			10.219	0.25199	4.726	0.15771	6.83	0.07518	10.136	0.47105	8.94	0.48138	7.093	0.29964
9.979	0.42264	10.419	0.42809	7.947	0.32476	7.467	0.67302				--	2.991	0.07285		6.935	0.13699	3.891	0.20044	5.386	0.18087	8.307	0.57505		--	8.354			10.22	0.25211	4.727	0.15689	6.832	0.07665	10.137	0.47138	8.941	0.48148	7.095	0.30395
9.981	0.42023	10.42	0.4284	7.948	0.32477	7.468	0.67377				--	2.992	0.07839		6.936	0.13721	3.893	0.20269	5.387	0.17764	8.308	0.57491		--	8.357			10.222	0.25226	4.728	0.158	6.8335	0.07486	10.138	0.47183	8.942	0.48143	7.097	0.30429
9.982	0.42079	10.421	0.42947	7.95	0.32445	7.469	0.67408				--	2.994	0.07869		6.938	0.13692	3.894	0.1946	5.388	0.17564	8.309	0.57435		--	8.357			10.223	0.25245	4.729	0.15897	6.8345	0.07673	10.14	0.47167	8.944	0.48153	7.097	0.30606
9.983	0.42191	10.423	0.4297	7.95	0.32445	7.47	0.67348				--	2.994	0.08656		6.938	0.13652	3.894	0.19751	5.39	0.1783	8.31	0.57558		--	8.359			10.223	0.25257	4.731	0.16012	6.8355	0.07586	10.141	0.47202	8.945	0.4812	7.097	0.30662
9.985	0.42088	10.423	0.42937	7.952	0.32297	7.472	0.67425				--	2.996	0.07909		6.94	0.13711	3.896	0.19737	5.391	0.17729	8.312	0.57395		--	8.36			10.225	0.25307	4.732	0.15911	6.837	0.07787	10.142	0.47187	8.947	0.48147	7.098	0.30858
9.986	0.422	10.424	0.42904	7.953	0.32381	7.473	0.67384				--	2.997	0.08214		6.941	0.13583	3.897	0.19719	5.392	0.17705	8.313	0.57531		--	8.36			10.227	0.25362	4.734	0.15897	6.8385	0.07698	10.143	0.47206	8.947	0.4825	7.099	0.30914
9.988	0.42109	10.425	0.43012	7.954	0.32448	7.474	0.67465				--	2.998	0.083		6.942	0.13666	3.898	0.19544	5.393	0.17722	8.314	0.57527		--	8.362			10.228	0.25318	4.735	0.15685	6.839	0.07585	10.145	0.47167	8.949	0.48168	7.1	0.30885
9.988	0.4213	10.425	0.43012	7.956	0.32433	7.476	0.67536				--	3	0.07978		6.944	0.13738	3.899	0.19834	5.395	0.17502	8.316	0.57492		--	8.363			10.229	0.25298	4.736	0.15795	6.8405	0.07534	10.146	0.47176	8.949	0.48217	7.102	0.30975
9.99	0.42186	10.427	0.43043	7.957	0.3245	7.476	0.6743				--	3.001	0.08614		6.946	0.13672	3.901	0.19577	5.395	0.17371	8.317	0.57563		--	8.365			10.229	0.25329	4.737	0.15697	6.8415	0.07541	10.147	0.47172	8.951	0.48118	7.103	0.31101
9.991	0.42242	10.428	0.43097	7.958	0.32631	7.478	0.67413				--	3.002	0.07869		6.947	0.13824	3.902	0.19707	5.397	0.1801	8.318	0.57465		--	8.366			10.231	0.25325	4.739	0.1581	6.8435	0.07675	10.149	0.47231	8.952	0.48248	7.104	0.31122
9.992	0.42138	10.429	0.43085	7.959	0.32468	7.479	0.67536				--	3.003	0.08322		6.948	0.13711	3.904	0.19382	5.398	0.17589	8.319	0.57536		--	8.367			10.232	0.25443	4.74	0.15531	6.8445	0.07562	10.15	0.47192	8.954	0.48285	7.105	0.31183
9.993	0.4225	10.43	0.43128	7.961	0.32469	7.48	0.67406				--	3.004	0.08265		6.949	0.13692	3.904	0.1959	5.4	0.17784	8.32	0.57481		--	8.368			10.232	0.2538	4.741	0.15647	6.846	0.07734	10.151	0.47152	8.955	0.48214	7.108	0.31286
9.995	0.42283	10.432	0.43031	7.963	0.32453	7.482	0.67483				--	3.006	0.08625		6.95	0.13688	3.906	0.19739	5.401	0.17902	8.321	0.57497		--	8.369			10.233	0.25312	4.742	0.15546	6.8465	0.07623	10.152	0.47195	8.956	0.48225	7.108	0.31537
9.996	0.42271	10.433	0.43051	7.964	0.32536	7.483	0.67676				--	3.007	0.07836		6.951	0.13793	3.907	0.19719	5.402	0.17629	8.323	0.57505		--	8.371			10.235	0.25348	4.744	0.15724	6.848	0.07849	10.154	0.47195	8.957	0.48218	7.11	0.31627
9.997	0.42224	10.433	0.43181	7.965	0.32718	7.484	0.67612				--	3.008	0.08054		6.952	0.13739	3.908	0.19384	5.404	0.17552	8.324	0.57584		--	8.372			10.236	0.25343	4.745	0.15464	6.8495	0.078	10.154	0.47166	8.959	0.48337	7.111	0.31702
9.999	0.42211	10.435	0.43082	7.966	0.32407	7.485	0.67547				--	3.01	0.08008		6.954	0.13688	3.909	0.19997	5.404	0.17427	8.326	0.57564		--	8.374			10.237	0.25378	4.745	0.15628	6.8505	0.07701	10.156	0.47176	8.96	0.48267	7.113	0.31792
10	0.42302	10.436	0.43136	7.967	0.32588	7.486	0.67553				--	3.011	0.08093		6.955	0.13789	3.911	0.19496	5.406	0.17427	8.326	0.57537		--	8.374			10.238	0.25315	4.747	0.15527	6.8525	0.07694	10.157	0.47234	8.961	0.4826	7.114	0.32221
10	0.4221	10.437	0.43061	7.968	0.32622	7.487	0.67605				--	3.012	0.07762		6.957	0.1377	3.912	0.1956	5.406	0.17373	8.328	0.57588		--	8.375			10.239	0.25232	4.749	0.15398	6.854	0.07798	10.158	0.47181	8.963	0.48353	7.12	0.42234
10.002	0.42333	10.438	0.43253	7.97	0.32572	7.488	0.67546				--	3.013	0.08538		6.958	0.13704	3.913	0.19866	5.408	0.17199	8.329	0.57596		--	8.377			10.24	0.25365	4.749	0.1595	6.854	0.07712	10.16	0.47165	8.964	0.48118	7.125	0.51024
10.003	0.42104	10.44	0.43167	7.971	0.32656	7.49	0.67599				--	3.014	0.08707		6.959	0.1387	3.914	0.19913	5.409	0.17467	8.33	0.57632		--	8.379			10.241	0.25361	4.751	0.1572	6.8555	0.07939	10.161	0.472	8.965	0.48405	7.138	0.56871
10.005	0.42297	10.442	0.43145	7.972	0.32591	7.491	0.67722				--	3.015	0.0852		6.96	0.13727	3.916	0.19657	5.41	0.17266	8.332	0.5762		--	8.379			10.242	0.25356	4.753	0.15835	6.857	0.07811	10.162	0.47136	8.969	0.48643	7.135	0.56953
10.006	0.42262	10.442	0.43263	7.974	0.3274	7.492	0.67658				--	3.017	0.0819		6.961	0.13844	3.917	0.19721	5.412	0.17387	8.333	0.57606		--	8.381			10.243	0.25289	4.754	0.15317	6.858	0.07553	10.163	0.47229	8.971	0.48885	7.135	0.56936
10.007	0.42328	10.443	0.43284	7.975	0.32724	7.493	0.67622				--	3.018	0.08002		6.963	0.1379	3.918	0.19384	5.413	0.17508	8.334	0.57644		--	8.383			10.245	0.253	4.754	0.15476	6.859	0.07807	10.165	0.4714	8.971	0.49031	7.136	0.57075
10.009	0.42396	10.445	0.43208	7.976	0.32839	7.495	0.6758				--	3.019	0.08224		6.965	0.13867	3.919	0.19836	5.414	0.17306	8.336	0.57652		--	8.383			10.247	0.25355	4.756	0.15524	6.8605	0.07757	10.166	0.47223	8.972	0.49149	7.136	0.57038
10.009	0.4228	10.446	0.43325	7.977	0.32873	7.496	0.67611				--	3.02	0.07297		6.965	0.13797	3.921	0.19418	5.416	0.17501	8.337	0.57617		--	8.385			10.248	0.25312	4.757	0.15639	6.8615	0.07659	10.167	0.47243	8.973	0.49257	7.138	0.57104
10.011	0.42382	10.447	0.43346	7.979	0.32791	7.497	0.67622				--	3.021	0.07109		6.967	0.13797	3.922	0.19804	5.417	0.17256	8.338	0.5754		--	8.387			10.249	0.25303	4.758	0.15668	6.8635	0.0774	10.169	0.47268	8.973	0.49267	7.139	0.57225
10.012	0.42335	10.449	0.43442	7.98	0.32677	7.499	0.67768				--	3.023	0.07606		6.967	0.1384	3.923	0.19451	5.418	0.17521	8.339	0.57619		--	8.388			10.251	0.25309	4.76	0.15587	6.8645	0.07823	10.169	0.4714	8.974	0.49206	7.14	0.57179
10.014	0.42413	10.45	0.43324	7.981	0.32825	7.5	0.67773				--	3.024	0.0805		6.968	0.13802	3.925	0.19657	5.419	0.17397	8.341	0.57662		--	8.389			10.254	0.25345	4.761	0.15376	6.8655	0.07668	10.171	0.47198	8.976	0.49341	7.141	0.57336
10.015	0.42413	10.451	0.4342	7.982	0.32662	7.501	0.67738				--	3.025	0.07454		6.97	0.13766	3.927	0.19261	5.421	0.17367	8.341	0.57606		--	8.393			10.255	0.2532	4.762	0.15666	6.8665	0.07661	10.172	0.47233	8.976	0.49227	7.143	0.57374
10.015	0.42388	10.452	0.43387	7.984	0.32826	7.503	0.67791				--	3.027	0.07948		6.971	0.13747	3.927	0.19484	5.422	0.17343	8.342	0.57643		--	8.411			10.256	0.25317	4.764	0.15391	6.868	0.07834	10.173	0.47179	8.978	0.49237	7.144	0.57291
10.017	0.42454	10.453	0.43483	7.984	0.3281	7.504	0.67656				--	3.028	0.08175		6.972	0.1377	3.928	0.19612	5.423	0.17584	8.344	0.57694		--	8.411			10.257	0.2541	4.765	0.15439	6.8695	0.07655	10.175	0.47164	8.979	0.49391	7.144	0.57301
10.019	0.42465	10.454	0.43525	7.985	0.32712	7.505	0.67755				--	3.029	0.07847		6.974	0.13859	3.93	0.19294	5.425	0.17142	8.345	0.57646		--	8.409			10.258	0.25445	4.766	0.15552	6.8705	0.0771	10.176	0.47174	8.981	0.49349	7.145	0.57294
10.02	0.4252	10.456	0.43621	7.987	0.32894	7.506	0.67831				--	3.03	0.07326		6.975	0.13826	3.93	0.19422	5.425	0.17012	8.347	0.57604		--	8.406			10.259	0.25378	4.767	0.15535	6.8715	0.07767	10.177	0.47135	8.982	0.49385	7.147	0.57359
10.021	0.42451	10.457	0.43845	7.988	0.3278	7.507	0.6779				--	3.031	0.08238		6.976	0.13791	3.932	0.19486	5.427	0.17283	8.347	0.57542		--	8.404			10.261	0.25412	4.768	0.15309	6.8725	0.07925	10.178	0.47276	8.983	0.49502	7.148	0.5745
10.023	0.42496	10.458	0.44153	7.991	0.32715	7.508	0.67778				--	3.033	0.07367		6.977	0.13844	3.933	0.19868	5.428	0.17477	8.35	0.57742		--	8.402			10.262	0.25388	4.77	0.15421	6.8735	0.07762	10.18	0.47139	8.984	0.49405	7.149	0.57542
10.023	0.42506	10.459	0.44514	7.991	0.32832	7.51	0.67778				--	3.034	0.0786		6.979	0.13856	3.934	0.19212	5.429	0.17377	8.351	0.57699		--	8.402			10.263	0.25424	4.771	0.15663	6.875	0.07871	10.181	0.47173	8.985	0.49371	7.15	0.57534
10.024	0.42482	10.461	0.44503	7.992	0.32618	7.51	0.67819				--	3.035	0.07396		6.98	0.13712	3.935	0.1934	5.43	0.17323	8.351	0.57609		--	8.401			10.264	0.25439	4.772	0.15324	6.877	0.0772	10.182	0.47207	8.987	0.49462	7.152	0.57379
10.026	0.42492	10.462	0.44491	7.993	0.32882	7.513	0.67708				--	3.036	0.07482		6.981	0.13848	3.937	0.19486	5.432	0.1744	8.353	0.57638		--	8.401			10.265	0.25449	4.773	0.15437	6.878	0.07816	10.183	0.47324	8.988	0.49499	7.153	0.57279
10.027	0.42525	10.463	0.44501	7.995	0.32833	7.514	0.67783				--	3.037	0.06888		6.982	0.1384	3.938	0.19232	5.433	0.1734	8.354	0.57582		--	8.402			10.267	0.2543	4.774	0.15143	6.8795	0.07636	10.185	0.47187	8.989	0.49509	7.154	0.57444
10.028	0.42581	10.464	0.44554	7.996	0.32981	7.515	0.67789				--	3.038	0.07467		6.984	0.13897	3.939	0.19613	5.434	0.17096	8.355	0.57684		--	8.404			10.267	0.25446	4.776	0.15178	6.8805	0.07795	10.186	0.47197	8.99	0.4945	7.154	0.57382
10.029	0.42544	10.465	0.44701	7.997	0.33046	7.516	0.67957				--	3.039	0.07693		6.985	0.1394	3.94	0.19502	5.435	0.17143	8.357	0.57661		--	8.405			10.268	0.25398	4.778	0.15628	6.8815	0.07762	10.187	0.47158	8.992	0.49577	7.156	0.57546
10.032	0.42567	10.467	0.44795	7.999	0.32884	7.517	0.67858				--	3.041	0.08403		6.986	0.13906	3.942	0.19329	5.436	0.1731	8.357	0.57677		--	8.406			10.27	0.25417	4.778	0.15612	6.883	0.07805	10.188	0.47323	8.994	0.4947	7.156	0.57428
10.032	0.42599	10.468	0.44889	7.999	0.32967	7.52	0.67951				--	3.042	0.07672		6.987	0.13852	3.943	0.19232	5.438	0.17137	8.359	0.57715		--	8.408			10.27	0.25526	4.779	0.15255	6.8845	0.0773	10.19	0.47323	8.994	0.49543	7.158	0.57412
10.033	0.42598	10.469	0.44879	8	0.32901	7.52	0.67957				--	3.044	0.07757		6.989	0.13982	3.944	0.19056	5.439	0.17184	8.361	0.57658		--	8.41			10.272	0.25429	4.781	0.15255	6.8855	0.07708	10.19	0.47197	8.996	0.49661	7.159	0.57477
10.035	0.42675	10.47	0.44931	8.002	0.33146	7.521	0.67823				--	3.045	0.07656		6.991	0.13937	3.945	0.19248	5.44	0.17054	8.362	0.57744		--	8.411			10.272	0.25478	4.781	0.15289	6.8865	0.07804	10.192	0.47376	8.997	0.49643	7.16	0.57432
10.036	0.42754	10.471	0.44866	8.003	0.32837	7.522	0.67875				--	3.046	0.07656		6.991	0.13974	3.948	0.19648	5.442	0.17177	8.362	0.57674		--	8.412			10.274	0.25513	4.783	0.1527	6.888	0.0777	10.193	0.4724	8.998	0.49627	7.161	0.57451
10.037	0.42751	10.473	0.44981	8.004	0.33099	7.523	0.67933				--	3.048	0.07686		6.993	0.13986	3.948	0.1939	5.443	0.17294	8.364	0.57619		--	8.413			10.275	0.25469	4.784	0.15433	6.8895	0.07721	10.194	0.47259	8.999	0.4978	7.163	0.57432
10.039	0.42626	10.474	0.45169	8.006	0.33084	7.525	0.67956				--	3.048	0.07095		6.994	0.14013	3.949	0.19453	5.444	0.16951	8.365	0.5767		--	8.415			10.276	0.25485	4.786	0.15352	6.8905	0.0788	10.196	0.47318	9.001	0.49711	7.164	0.57555
10.04	0.42727	10.476	0.45074	8.007	0.33067	7.525	0.67996				--	3.05	0.08079		6.995	0.13918	3.95	0.19265	5.446	0.17288	8.366	0.57749		--	8.416			10.277	0.25442	4.787	0.15272	6.8915	0.07857	10.197	0.47376	9.002	0.49693	7.168	0.57535
10.041	0.42782	10.477	0.45156	8.008	0.331	7.528	0.67956				--	3.051	0.07755		6.996	0.13975	3.952	0.19251	5.447	0.16678	8.368	0.57706		--	8.417			10.278	0.25496	4.788	0.15367	6.8925	0.08081	10.198	0.47371	9.003	0.49847	7.166	0.57753
10.042	0.42838	10.479	0.45147	8.01	0.33231	7.529	0.67892				--	3.053	0.073		6.997	0.13967	3.953	0.19157	5.448	0.17018	8.368	0.57752		--	8.42			10.279	0.25429	4.79	0.1511	6.894	0.07659	10.2	0.47468	9.005	0.49873	7.166	0.57581
10.043	0.42735	10.478	0.45314	8.01	0.33038	7.53	0.67961				--	3.054	0.0752		6.999	0.13917	3.954	0.18744	5.449	0.17112	8.371	0.57709		--	8.419			10.281	0.25616	4.79	0.15268	6.8955	0.07883	10.2	0.47293	9.005	0.49857	7.168	0.57601
10.044	0.42791	10.48	0.45323	8.012	0.32955	7.53	0.67926				--	3.055	0.07066		7	0.13959	3.955	0.19268	5.451	0.17039	8.371	0.57717		--	8.421			10.283	0.25534	4.792	0.15187	6.897	0.07603	10.202	0.47424	9.006	0.4985	7.17	0.57529
10.045	0.42857	10.481	0.45385	8.013	0.33184	7.532	0.68048				--	3.056	0.07365		7.001	0.13998	3.957	0.19094	5.451	0.16986	8.372	0.57733		--	8.422			10.284	0.25466	4.793	0.1535	6.898	0.07761	10.203	0.47346	9.008	0.49806	7.171	0.57575
10.047	0.42809	10.483	0.45437	8.015	0.33105	7.533	0.67989				--	3.057	0.07365		7.003	0.13936	3.958	0.19064	5.453	0.16813	8.374	0.57699		--	8.422			10.286	0.25497	4.795	0.1535	6.899	0.07934	10.205	0.47404	9.009	0.4987	7.173	0.57694
10.049	0.42878	10.484	0.45404	8.016	0.33121	7.535	0.68041				--	3.059	0.07321		7.003	0.1402	3.96	0.19141	5.454	0.16933	8.375	0.57643		--	8.424			10.288	0.25473	4.795	0.15074	6.9005	0.07807	10.206	0.4738	9.01	0.49863	7.174	0.57678
10.049	0.42852	10.485	0.45456	8.017	0.33268	7.536	0.68001				--	3.059	0.0735		7.005	0.13971	3.96	0.19191	5.455	0.16807	8.376	0.57629		--	8.426			10.289	0.25527	4.796	0.15365	6.9015	0.0794	10.206	0.47447	9.012	0.50007	7.175	0.57642
10.051	0.42908	10.486	0.45496	8.018	0.33122	7.537	0.68053				--	3.06	0.07435		7.006	0.1401	3.962	0.19097	5.457	0.16807	8.377	0.57722		--	8.428			10.29	0.25577	4.798	0.15266	6.9025	0.07829	10.208	0.47384	9.013	0.49946	7.177	0.57642
10.052	0.42873	10.488	0.45589	8.019	0.33268	7.538	0.67966				--	3.062	0.06933		7.008	0.13918	3.963	0.19238	5.457	0.17339	8.378	0.57696		--	8.427			10.292	0.25554	4.8	0.14993	6.904	0.07836	10.209	0.4736	9.015	0.50037	7.177	0.5776
10.053	0.42915	10.489	0.45558	8.02	0.33075	7.539	0.68041				--	3.063	0.07287		7.008	0.14063	3.964	0.19131	5.459	0.16658	8.38	0.57746		--	8.429			10.293	0.25608	4.801	0.15233	6.906	0.07839	10.209	0.47486	9.016	0.50047	7.178	0.57698
10.055	0.42903	10.49	0.4563	8.022	0.33222	7.54	0.67936				--	3.065	0.07505		7.01	0.13936	3.966	0.19131	5.46	0.16851	8.381	0.57754		--	8.43			10.294	0.25564	4.802	0.15281	6.907	0.07893	10.212	0.47447	9.017	0.50092	7.18	0.57853
10.056	0.4289	10.491	0.45598	8.023	0.33205	7.542	0.68028				--	3.066	0.07813		7.011	0.13882	3.966	0.18957	5.461	0.16898	8.382	0.57749		--	8.432			10.295	0.25615	4.803	0.15137	6.908	0.07782	10.213	0.47456	9.019	0.50208	7.182	0.57826
10.057	0.42924	10.492	0.45617	8.024	0.33156	7.546	0.68202				--	3.067	0.07673		7.013	0.14035	3.967	0.19008	5.462	0.16624	8.384	0.57756		--	8.433			10.297	0.25571	4.804	0.15169	6.9095	0.07655	10.214	0.4733	9.02	0.50315	7.182	0.57836
10.058	0.43035	10.494	0.45699	8.025	0.33272	7.544	0.6823				--	3.069	0.07896		7.013	0.13937	3.969	0.18991	5.464	0.16671	8.385	0.57814		--	8.434			10.298	0.2564	4.806	0.15088	6.9105	0.0767	10.216	0.47461	9.02	0.50255	7.183	0.5782
10.06	0.42931	10.496	0.45814	8.026	0.33206	7.545	0.68259				--	3.069	0.07792		7.015	0.13958	3.97	0.19355	5.465	0.16694	8.387	0.57836		--	8.436			10.3	0.25597	4.807	0.15088	6.911	0.08038	10.217	0.47422	9.022	0.50237	7.187	0.57882
10.061	0.4301	10.497	0.45698	8.028	0.33256	7.546	0.68178				--	3.07	0.07202		7.017	0.13958	3.972	0.19182	5.467	0.1684	8.387	0.57852		--	8.436			10.301	0.25577	4.807	0.15248	6.913	0.08042	10.218	0.47489	9.023	0.50247	7.185	0.58055
10.062	0.43075	10.498	0.45812	8.029	0.33161	7.548	0.68298				--	3.072	0.0751		7.017	0.13986	3.973	0.18707	5.467	0.16788	8.389	0.57817		--	8.438			10.301	0.25691	4.809	0.14896	6.914	0.07852	10.22	0.47295	9.024	0.50444	7.186	0.5801
10.064	0.43152	10.499	0.458	8.031	0.33322	7.549	0.68218				--	3.073	0.07054		7.018	0.14012	3.973	0.19135	5.469	0.16613	8.39	0.5779		--	8.439			10.302	0.25686	4.811	0.15199	6.9155	0.07736	10.22	0.47402	9.025	0.50357	7.187	0.57775
10.065	0.43118	10.5	0.45852	8.031	0.33355	7.551	0.682				--	3.075	0.07406		7.019	0.14066	3.976	0.19435	5.47	0.16806	8.392	0.5779		--	8.441			10.303	0.25638	4.812	0.15119	6.916	0.07784	10.221	0.47508	9.027	0.50357	7.188	0.57958
10.066	0.43185	10.501	0.45862	8.033	0.33436	7.552	0.68229				--	3.076	0.07223		7.021	0.13955	3.977	0.19182	5.471	0.16753	8.392	0.57798		--	8.442			10.305	0.25673	4.813	0.15215	6.9185	0.07979	10.222	0.47431	9.027	0.50324	7.19	0.57842
10.066	0.43183	10.502	0.45911	8.034	0.33323	7.553	0.68257				--	3.077	0.07391		7.022	0.13993	3.978	0.19089	5.473	0.16876	8.393	0.57785		--	8.443			10.306	0.25653	4.815	0.15071	6.919	0.07904	10.224	0.47353	9.029	0.50465	7.192	0.57852
10.068	0.43171	10.505	0.45869	8.035	0.3326	7.554	0.68332				--	3.078	0.06942		7.024	0.1396	3.979	0.19138	5.474	0.16823	8.394	0.57864		--	8.445			10.306	0.25625	4.816	0.15135	6.92	0.08103	10.226	0.47411	9.03	0.5029	7.193	0.57996
10.069	0.43258	10.505	0.45941	8.037	0.33211	7.555	0.68205				--	3.08	0.0662		7.025	0.14082	3.981	0.19527	5.476	0.16605	8.396	0.57915		--	8.445			10.308	0.2566	4.816	0.14991	6.9215	0.07904	10.227	0.47372	9.031	0.50422	7.194	0.57907
10.071	0.43201	10.506	0.45888	8.038	0.3326	7.557	0.68371				--	3.081	0.06838		7.025	0.14085	3.981	0.18649	5.476	0.16724	8.397	0.57846		--	8.446			10.309	0.25734	4.817	0.15023	6.9235	0.07867	10.228	0.47382	9.031	0.50504	7.196	0.57907
10.072	0.43302	10.507	0.45886	8.039	0.33406	7.558	0.68285				--	3.082	0.06874		7.028	0.13856	3.982	0.18776	5.477	0.16844	8.399	0.57896		--	8.448			10.31	0.2569	4.819	0.14879	6.924	0.07817	10.229	0.47449	9.034	0.50603	7.196	0.58034
10.073	0.43276	10.509	0.46001	8.04	0.3331	7.559	0.68319				--	3.083	0.06959		7.028	0.14063	3.984	0.1884	5.478	0.16864	8.4	0.57819		--	8.449			10.311	0.25643	4.82	0.14733	6.925	0.07964	10.231	0.47386	9.036	0.50551	7.198	0.57855
10.075	0.43174	10.51	0.45926	8.042	0.33424	7.561	0.68325				--	3.085	0.06643		7.03	0.14013	3.985	0.18986	5.48	0.16693	8.401	0.57877		--	8.449			10.313	0.25701	4.821	0.15277	6.9265	0.07853	10.232	0.47507	9.036	0.5057	7.199	0.58081
10.076	0.43252	10.511	0.4607	8.043	0.33571	7.562	0.68348				--	3.086	0.07531		7.031	0.14054	3.986	0.1903	5.481	0.16739	8.403	0.5797		--	8.451			10.313	0.25619	4.823	0.1507	6.928	0.0796	10.232	0.47526	9.038	0.50412	7.2	0.57982
10.077	0.43328	10.513	0.46112	8.044	0.33425	7.562	0.68456				--	3.087	0.06758		7.032	0.14088	3.988	0.19017	5.482	0.16469	8.404	0.57998		--	8.453			10.314	0.25692	4.824	0.1499	6.929	0.07977	10.234	0.47487	9.038	0.5059	7.201	0.57974
10.078	0.43439	10.513	0.4611	8.045	0.33392	7.565	0.68393				--	3.088	0.07512		7.035	0.14119	3.989	0.19239	5.484	0.16879	8.405	0.57901		--	8.454			10.315	0.25722	4.825	0.14911	6.9305	0.07916	10.235	0.47545	9.04	0.5052	7.203	0.58028
10.08	0.43382	10.515	0.4612	8.047	0.33409	7.566	0.68324				--	3.09	0.06798		7.035	0.14024	3.99	0.19143	5.485	0.16344	8.406	0.57993		--	8.456			10.317	0.25773	4.826	0.14879	6.932	0.0788	10.236	0.47434	9.041	0.50609	7.203	0.58074
10.081	0.43437	10.516	0.46192	8.048	0.33394	7.566	0.68358				--	3.091	0.07413		7.036	0.14066	3.991	0.18878	5.486	0.16321	8.407	0.57987		--	8.456			10.319	0.25744	4.828	0.14847	6.9325	0.07987	10.237	0.47404	9.042	0.5047	7.205	0.58101
10.082	0.43502	10.517	0.46231	8.049	0.33637	7.568	0.68317				--	3.092	0.07629		7.037	0.14092	3.993	0.19097	5.487	0.16415	8.409	0.57911		--	8.457			10.321	0.25681	4.83	0.14908	6.9335	0.07849	10.239	0.47437	9.044	0.50559	7.205	0.57986
10.084	0.43602	10.519	0.46323	8.05	0.33557	7.569	0.68437				--	3.093	0.07178		7.038	0.14069	3.994	0.19239	5.489	0.16317	8.41	0.57919		--	8.459			10.322	0.25809	4.83	0.1513	6.935	0.07815	10.24	0.47481	9.045	0.50515	7.207	0.58022
10.085	0.43589	10.52	0.46405	8.051	0.33444	7.57	0.68305				--	3.094	0.0708		7.04	0.14127	3.995	0.18912	5.49	0.16218	8.411	0.5801		--	8.46			10.324	0.25785	4.832	0.1505	6.9365	0.07973	10.242	0.47554	9.046	0.50525	7.208	0.58139
10.086	0.43655	10.522	0.46384	8.052	0.33623	7.571	0.68339				--	3.095	0.07164		7.041	0.1418	3.996	0.1866	5.491	0.16189	8.412	0.57955		--	8.462			10.325	0.25762	4.833	0.15164	6.9375	0.07847	10.242	0.475	9.047	0.50544	7.209	0.58077
10.088	0.43655	10.522	0.46186	8.055	0.33541	7.573	0.68345				--	3.097	0.06983		7.043	0.14103	3.997	0.18869	5.492	0.16504	8.413	0.57879		--	8.462			10.326	0.25757	4.834	0.15145	6.9385	0.07762	10.244	0.47462	9.049	0.50659	7.211	0.58087
10.088	0.43619	10.523	0.4632	8.056	0.33687	7.574	0.68419				--	3.098	0.06615		7.043	0.14172	3.999	0.1885	5.494	0.16185	8.414	0.57908		--	8.463			10.327	0.25768	4.835	0.14685	6.94	0.08022	10.245	0.47471	9.05	0.50775	7.212	0.58069
10.089	0.43527	10.524	0.4637	8.057	0.33608	7.575	0.68522				--	3.099	0.06572		7.045	0.14077	4	0.18913	5.495	0.15944	8.415	0.57987		--	8.465			10.329	0.25822	4.836	0.1478	6.941	0.07963	10.246	0.47563	9.051	0.50768	7.213	0.58214
10.091	0.43739	10.525	0.46379	8.058	0.33495	7.577	0.68367				--	3.101	0.07318		7.046	0.14164	4.001	0.19134	5.496	0.16063	8.417	0.57952		--	8.465			10.33	0.25813	4.838	0.14955	6.9425	0.07877	10.248	0.47426	9.053	0.50698	7.214	0.58008
10.092	0.43771	10.528	0.46337	8.059	0.33673	7.578	0.68418				--	3.102	0.07137		7.047	0.14085	4.002	0.18728	5.497	0.16183	8.418	0.57989		--	8.467			10.332	0.25813	4.839	0.14862	6.944	0.08061	10.249	0.4747	9.054	0.50865	7.215	0.58188
10.093	0.43746	10.528	0.46388	8.06	0.33624	7.579	0.68521				--	3.103	0.07088		7.048	0.14153	4.003	0.19089	5.498	0.16662	8.42	0.57976		--	8.468			10.332	0.25921	4.841	0.15036	6.945	0.08012	10.251	0.47494	9.055	0.50692	7.217	0.58171
10.095	0.43791	10.529	0.46386	8.061	0.33625	7.581	0.68389				--	3.104	0.07387		7.05	0.14206	4.005	0.18452	5.499	0.16349	8.421	0.58047		--	8.47			10.334	0.25898	4.842	0.14957	6.946	0.07927	10.251	0.47455	9.056	0.50884	7.218	0.58063
10.095	0.43766	10.531	0.46436	8.063	0.33578	7.582	0.68514				--	3.105	0.06673		7.052	0.1416	4.006	0.19059	5.5	0.16541	8.422	0.57949		--	8.47			10.335	0.25854	4.843	0.15065	6.9475	0.0793	10.252	0.47402	9.057	0.50764	7.218	0.58217
10.097	0.4382	10.532	0.46487	8.064	0.33562	7.584	0.68537				--	3.107	0.06972		7.052	0.1411	4.007	0.19106	5.501	0.16535	8.423	0.58041		--	8.473			10.336	0.2585	4.844	0.14907	6.9485	0.07896	10.254	0.4746	9.058	0.50783	7.22	0.58037
10.098	0.43751	10.533	0.46486	8.065	0.33771	7.584	0.68474				--	3.108	0.06924		7.053	0.14091	4.009	0.18717	5.504	0.16463	8.424	0.58015		--	8.473			10.337	0.2586	4.846	0.14954	6.95	0.07914	10.255	0.47445	9.06	0.50854	7.221	0.58021
10.1	0.43806	10.535	0.4662	8.066	0.33739	7.585	0.68531				--	3.11	0.06876		7.054	0.14099	4.009	0.18843	5.504	0.16046	8.426	0.58044		--	8.475			10.339	0.25919	4.847	0.15067	6.9515	0.08099	10.256	0.47512	9.062	0.50802	7.222	0.5812
10.101	0.43681	10.536	0.46525	8.068	0.33595	7.587	0.68513				--	3.111	0.06696		7.056	0.14125	4.011	0.18751	5.506	0.16458	8.427	0.58051		--	8.475			10.339	0.25992	4.848	0.14732	6.9535	0.08125	10.258	0.47498	9.062	0.50769	7.224	0.5821
10.102	0.43848	10.537	0.46576	8.069	0.3374	7.588	0.68587				--	3.112	0.06779		7.057	0.1418	4.012	0.18501	5.507	0.16432	8.428	0.5813		--	8.477			10.34	0.25968	4.849	0.1497	6.9535	0.07923	10.259	0.47531	9.064	0.50857	7.225	0.58167
10.103	0.43814	10.538	0.46657	8.07	0.33838	7.589	0.68524				--	3.113	0.06683		7.059	0.1422	4.013	0.18861	5.508	0.16042	8.43	0.58011		--	8.479			10.341	0.25944	4.85	0.14748	6.9545	0.08006	10.26	0.47502	9.065	0.50788	7.226	0.58068
10.104	0.43824	10.54	0.4681	8.072	0.33741	7.59	0.68575				--	3.114	0.0734		7.06	0.14171	4.015	0.18769	5.509	0.16211	8.431	0.58061		--	8.479			10.342	0.25902	4.852	0.14732	6.9565	0.07932	10.262	0.47463	9.066	0.50798	7.227	0.58158
10.105	0.43844	10.541	0.46634	8.072	0.33644	7.591	0.68586				--	3.116	0.06976		7.061	0.14091	4.016	0.18535	5.511	0.16037	8.432	0.58056		--	8.481			10.343	0.25911	4.853	0.14906	6.9575	0.08078	10.263	0.47472	9.067	0.50807	7.228	0.58231
10.107	0.43786	10.542	0.46705	8.074	0.3371	7.593	0.68518				--	3.116	0.07321		7.062	0.14235	4.016	0.18039	5.512	0.16206	8.434	0.58064		--	8.481			10.345	0.26048	4.854	0.14748	6.959	0.07953	10.264	0.47569	9.068	0.50905	7.23	0.58267
10.108	0.43885	10.543	0.46641	8.076	0.33742	7.593	0.68529				--	3.118	0.06616		7.064	0.14216	4.018	0.18711	5.514	0.16108	8.435	0.58071		--	8.483			10.345	0.25884	4.856	0.14682	6.96	0.08099	10.264	0.47468	9.07	0.50819	7.231	0.5817
10.109	0.43851	10.545	0.46765	8.076	0.33599	7.595	0.68562				--	3.119	0.067		7.065	0.14181	4.02	0.18928	5.515	0.15938	8.436	0.58037		--	8.485			10.347	0.26034	4.856	0.1459	6.9615	0.08141	10.266	0.47549	9.072	0.50977	7.232	0.58205
10.11	0.4387	10.545	0.46804	8.077	0.33695	7.597	0.68517				--	3.12	0.07787		7.066	0.14194	4.021	0.18683	5.516	0.15768	8.437	0.58053		--	8.485			10.348	0.25953	4.858	0.14698	6.963	0.0799	10.267	0.47497	9.072	0.50933	7.233	0.58243
10.112	0.4388	10.547	0.46699	8.079	0.33824	7.597	0.68573				--	3.121	0.06681		7.067	0.142	4.022	0.18745	5.517	0.16223	8.439	0.58242		--	8.487			10.349	0.25886	4.859	0.14919	6.964	0.07969	10.269	0.47529	9.073	0.50875	7.234	0.58234
10.113	0.4389	10.549	0.46781	8.079	0.33681	7.599	0.68533				--	3.123	0.07555		7.069	0.14018	4.023	0.18575	5.519	0.16411	8.439	0.58228		--	8.489			10.351	0.25983	4.861	0.14841	6.965	0.08125	10.27	0.47587	9.075	0.50946	7.236	0.58189
10.114	0.43923	10.549	0.46718	8.082	0.33808	7.6	0.68584				--	3.124	0.06585		7.069	0.14174	4.024	0.18468	5.52	0.16388	8.44	0.5816		--	8.489			10.351	0.25877	4.862	0.14762	6.966	0.0818	10.271	0.47596	9.077	0.50903	7.237	0.58199
10.115	0.43964	10.551	0.46788	8.082	0.33921	7.601	0.68686				--	3.125	0.07013		7.072	0.1422	4.026	0.18669	5.521	0.16002	8.442	0.58155		--	8.491			10.353	0.25873	4.863	0.14496	6.967	0.08069	10.272	0.47519	9.078	0.50887	7.238	0.58236
10.117	0.43952	10.552	0.47003	8.083	0.33922	7.603	0.68601				--	3.126	0.06971		7.072	0.14185	4.028	0.18439	5.522	0.15951	8.444	0.58141		--	8.491			10.354	0.25898	4.864	0.1473	6.9685	0.08075	10.274	0.47529	9.079	0.50975	7.239	0.58192
10.118	0.4394	10.553	0.46993	8.085	0.33873	7.604	0.68589				--	3.128	0.06656		7.073	0.14105	4.028	0.1881	5.524	0.16286	8.445	0.58128		--	8.493			10.357	0.25913	4.865	0.14462	6.9705	0.08104	10.275	0.47586	9.08	0.5102	7.24	0.58264
10.119	0.44004	10.554	0.46858	8.086	0.33874	7.606	0.68611				--	3.129	0.07083		7.074	0.14128	4.029	0.18857	5.525	0.16044	8.446	0.58165		--	8.494			10.358	0.25886	4.866	0.14812	6.9715	0.08044	10.276	0.47509	9.082	0.51004	7.242	0.58274
10.121	0.43857	10.555	0.47	8.088	0.33922	7.606	0.68662				--	3.13	0.07426		7.076	0.142	4.031	0.18474	5.526	0.16163	8.448	0.58277		--	8.496			10.36	0.25958	4.868	0.14478	6.973	0.08073	10.278	0.47518	9.083	0.50961	7.243	0.58201
10.122	0.43911	10.557	0.46885	8.089	0.33843	7.607	0.68605				--	3.132	0.07122		7.077	0.14268	4.031	0.18137	5.527	0.16137	8.449	0.58327		--	8.497			10.361	0.25973	4.869	0.14906	6.974	0.0806	10.279	0.47456	9.084	0.51074	7.244	0.58293
10.123	0.43989	10.558	0.47018	8.09	0.33891	7.609	0.68605				--	3.133	0.06891		7.079	0.1431	4.033	0.18724	5.528	0.16089	8.45	0.58377		--	8.498			10.362	0.25908	4.87	0.14573	6.9745	0.08069	10.28	0.47634	9.085	0.5111	7.245	0.58258
10.124	0.44053	10.559	0.47057	8.091	0.34147	7.609	0.68588				--	3.134	0.06755		7.08	0.14245	4.035	0.18326	5.53	0.15801	8.451	0.58412		--	8.499			10.364	0.25902	4.871	0.14416	6.9765	0.08122	10.281	0.47677	9.086	0.51077	7.247	0.58267
10.126	0.43996	10.561	0.46984	8.093	0.33908	7.61	0.68553				--	3.136	0.06973		7.081	0.14314	4.036	0.1837	5.53	0.1601	8.453	0.5837		--	8.5			10.365	0.25971	4.873	0.14904	6.9775	0.07997	10.283	0.47614	9.088	0.51165	7.248	0.58223
10.127	0.44006	10.562	0.47095	8.094	0.33893	7.612	0.68609				--	3.136	0.07003		7.083	0.14222	4.038	0.18204	5.533	0.15866	8.453	0.58428		--	8.502			10.367	0.25953	4.874	0.14636	6.9785	0.07989	10.284	0.47479	9.089	0.51227	7.249	0.58419
10.128	0.44071	10.563	0.47003	8.095	0.33989	7.614	0.68638				--	3.137	0.0722		7.083	0.14279	4.039	0.17896	5.533	0.15959	8.455	0.58415		--	8.503			10.367	0.26025	4.875	0.14747	6.98	0.08083	10.285	0.4761	9.09	0.51132	7.25	0.58267
10.13	0.44092	10.564	0.47062	8.097	0.34133	7.615	0.6862				--	3.139	0.07249		7.084	0.14241	4.039	0.18251	5.535	0.16103	8.456	0.58381		--	8.505			10.368	0.26055	4.876	0.14904	6.9815	0.08152	10.286	0.47642	9.091	0.51177	7.251	0.58261
10.13	0.44023	10.566	0.4703	8.098	0.33893	7.616	0.68671				--	3.14	0.07071		7.086	0.14192	4.041	0.18098	5.535	0.15718	8.457	0.58389		--	8.507			10.37	0.25939	4.878	0.147	6.983	0.07899	10.287	0.47661	9.093	0.51213	7.253	0.5818
10.132	0.441	10.567	0.47089	8.099	0.34022	7.617	0.68705				--	3.142	0.06812		7.087	0.14324	4.041	0.18455	5.536	0.1603	8.458	0.58488		--	8.507			10.37	0.26027	4.879	0.1481	6.984	0.0822	10.289	0.47551	9.094	0.51222	7.253	0.58279
10.133	0.44198	10.569	0.47192	8.099	0.33973	7.619	0.68687				--	3.143	0.06711		7.088	0.14259	4.043	0.18057	5.538	0.15835	8.46	0.58473		--	8.508			10.372	0.26037	4.88	0.14778	6.9845	0.08033	10.29	0.47545	9.095	0.51257	7.255	0.58218
10.134	0.4403	10.569	0.47169	8.102	0.34134	7.62	0.68625				--	3.143	0.07188		7.089	0.14241	4.044	0.18502	5.54	0.15807	8.461	0.58432		--	8.51			10.374	0.26052	4.882	0.14527	6.986	0.08101	10.292	0.47689	9.096	0.51058	7.257	0.58469
10.135	0.4404	10.571	0.4726	8.102	0.34054	7.621	0.6863				--	3.145	0.06751		7.09	0.14252	4.045	0.18246	5.541	0.15928	8.461	0.58447		--	8.517			10.375	0.26033	4.882	0.14433	6.9875	0.08093	10.292	0.47531	9.097	0.51198	7.258	0.58469
10.136	0.44104	10.572	0.47249	8.103	0.34198	7.622	0.68709				--	3.146	0.06699		7.091	0.14301	4.047	0.18155	5.542	0.15975	8.463	0.58462		--	8.517			10.375	0.26009	4.884	0.14418	6.989	0.08223	10.293	0.47622	9.098	0.51322	7.258	0.58352
10.138	0.44047	10.573	0.47258	8.106	0.34054	7.624	0.68709				--	3.147	0.06604		7.094	0.14312	4.048	0.18508	5.543	0.15947	8.465	0.58492		--	8.518			10.376	0.26005	4.885	0.14575	6.99	0.08176	10.295	0.47727	9.1	0.512	7.26	0.58352
10.139	0.44213	10.574	0.47337	8.107	0.34135	7.624	0.68697				--	3.148	0.06244		7.095	0.14293	4.05	0.18109	5.544	0.15827	8.466	0.58499		--	8.518			10.377	0.26039	4.887	0.14685	6.991	0.08243	10.296	0.47665	9.101	0.5135	7.26	0.58371
10.14	0.44077	10.576	0.47306	8.108	0.34151	7.626	0.6868				--	3.15	0.07028		7.096	0.14395	4.051	0.18633	5.546	0.15992	8.467	0.58465		--	8.518			10.378	0.26112	4.888	0.14685	6.9925	0.08021	10.297	0.47707	9.103	0.51255	7.262	0.58541
[truncated: 78,285 more rows]
