# Supplementary material for: Mechanical behavior of CFRP partially confined coal cylinders under uniaxial compression
Source: PLoS One. 2025 Mar 10;20(3):e0319491. doi: 10.1371/journal.pone.0319491 (PMC11892836; doi:10.1371/journal.pone.0319491)
Supplement: S1 Data — (ZIP) [file pone.0319491.s001.zip › S1 Data/Fig.17 Equivalent thickness three-dimensional surface of CFRP- confined coal cylinder.xlsx]

## Sheet: Sheet1
1	2.702
1	2.309
1	1.961
1	1.594
1	1.278
1	1.006
2	7.121
2	5.805
2	4.738
2	3.705
2	2.875
2	2.203
3	16.134
3	11.909
3	9.061
3	6.663
3	4.942
3	3.657
