# Supplementary material for: Mechanical behavior of CFRP partially confined coal cylinders under uniaxial compression
Source: PLoS One. 2025 Mar 10;20(3):e0319491. doi: 10.1371/journal.pone.0319491 (PMC11892836; doi:10.1371/journal.pone.0319491)
Supplement: S1 Data — (ZIP) [file pone.0319491.s001.zip › S1 Data/Fig.18 Equivalent thickness evolution curves for CFRP- confined coal cylinder with different net spacing ratios.xlsx]

## Sheet: Sheet1
1	2.7021	2.30894	1.95241	1.57529	1.26071	1.0035			1	0.07854	0
2	7.12091	5.80458	4.76208	3.74017	2.89685	2.20568			2	0.07069	0.125
3	16.1329	11.9092	9.03743	6.67229	4.9602	3.6587			3	0.04712	0.25
4	54.2814	26.5956	17.0506	11.1475	7.73449	5.46765			4	0.04398	0.4
4.5	436.801
5		127.82	39.8708	19.3359	11.7963	7.80424
5.3		1404.17
6			1681.28	40.625	18.5333	10.9695
7				273.06	32.3602	15.5444
7.1				554.476
