# Supplementary material for: Mechanical behavior of CFRP partially confined coal cylinders under uniaxial compression
Source: PLoS One. 2025 Mar 10;20(3):e0319491. doi: 10.1371/journal.pone.0319491 (PMC11892836; doi:10.1371/journal.pone.0319491)
Supplement: S1 Data — (ZIP) [file pone.0319491.s001.zip › S1 Data/Fig.2 Wave velocity test of coal cylinder.xlsx]

## Sheet: Sheet1
1	2420
2	2570
3	2560
4	2690
5	2620
6	2370
8	2220
9	1950
10	1910
11	1780
12	2170
13	1890
14	2160
15	2150
16	2170
17	1780
18	2100
19	2400
20	1870
21	1890
22	2380
23	2310
24	2200
25	1960
26	2620
27	2590
28	2500
29	2560
30	1950
31	2650
32	2180
33	2620
34	2150
35	2260
36	2200
37	2110
38	2700
39	1830
40	2180
41	1790
42	2180
43	2260
44	1900
45	2060
46	1840
