# Supplementary material for: Mechanical behavior of CFRP partially confined coal cylinders under uniaxial compression
Source: PLoS One. 2025 Mar 10;20(3):e0319491. doi: 10.1371/journal.pone.0319491 (PMC11892836; doi:10.1371/journal.pone.0319491)
Supplement: S1 Data — (ZIP) [file pone.0319491.s001.zip › S1 Data/Fig.3 Tensile load-axial strain curves of CFRP coupons.xlsx]

## Sheet: Sheet1
0	0	0	0	0	0	0	0	0	0	0	0	0	0
0.01521	0.08426	0.14052	0.37633	0.02139	0.07306	0.02056	0.06677	0.00916	0.07678	0.02254	0.03795	0.00405	0.02143
0.01711	0.03611	0.29504	0.7648	0.02528	0.06697	0.02804	0.07891	0.01527	0.04188	0.02817	0.03253	0.00676	0.00543
0.1749	0.49352	0.40739	1.0258	0.21583	0.60274	0.02991	0.05463	0.10687	0.32807	0.13239	0.31988	0.01757	0.01627
0.1749	0.46343	0.80739	1.82701	0.21969	0.56012	0.03925	0.06677	0.10992	0.30015	0.13521	0.31988	0.02162	0.01098
0.30798	0.80648	1.30545	2.71927	0.32273	0.81583	0.15514	0.43096	0.18931	0.53748	0.13521	0.26024	0.14459	0.39735
0.30989	0.78241	1.31935	2.67071	0.32466	0.79148	0.15888	0.40668	0.19237	0.5305	0.2507	0.55843	0.1473	0.36533
0.45627	1.12546	1.88753	3.66616	0.43546	1.04718	0.25234	0.69803	0.25954	0.70501	0.2507	0.48795	0.26486	0.70888
0.46008	1.10741	1.8943	3.53869	0.43545	1.02892	0.25421	0.66768	0.26565	0.71199	0.35493	0.73735	0.26757	0.66617
0.57985	1.37824	2.06971	3.87253	0.58706	1.34551	0.3271	0.86191	0.33893	0.88649	0.35493	0.68855	0.36757	0.95071
0.58175	1.36019	2.07376	2.1912	0.59094	1.33942	0.33084	0.85584	0.39695	1.01214	0.46197	0.94337	0.37027	0.908
0.70722	1.64306	--	--	0.68618	1.52816	0.40561	1.05008	0.47634	1.17967	0.46479	0.9	0.40676	1.01001
0.70913	1.63102	--	--	0.69395	1.52816	0.44486	1.14719	0.55267	1.32625	0.56338	1.11687	0.40946	0.95127
0.9981	2.23889	--	--	0.71144	1.57078	0.4486	1.14719	0.60763	1.43794	0.5662	1.07892	0.49189	1.1768
1.0038	2.23889	--	--	0.71922	1.58295	0.53458	1.35357	0.81527	1.86373	0.60282	1.16566	0.49459	1.13409
1.87833	3.83981	--	--	0.74643	1.63775	0.60374	1.51745	0.89771	2.02428	0.6169	1.20361	0.52162	1.2146
1.88213	3.84583	--	--	0.90385	1.92998	0.81869	1.9909	0.90992	2.03126	0.64225	1.24699	0.52568	1.17725
1.88403	3.84583	--	--	0.93689	1.98478	0.85234	2.05159	1.58779	3.39939	0.66479	1.29036	0.61622	1.42961
1.88783	3.83981	--	--	0.95243	2.00304	0.86729	2.07587	1.85649	3.92291	0.66761	1.25241	0.61892	1.39224
1.88973	2.06435	--	--	0.96604	2.03957	0.8785	2.10015	1.8626	3.91593	0.76901	1.4747	0.65811	1.49963
--	--	--	--	1.18369	2.40487	0.99252	2.3308	2.14351	4.46039	0.77465	1.44217	0.66081	1.46761
--	--	--	--	1.22061	2.45967	0.99813	2.31866	2.14351	4.25797	0.8	1.50181	0.72973	1.66624
--	--	--	--	1.24588	2.50837	1.03738	2.39757	2.1771	4.34871	0.80563	1.42048	0.73378	1.62889
--	--	--	--	1.28667	2.5449	1.04299	2.3915	2.18321	4.36267	0.89014	1.63735	0.84054	1.92955
--	--	--	--	1.30417	2.58752	1.12336	2.57967	2.19237	4.36965	0.89296	1.62108	0.84459	1.8922
--	--	--	--	1.31582	2.58752	1.1271	2.57967	2.20153	4.39059	0.99718	1.8488	0.88649	2.01566
--	--	--	--	1.3508	2.65449	1.13458	2.59788	2.21374	4.39059	1	1.82169	0.89054	1.96762
--	--	--	--	1.36052	2.67884	1.14019	2.59788	2.21374	1.38907	1.0507	1.93554	0.94324	2.1126
--	--	--	--	1.37412	2.68493	1.58879	3.48407	--	--	1.07606	1.96807	0.94595	2.09661
--	--	--	--	1.39745	2.73973	1.6	3.49621	--	--	1.09014	1.98976	1.05541	2.39731
--	--	--	--	2.07373	3.89041	1.61308	3.52049	--	--	1.09577	1.97892	1.05946	2.35461
--	--	--	--	2.07496	2.42314	1.71402	3.69651	--	--	1.14366	2.06024	1.10811	2.48885
--	--	--	--	2.0866	2.40487	1.74019	3.73293	--	--	1.15211	2.09819	1.10946	2.48887
--	--	--	--	--	--	1.76449	3.77542	--	--	1.2169	2.19578	1.11081	2.45148
--	--	--	--	--	--	1.78879	3.80577	--	--	1.22254	2.17952	1.16081	2.59108
--	--	--	--	--	--	1.80935	3.83612	--	--	1.25634	2.24458	1.16351	2.59112
--	--	--	--	--	--	1.8243	3.87253	--	--	1.25915	2.19036	1.16351	2.5644
--	--	--	--	--	--	1.82991	3.87253	--	--	1.26197	2.19036	1.16486	2.55373
--	--	--	--	--	--	1.83178	3.86646	--	--	1.40282	2.48855	1.29865	2.91888
--	--	--	--	--	--	1.83364	3.80577	--	--	1.40563	2.46145	1.30135	2.87616
--	--	--	--	--	--	1.84299	3.81184	--	--	1.44789	2.54819	1.35	3.0104
--	--	--	--	--	--	1.84299	3.60546	--	--	1.46761	2.56446	1.3527	3.01044
--	--	--	--	--	--	1.85234	3.60546	--	--	1.47042	2.54819	1.35405	2.97305
--	--	--	--	--	--	1.90467	3.71472	--	--	1.48169	2.56988	1.44865	3.20943
--	--	--	--	--	--	1.90654	2.70106	--	--	1.48169	2.59157	1.45135	3.20946
--	--	--	--	--	--	--	--	--	--	1.65352	2.88434	1.4527	3.16673
--	--	--	--	--	--	--	--	--	--	1.65634	2.86265	1.45676	3.16679
--	--	--	--	--	--	--	--	--	--	1.79718	3.12831	1.47973	3.23656
--	--	--	--	--	--	--	--	--	--	1.8	3.11205	1.51351	3.32785
--	--	--	--	--	--	--	--	--	--	1.84507	3.1988	1.52973	3.36013
--	--	--	--	--	--	--	--	--	--	1.84789	3.1988	1.55811	3.42463
--	--	--	--	--	--	--	--	--	--	1.84789	3.13373	1.56351	3.43005
--	--	--	--	--	--	--	--	--	--	2.00282	3.44819	1.56757	3.36064
--	--	--	--	--	--	--	--	--	--	2.01972	3.45904	1.57027	1.49579
--	--	--	--	--	--	--	--	--	--	2.02254	3.45904	--	--
--	--	--	--	--	--	--	--	--	--	2.02254	1.26325	--	--
--	--	--	--	--	--	--	--	--	--	--	--	--	--
--	--	--	--	--	--	--	--	--	--	--	--	--	--
--	--	--	--	--	--			--	--	--	--	--	--
--	--	--	--	--	--			--	--	--	--	--	--
--	--	--	--	--	--			--	--			--	--
--	--	--	--	--	--			--	--			--	--
--	--	--	--	--	--			--	--			--	--
--	--	--	--					--	--			--	--
--	--	--	--					--	--			--	--
--	--	--	--					--	--			--	--
		--	--					--	--			--	--
		--	--									--	--
		--	--									--	--
		--	--									--	--
		--	--									--	--
		--	--									--	--
		--	--									--	--
		--	--									--	--
		--	--									--	--
		--	--									--	--
		--	--									--	--
												--	--
