# Supplementary material for: Mechanical behavior of CFRP partially confined coal cylinders under uniaxial compression
Source: PLoS One. 2025 Mar 10;20(3):e0319491. doi: 10.1371/journal.pone.0319491 (PMC11892836; doi:10.1371/journal.pone.0319491)
Supplement: S1 Data — (ZIP) [file pone.0319491.s001.zip › S1 Data/Fig.5 Stress-strain curves of coal cylinder with different net spacing ratios CFRP confined.xlsx]

## Sheet: Sheet1
0.03192	0.50934	-0.00821	-0.27731	0.001	0.247	-0.003	0.326	0.07023	0.58972	0.04098	0.5476	-0.002	-0.327	0.02098	1.3356	0.003	0.222	0.019	0.25	0.001	-0.1	-0.003	-0.646	-0.001	-0.75	0.003	0.298	0.001	0.574	0	-0.099	0	0.3	0.0045	0.3245	0.0456	0.79089
0.08938	0.55178	0.06475	-0.2292	0.001	0.222	-0.003	0.226	0.12584	0.88458	0.08196	0.5476	-0.002	-0.452	0.0757	1.61856	0.003	0.246	0.008	0.324	0	-0.024	-0.002	-0.696	0	-0.55	0.003	0.397	0.001	0.949	0	0	0	0.15	0.005	0.2995	0.10032	1.21675
0.15641	0.67912	0.11947	0.01132	0	0.296	-0.003	0.35	0.22241	1.4743	0.12586	0.80034	-0.002	-0.377	0.1523	2.1279	0.002	0.295	0.007	0.324	0.001	-0.125	-0.003	-0.696	-0.001	-0.6	0.003	0.298	0	1.023	0.001	-0.099	0.001	0.276	0.005	0.2245	0.19608	1.39926
0.21067	0.80645	0.17054	0.20374	0.001	0.198	-0.003	0.326	0.27801	1.76917	0.16977	0.80034	-0.001	-0.302	0.22161	2.58065	0.002	0.344	0	0.299	0.001	0.025	-0.002	-0.547	-0.001	-0.55	0.003	0.373	0	0.774	0	0.025	0.001	0.25	0.0035	0.262	0.26904	1.76429
0.28089	1.01868	0.22891	0.29994	0.001	0.198	-0.003	0.2	0.35117	2.27464	0.22831	0.96883	-0.002	-0.377	0.28728	2.75042	0.001	0.295	0.001	0.2	0.001	-0.074	-0.002	-0.696	-0.001	-0.35	0.003	0.298	0	0.973	0	-0.099	0.001	0.25	0.0035	0.237	0.37392	2.19015
0.3575	1.2309	0.30187	0.39615	0	0.271	-0.004	0.1	0.4214	2.73799	0.2927	1.05307	-0.001	-0.352	0.36389	3.20317	0.001	0.197	0.001	0.174	0.001	-0.074	-0.002	-0.646	0	-0.25	0.002	0.323	0	0.899	0	-0.05	0.001	0.4	0.004	0.2125	0.49248	2.67685
0.44049	1.44312	0.36024	0.39615	0.001	0.148	-0.004	0.126	0.48871	3.15922	0.35124	1.13732	-0.001	-0.251	0.44779	3.65591	0.001	0.295	0.001	0.124	0.001	0.075	-0.003	-0.646	0	0.225	0.003	0.298	0	0.824	0.001	-0.074	0.001	0.326	0.0045	0.2245	0.60192	3.04188
0.52348	1.82513	0.41496	0.49236	0.001	0.271	-0.004	0.076	0.5648	3.53833	0.42149	1.4743	-0.001	-0.428	0.5098	3.99547	0	0.197	0.001	0.274	0.001	-0.074	-0.002	-0.646	-0.001	0.15	0.003	0.397	0	0.874	0.001	0	0.001	0.276	0.004	0.225	0.71135	3.46774
0.60009	2.29202	0.47332	0.68478	0.001	0.419	-0.004	0.026	0.63503	4.33867	0.49174	1.6428	-0.001	-0.377	0.56817	4.44822	0.001	0.123	0.002	0.05	0	0	-0.003	-0.571	0	0.175	0.003	0.373	0	0.923	0	0.224	0.001	0.35	0.0035	0.2245	0.80711	4.01528
0.70223	2.92869	0.51345	0.78098	0.001	0.321	-0.004	0.1	0.69649	4.63353	0.56199	1.97978	0	-0.402	0.63019	4.90096	0.001	0.098	0.004	-0.05	0.001	-0.05	-0.002	-0.571	-0.001	0.3	0.003	0.323	0	1.049	0.001	0.075	0.001	0.426	0.003	0.1875	0.90287	4.74533
0.7948	3.43803	0.57912	0.9253	0.001	0.271	-0.004	0.05	0.75209	5.01264	0.63809	2.23252	0	-0.277	0.71044	5.24052	0.001	0.049	0.002	-0.05	0.001	-0.024	-0.002	-0.571	-0.001	0.275	0.003	0.248	0	0.949	0.001	0.298	0.001	0.35	0.004	0.2995	1.03511	6.02292
0.88418	4.0747	0.65937	1.02151	0.001	0.346	-0.004	0.026	0.79891	5.51811	0.70834	2.69587	0	-0.302	0.78705	5.69327	0.001	-0.098	0.003	0.05	0.001	0	-0.003	-0.522	-0.001	0.2	0.003	0.224	0.001	0.999	0.001	0.348	0.001	0.35	0.0035	0.2495	1.19471	6.87465
0.98313	4.79626	0.72503	1.26203	0.001	0.419	-0.003	0	0.875	6.10783	0.77859	3.07498	0	-0.277	0.86001	6.14601	0.001	0	0	0.074	0.001	-0.074	-0.002	-0.398	-0.001	0.25	0.003	0.224	0	1.023	0	0.199	0.001	0.4	0.0035	0.187	1.29503	7.6047
1.08208	5.60272	0.77975	1.31013	0.001	0.445	-0.004	0.1	0.9306	6.61331	0.85469	3.36984	-0.002	-0.227	0.94026	6.71194	0.001	-0.073	0.001	0.074	0.001	0.025	-0.003	-0.273	-0.001	0.275	0.003	0.05	0.001	0.999	0	0.298	0.001	0.376	0.003	0.175	1.38167	8.5781
1.18103	6.23939	0.83812	1.45444	0.001	0.321	-0.004	-0.024	0.98328	7.11879	0.92787	3.70682	0	-0.377	1.02417	7.33447	0.001	0.098	0	0.05	0.001	-0.074	-0.002	-0.199	-0.001	0.325	0.002	0.099	0.001	1.023	0.001	0.323	0.001	0.4	0.005	0.0875	1.47287	9.49066
1.26721	7.13073	0.90378	1.59875	0.001	0.321	-0.004	-0.05	1.03888	7.877	1.0069	4.25442	-0.001	-0.227	1.11172	8.35314	0.001	0.025	0	0.124	0.001	-0.074	-0.003	0.05	-0.001	0.4	0.003	0.099	0	0.973	0	0.274	0.001	0.326	0.0035	0.1625	1.56863	10.6466
1.36297	8.10696	0.9731	1.79117	0.001	0.346	-0.004	0.076	1.09448	8.29823	1.07715	4.7599	-0.001	-0.452	1.19197	9.14544	0.001	0.025	0	0.05	0.001	-0.05	-0.002	0.05	-0.001	0.325	0.003	0.174	0.001	1.073	0.001	0.248	0.001	0.35	0.003	0.0625	1.65983	11.8025
1.44916	9.29542	1.01322	1.93548	0.001	0.321	-0.004	0.1	1.13545	8.88795	1.14447	5.13901	-0.002	-0.277	1.25399	9.99434	0	-0.049	0.001	0.1	0.001	-0.225	-0.003	0.324	-0.001	0.225	0.003	0.05	0.001	1.023	0.001	0.199	0.001	0.25	0.003	0.1625	1.74647	12.8367
1.54172	10.4839	1.06794	2.1279	0	0.271	-0.004	0.1	1.1852	9.47767	1.20594	5.60236	-0.002	-0.251	1.31236	11.0696	0.001	-0.098	0	0.124	0.001	-0.125	-0.001	0.448	-0.001	0.225	0.003	0.125	0.001	0.973	0	0.348	0.001	0.25	0.0035	0.212	1.85135	13.871
1.62472	11.4601	1.13725	2.46463	0.002	0.296	-0.004	0.1	1.25251	10.1516	1.27326	6.02359	-0.001	-0.302	1.37437	12.0317	0.001	0.049	0	0.024	0.001	0.05	-0.002	0.398	-0.001	0.25	0.002	0.075	0.001	1.049	0	0.199	0.001	0.226	0.004	0.1	1.95622	14.8444
1.70451	12.6486	1.18833	2.80136	0.001	0.247	-0.004	0.076	1.29933	10.7414	1.34058	6.4027	-0.001	-0.302	1.44368	13.2202	0	-0.073	0	0.05	0.001	-0.074	-0.002	0.398	-0.001	0.225	0.003	0.099	0	1.049	0.001	0.274	0.001	0.15	0.0025	0.15	2.0383	15.8786
1.78751	13.7946	1.24669	2.99377	0.001	0.296	-0.004	0.076	1.35493	11.5417	1.41668	6.7818	-0.001	-0.402	1.52394	14.4652	0.001	-0.049	0	0	0.001	-0.05	-0.002	0.249	-0.001	0.125	0.003	0.125	0.001	1.148	0.001	0.248	0.001	0.2	0.0035	0.1375	2.13406	17.0345
1.86411	15.0255	1.29412	3.2824	0.001	0.222	-0.003	0.05	1.40468	12.342	1.49571	7.3294	-0.003	-0.302	1.57866	15.7668	0.001	-0.049	0	-0.05	0.002	-0.125	-0.003	0.348	-0.001	0.175	0.003	0.199	0.001	1.148	0.001	0.248	0.001	0.226	0.004	0.125	2.2207	17.9471
1.9503	16.2564	1.34154	3.66723	0.001	0.222	-0.003	0.026	1.46614	12.9318	1.57767	7.79275	-0.001	-0.352	1.65527	17.0119	0.001	-0.024	0	0	0.001	0	-0.002	0.324	-0.001	0.2	0.003	0.075	0.001	1.049	0.001	0.199	0.001	0.1	0.0045	0.0255	2.29822	18.8596
2.00456	17.3599	1.38896	4.19638	0.001	0.123	-0.004	-0.024	1.52174	13.7321	1.6567	8.4246	-0.001	-0.377	1.70999	18.0872	0.001	-0.024	0.001	-0.101	0.001	-0.1	-0.002	0.274	-0.001	0.325	0.003	0.125	0	1.099	0.001	0.149	0.001	0.15	0.0025	0.1	2.37118	20.0156
2.08436	18.5059	1.4218	4.58121	0.001	0.148	-0.003	-0.075	1.57441	14.5324	1.7328	8.76158	0	-0.201	1.76106	19.0492	0.001	0	0	0.05	0	-0.05	-0.002	0.348	-0.001	0.375	0.003	0.05	0	1.148	0.001	0.274	0	0.076	0.004	0.1125	2.4487	21.5365
2.15139	19.6519	1.47287	5.15846	0.001	0.099	-0.004	0.026	1.63002	15.417	1.81476	9.5198	-0.001	-0.176	1.82672	20.4641	0.001	-0.024	0.001	-0.05	0.001	-0.024	-0.003	0.298	-0.001	0.3	0.003	0.075	0.001	1.148	0.001	0.248	0	0.076	0.004	0.05	2.55358	21.477
2.22481	20.6706	1.50935	5.54329	0.001	0.099	-0.003	-0.05	1.69147	16.2173	1.89086	10.0253	-0.001	-0.302	1.85226	21.7091	0.001	-0.073	0.003	-0.151	0	0.15	-0.002	0.324	-0.001	0.225	0.002	0	0.001	1.148	0.001	0.423	0.001	0.026	0.0035	0.038	2.553	21.452
2.29184	21.8591	1.54218	5.83192	0.001	0.024	-0.004	-0.05	1.75293	17.1019	1.9816	10.7414	0	-0.402	1.91792	22.9542	0.001	-0.049	0.002	-0.125	0.001	0.025	-0.003	0.249	-0.001	0.2	0.003	-0.05	0	1.223	0.001	0.298	0	0.15	0.0035	-0.037	2.554	21.376
2.34929	23.09	1.59325	6.26486	0.001	0	-0.003	0	1.81731	17.9865	2.0577	11.2468	0	-0.227	1.95805	24.0294	0.001	-0.172	0.003	-0.101	0.001	0.025	-0.003	0.249	-0.001	0.2	0.003	0	0.001	1.198	0.001	0.248	0.001	-0.024	0.0035	0.0255	2.556	21.452
2.41313	24.1511	1.63703	6.60158	0.001	0.074	-0.003	0	1.8495	18.6605	2.12503	12.0472	-0.001	-0.277	2.01277	25.2745	0.001	-0.098	0.002	-0.151	0	0.15	-0.002	0.249	-0.001	0.275	0.003	-0.124	0.001	1.248	0.001	0.174	0.001	-0.075	0.004	-0.012	2.557	21.426
2.47378	25.1273	1.67715	7.22694	0.001	-0.124	-0.004	-0.15	1.9051	19.2502	2.05758	11.3311	0	-0.302	2.07114	26.5195	0.001	-0.122	0.003	-0.175	0.001	0.15	-0.003	0.274	-0.001	0.375	0.003	0	0.001	1.173	0.001	0.348	0.002	-0.05	0.003	0.013	2.558	21.577
2.52485	26.146	1.70999	7.65988	0.001	0	-0.004	-0.125	1.9607	20.0506	2.10147	12.0051	-0.002	-0.277	2.12221	27.8212	0.002	-0.172	0.001	-0.125	0	0.275	-0.002	0.324	-0.001	0.375	0.003	0.075	0.001	1.223	0.001	0.248	0.001	-0.125	0.0035	0.0125	2.559	21.527
2.5855	27.2496	1.75011	8.09281	0.001	0.024	-0.003	-0.125	2.00753	20.8509	2.13074	12.3842	-0.001	-0.327	2.16598	29.0096	0	-0.147	0.006	-0.201	0	0.249	-0.003	0.298	-0.001	0.275	0.002	-0.099	0	1.223	0.001	0.224	0.001	-0.225	0.0025	-0.112	2.56	21.552
2.63657	28.1834	1.761	8.198	0.001	-0.075	-0.004	-0.175	2.07776	21.7355	2.18048	12.8896	-0.002	-0.201	2.21341	30.1981	0.001	-0.197	0.005	-0.325	0	0.249	-0.003	0.324	-0.001	0.425	0.003	-0.099	0	1.273	0.001	0.348	0.001	-0.175	0.004	-0.1	2.561	21.602
2.69403	29.3718	1.762	8.222	0.001	-0.198	-0.003	-0.175	2.15385	22.62	2.22438	13.69	-0.001	-0.377	2.27177	31.3865	0.001	-0.319	0.001	-0.201	0	0.349	-0.003	0.324	-0.001	0.4	0.002	-0.05	0	1.123	0.001	0.348	0.001	-0.175	0.003	-0.0495	2.562	21.527
2.76744	30.6452	1.762	8.173	0.001	-0.198	-0.004	-0.275	2.2153	23.631	2.25365	14.1533	-0.002	-0.227	2.33379	32.6316	0.001	-0.197	0.006	-0.151	0.001	0.249	-0.002	0.373	-0.001	0.4	0.003	-0.124	0	1.099	0.001	0.323	0	-0.2	0.0035	-0.1375	2.564	21.552
2.81532	31.8761	1.764	8.123	0.001	-0.173	-0.004	-0.2	2.29139	24.6841	2.27998	14.6588	-0.002	-0.327	2.36662	33.8766	0.001	-0.344	0.002	-0.225	0.001	0.225	-0.003	0.324	-0.001	0.35	0.003	0	0	1.148	0.001	0.323	0	-0.225	0.0035	-0.125	2.566	21.652
2.87916	33.0221	1.766	8.173	0.001	-0.247	-0.003	-0.175	2.3587	25.6108	2.32388	15.3749	-0.001	-0.201	2.42864	35.2914	0.001	-0.172	0.008	-0.275	0.001	0.249	-0.003	0.249	-0.001	0.375	0.003	-0.074	0.001	1.223	0.001	0.348	0	-0.2	0.003	-0.174	2.566	21.552
2.93023	33.9983	1.767	8.371	0.001	-0.296	-0.004	-0.25	2.43478	26.8745	2.36485	15.9225	-0.001	-0.227	2.46876	36.4233	0.001	-0.319	0.006	-0.275	0.001	0.299	-0.003	0.274	-0.001	0.475	0.003	-0.05	0	1.123	0.001	0.298	0.001	-0.25	0.0065	-0.212	2.568	21.627
2.97492	34.9321	1.767	8.471	0.001	-0.099	-0.004	-0.35	2.51672	27.8854	2.40289	16.5543	-0.001	-0.151	2.52348	37.6684	0.001	-0.295	0.012	-0.35	0.001	0.275	-0.003	0.249	-0.001	0.6	0.003	0.025	0	1.223	0.001	0.323	0.001	-0.2	0.002	-0.274	2.569	21.602
3.00684	35.781	1.769	8.322	0.001	-0.322	-0.004	-0.15	2.59281	29.0649	2.45264	17.1441	-0.001	-0.227	2.5782	39.1964	0.003	-0.221	0.021	-0.301	0.001	0.249	-0.003	0.298	-0.001	0.425	0.003	0.174	0	1.298	0.001	0.397	0	-0.075	0.0035	-0.312	2.57	21.677
3.001	34.972	1.771	8.347	0.001	-0.198	-0.004	-0.1	2.66012	30.2443	2.50239	17.7759	-0.001	-0.201	2.61833	40.4414	0.002	-0.27	0.033	-0.225	0.001	0.374	-0.003	0.423	-0.001	0.45	0.003	0.05	0	1.298	0.001	0.348	0	0.026	0.0045	-0.224	2.572	21.752
3.002	35.021	1.772	8.347	0.001	-0.049	-0.004	-0.225	2.71572	31.3395	2.53751	18.492	-0.001	-0.251	2.6767	41.7431	0.002	-0.197	0.022	-0.201	0	0.249	-0.003	0.199	-0.001	0.325	0.003	0.125	0	1.372	0.001	0.397	0.001	0.2	0.0075	-0.262	2.573	21.727
3.004	35.12	1.774	8.272	0.001	0.074	-0.005	-0.05	2.79181	32.4347	2.57555	18.9132	-0.001	-0.151	2.72777	42.8749	0.004	-0.221	0.013	-0.125	0.001	0.199	-0.003	0.348	-0.001	0.375	0.003	0.125	0	1.248	0.001	0.373	0.001	0.1	0.0035	-0.124	2.575	21.777
3.005	34.948	1.775	8.446	0.001	0.074	-0.004	0.15	2.86789	33.6984	2.63701	19.6293	-0.001	-0.201	2.77155	44.12	0.002	-0.073	0.006	0.05	0.001	0.225	-0.003	0.398	-0.001	0.475	0.003	0.174	0	1.223	0.001	0.323	0.001	0.15	0.004	-0.15	2.575	21.602
3.006	35.145	1.776	8.421	0.001	0.123	-0.004	0.126	2.92349	35.0042	2.6809	20.4296	-0.001	-0.201	2.82627	45.4782	0.003	0.025	0.001	0	0.001	0.225	-0.003	0.373	-0.002	0.525	0.003	0.149	0	1.348	0.002	0.323	0.001	0.1	0.003	-0.124	2.577	21.852
3.007	35.169	1.777	8.471	0.001	0	-0.004	0.25	2.9908	36.0573	2.71602	20.9773	-0.001	-0.126	2.87734	46.6101	0.001	0.025	0.007	0.074	0.001	0.249	-0.003	0.274	-0.001	0.425	0.003	0.224	0	1.323	0.001	0.397	0.001	0.126	0.004	-0.162	2.578	21.902
3.008	35.169	1.779	8.397	0.001	0.099	-0.004	0.25	3.06104	37.0682	2.75992	21.6091	-0.001	-0.176	2.92841	47.6853	0.001	0.074	0.012	0.1	0	0.225	-0.003	0.348	-0.001	0.4	0.004	0.248	0	1.372	0.001	0.373	0.001	0.15	0.0045	-0.137	2.579	21.877
3.009	35.145	1.78	8.471	0.001	0.123	-0.004	0.05	3.10201	37.9528	2.78333	22.1146	0	-0.201	2.96854	48.987	0.002	0.222	0.005	0	0.001	0.249	-0.003	0.348	-0.001	0.55	0.003	0.149	0	1.298	0.001	0.496	0	0.176	0.004	-0.137	2.58	21.752
3.01	35.243	1.781	8.397	0.001	0.123	-0.004	0.15	3.15468	39.2586	2.82722	22.5779	-0.001	-0.076	3.02326	50.4018	0.001	0.025	0.002	0	0.001	0.225	-0.003	0.298	-0.002	0.35	0.003	0.199	0	1.223	0.001	0.423	0	0.1	0.004	-0.1	2.582	21.852
3.012	35.342	1.783	8.471	0.001	0.099	-0.004	0.176	3.22492	40.4381	2.88283	23.3783	0	-0.126	3.07068	51.6469	0.001	0.123	0.004	0.074	0.001	0.275	-0.003	0.423	-0.001	0.325	0.003	0.248	0.001	1.273	0.001	0.397	0	0.176	0.004	-0.099	2.583	21.827
3.012	35.317	1.784	8.546	0.001	0	-0.003	0.226	3.28052	41.7018	2.92672	24.0522	-0.001	-0.05	3.14364	53.0051	0.001	0.147	0	-0.025	0	0.325	-0.002	0.473	-0.001	0.275	0.003	0.199	0	1.273	0.001	0.447	0.001	0.1	0.0045	0.0125	2.585	21.802
3.014	35.317	1.785	8.471	0.001	0.074	-0.004	0.1	3.32149	42.7127	2.96184	24.8526	0	-0.101	3.17282	54.137	0.001	0.123	0.001	0.05	0.001	0.249	-0.004	0.473	-0.001	0.325	0.002	0.224	0	1.148	0.001	0.323	0.001	0.05	0.0035	0.0375	2.585	21.927
3.016	35.366	1.787	8.52	0.001	0.148	-0.003	0.176	3.3888	43.8079	3.01744	25.9478	-0.001	-0.101	3.22389	55.665	0.001	0.123	0.007	0.174	0	0.299	-0.002	0.398	-0.002	0.325	0.002	0.224	0	1.123	0.001	0.447	0.001	0.15	0.004	0.0995	2.586	21.953
3.018	35.267	1.788	8.471	0.001	0.172	-0.003	0.176	3.42977	44.7767	3.0789	26.706	-0.001	-0.126	3.27132	57.1364	0.003	0.147	0.001	0.15	0.001	0.349	-0.003	0.398	-0.002	0.15	0.003	0.248	0	1.198	0.001	0.348	0.001	0.126	0.0035	0.0875	2.588	21.902
3.018	35.44	1.789	8.645	0.001	0.123	-0.004	0.076	3.48537	45.9562	3.12865	27.6327	-0.001	-0.126	3.30415	58.0419	0.001	0.173	0.004	0.299	0.001	0.399	-0.002	0.398	-0.001	0.125	0.003	0.125	0	1.148	0.001	0.397	0.001	0.326	0.004	0.0875	2.589	21.902
3.02	35.415	1.791	8.595	0.001	0.172	-0.003	0.276	3.53512	46.9671	3.17254	28.6015	-0.001	-0.101	3.37711	59.2869	0.003	0.147	0.004	0.15	0	0.275	-0.003	0.348	-0.001	0.2	0.003	0.224	0	1.073	0.001	0.274	0	0.276	0.004	0.0875	2.59	21.977
3.02	35.539	1.791	8.52	0.001	0.123	-0.003	0.2	3.59657	48.1466	3.21644	29.4861	0	-0.201	3.44277	60.4188	0.003	0.173	0.005	0.1	0	0.275	-0.003	0.199	-0.001	0.125	0.003	0.149	0	1.099	0.001	0.298	0.001	0.326	0.0045	0.0875	2.592	22.127
3.022	35.514	1.793	8.471	0.001	0.37	-0.004	0.276	3.64339	49.2418	3.28375	30.6234	-0.001	-0.126	3.44	60.457	0.002	0.147	0.008	0	0.001	0.249	-0.002	0.348	-0.001	0.1	0.003	0.174	0	1.099	0.001	0.099	0.001	0.426	0.0045	0.0875	2.593	22.003
3.023	35.539	1.795	8.669	0.001	0.172	-0.003	0.326	3.699	50.337	3.33349	31.5922	-0.001	-0.126	3.441	60.569	0.003	0.074	0.024	0.15	0.001	0.299	-0.003	0.298	-0.001	0.175	0.003	0.174	0	0.999	0	0.199	0	0.376	0.0045	0.1	2.593	22.077
3.025	35.662	1.795	8.595	0.001	0.198	-0.003	0.25	3.73411	51.3901	3.38032	32.3926	-0.003	-0.101	3.442	60.5315	0.005	0.271	0.021	0.05	0.001	0.249	-0.003	0.224	-0.001	0.175	0.003	0.199	0	0.824	0.001	0.149	0.001	0.326	0.0055	0.125	2.595	22.103
3.025	35.637	1.797	8.645	0	0.296	-0.004	0.226	3.80142	52.6116	3.44763	33.3614	-0.001	-0.126	3.444	60.569	0.003	0.098	0.013	0.15	0.001	0.299	-0.003	0.298	-0.001	0.125	0.003	0.248	0.001	0.999	0.001	0.125	0.001	0.326	0.0055	0.0875	2.596	22.127
3.027	35.49	1.798	8.645	0.001	0.321	-0.004	0.35	3.85702	53.6647	3.49737	34.4145	-0.001	-0.176	3.444	60.594	0.001	0.123	0.004	0.074	0	0.249	-0.003	0.224	-0.001	0.05	0.003	0.149	0.001	0.923	0.001	0.149	0	0.376	0.006	0.15	2.598	22.153
3.028	35.686	1.8	8.669	0.001	0.222	-0.004	0.326	3.91263	54.9705	3.55298	35.4254	-0.001	-0.076	3.446	60.73	0.002	0.197	0.003	0.2	0.001	0.349	-0.003	0.199	-0.001	0.05	0.003	0.373	0	0.899	0.001	0.125	0.001	0.2	0.0045	0.1745	2.598	22.127
3.029	35.686	1.802	8.695	0.001	0.247	-0.004	0.226	3.97408	56.0657	3.62614	36.2258	-0.002	-0.126	3.447	60.6185	0.002	0.173	0	0.174	0.001	0.299	-0.003	0.199	-0.001	0.15	0.003	0.125	0.001	0.999	0	0.025	0	0.176	0.0045	0.1875	2.601	22.127
3.03	35.834	1.802	8.719	0.001	0.296	-0.004	0.45	4.02968	57.2452	3.67003	37.1946	-0.002	-0.05	3.449	60.594	0.001	0.246	0.003	0.15	0.001	0.275	-0.002	0.199	-0.001	0	0.003	0.199	0.001	0.874	0.001	0.05	0	0.226	0.005	0.2375	2.601	22.153
3.032	35.909	1.804	8.769	0.001	0.172	-0.004	0.326	4.08236	58.4246	3.72564	38.1634	-0.001	-0.101	3.449	60.743	0.001	0.098	0.002	0.25	0.001	0.325	-0.003	0.175	-0.001	0.075	0.003	0.248	0.001	0.849	0.001	0.125	0	0.1	0.0055	0.1125	2.602	22.177
3.034	35.859	1.805	8.57	0.001	0.049	-0.003	0.226	4.13796	59.2249	3.77538	38.8795	-0.001	-0.05	3.451	60.6935	0.001	0.123	0.001	0.174	0	0.225	-0.003	0.075	-0.001	0.1	0.003	0.248	0	0.824	0.001	0.174	0.001	0.15	0.005	0.175	2.604	22.253
3.034	35.883	1.806	8.744	0.001	0.222	-0.004	0.2	4.18771	60.4044	3.83684	39.9326	0	-0.151	3.452	60.743	0.001	0.222	0.001	0.2	0.001	0.249	-0.003	0.224	-0.001	0.05	0.002	0.149	0	0.824	0.001	0.099	0.001	0.1	0.0055	0.187	2.605	22.227
3.036	35.909	1.807	8.844	0.001	0.271	-0.004	0.326	4.24038	61.4153	3.88074	40.7329	-0.001	-0.126	3.453	60.7435	0	0.123	0.001	0.2	0.001	0.299	-0.003	0.125	-0.001	0.1	0.003	0.298	0	0.874	0.001	0.125	0.001	0.3	0.0065	0.1625	2.606	22.103
3.037	35.933	1.809	8.744	0.001	0.271	-0.004	0.1	4.31062	62.4684	3.92171	41.5333	0	-0.201	3.455	60.818	0.001	0.222	0	0.1	0.001	0.275	-0.003	0.274	-0.001	0.15	0.003	0.199	0	0.824	0.001	0.099	0.001	0.076	0.0055	0.212	2.608	22.277
3.038	36.007	1.81	8.769	0.001	0.222	-0.004	0.3	4.36622	63.353	3.9656	42.4179	-0.001	-0.126	3.456	60.8545	0.001	0.173	0.001	0.174	0.001	0.449	-0.003	0.199	-0.001	0.05	0.003	0.274	0	0.824	0.001	0.099	0.001	0.076	0.0055	0.1745	2.608	22.127
3.04	36.08	1.811	8.818	0.001	0.271	-0.003	0.35	4.40719	64.3639	4.01535	43.2182	0	-0.126	3.457	60.8925	0.001	0.222	0.001	0.274	0.002	0.325	-0.004	0.298	-0.002	0.125	0.003	0.174	0	0.798	0.001	0.174	0	0.1	0.0055	0.0875	2.61	22.303
3.041	36.031	1.813	8.818	0.001	0.296	-0.004	0.35	4.45401	65.3328	4.07095	44.187	0	-0.076	3.459	60.88	0.001	0.197	0.003	0.174	0.001	0.349	-0.003	0.249	-0.001	0.175	0.003	0.274	0	0.698	0.001	-0.024	0.001	0.176	0.0065	0.0995	2.611	22.303
3.042	36.056	1.814	8.744	0.001	0.123	-0.004	0.326	4.48913	66.1331	4.109	45.0716	-0.001	-0.151	3.459	60.943	0.001	0.074	0.003	0.224	0.001	0.325	-0.003	0.199	-0.001	0.026	0.003	0.274	0	0.849	0.001	0.125	0.001	0.2	0.0055	0.1245	2.612	22.327
3.043	36.13	1.815	8.794	0.001	0.247	-0.004	0.226	4.54473	67.2283	4.14411	45.7877	-0.001	-0.151	3.461	60.9055	0.002	0.049	0.002	0.15	0.001	0.299	-0.003	0.373	-0.001	-0.1	0.003	0.298	0	0.849	0.002	0	0.001	0.176	0.006	0.2495	2.614	22.327
3.044	36.277	1.816	8.893	0.001	0.123	-0.004	0.25	4.60033	67.818	4.20557	46.8408	-0.001	-0.176	3.462	61.0175	0.002	0.222	0.003	0.2	0.001	0.399	-0.003	0.348	-0.002	0	0.003	0.248	0.001	0.774	0.001	0.05	0.001	0.176	0.007	0.15	2.615	22.503
3.046	36.303	1.818	8.818	0.001	0.099	-0.004	0.326	4.64716	68.829	4.24946	47.7254	0	-0.101	3.463	61.005	0.001	0.098	0.001	0.174	0.001	0.325	-0.003	0.249	-0.001	0	0.003	0.224	0	0.774	0.001	-0.05	0.001	0.05	0.0075	0.1745	2.616	22.427
3.046	36.253	1.819	8.893	0.001	0.123	-0.003	0.25	4.70861	69.4187	4.28458	48.4415	-0.001	-0.176	3.464	60.9425	0.001	0.123	0.002	0.124	0.001	0.399	-0.003	0.298	-0.001	0.026	0.003	0.224	0	0.649	0.001	-0.024	0.001	0.15	0.006	0.187	2.618	22.427
3.048	36.401	1.821	8.967	0.001	0.148	-0.004	0.15	4.75836	70.1769	4.34018	49.4103	-0.002	-0.227	3.466	61.0795	0.001	0.197	0.003	0.1	0.001	0.424	-0.003	0.249	-0.001	-0.024	0.003	0.248	0	0.748	0.001	-0.05	0.001	0.176	0.0065	0.1625	2.619	22.453
3.048	36.253	1.822	8.993	0.001	0.172	-0.004	0.3	4.81982	70.893	4.39579	50.2949	-0.002	-0.176	3.466	61.104	0.001	0.173	0.006	0.1	0.001	0.399	-0.003	0.274	-0.001	-0.024	0.003	0.149	0	0.849	0.001	0	0.001	0.2	0.007	0.1875	2.62	22.453
3.05	36.303	1.823	8.967	0.001	0.247	-0.003	0.25	4.87249	71.6933	4.44554	50.9267	0	-0.151	3.468	61.129	0.001	0.098	0.003	0.024	0.001	0.498	-0.002	0.199	-0.001	-0.074	0.003	0.274	0	0.849	0.001	0	0	0.076	0.0085	0.1375	2.622	22.503
3.052	36.303	1.825	8.943	0.001	0.123	-0.003	0.3	4.93687	72.2831	4.48943	51.8113	-0.001	-0.227	3.47	61.1285	0.001	0.098	0.003	0.074	0.001	0.449	-0.003	0.224	-0.001	-0.05	0.003	0.174	0	0.899	0.001	-0.124	0.001	0.1	0.01	0.1745	2.622	22.503
3.053	36.45	1.826	9.116	0.001	0.172	-0.004	0.3	4.99833	72.957	4.52747	52.401	-0.001	-0.101	3.47	61.2035	0.001	0.049	0.024	-0.075	0.001	0.349	-0.003	0.249	-0.001	0	0.003	0.199	0	0.798	-0.001	-0.024	0.001	0.25	0.0105	0.1625	2.623	22.603
3.054	36.425	1.827	9.067	0.001	0.099	-0.003	0.3	5.06564	73.5468	4.56844	52.9486	-0.002	-0.201	3.472	61.2405	0.004	0.025	0.017	0.1	0.001	0.474	-0.003	0.199	-0.001	-0.024	0.003	0.248	0	0.798	-0.002	-0.149	0.001	0.226	0.009	0.1505	2.625	22.503
3.056	36.401	1.828	8.967	0.001	0.271	-0.004	0.25	5.12124	74.0522	4.60064	53.6647	-0.002	-0.227	3.473	61.2285	0.004	0.025	0.027	-0.05	0.001	0.374	-0.002	0.149	-0.002	0.026	0.003	0.298	0	0.798	-0.002	-0.149	0.001	0.276	0.0095	0.1375	2.626	22.653
3.058	36.45	1.83	8.993	0.001	0.222	-0.004	0.4	5.16806	74.6419	4.65624	54.0859	-0.001	-0.227	3.474	61.2535	0.004	0.049	0.013	0.05	0.001	0.574	-0.003	0.224	-0.001	-0.024	0.003	0.149	0	0.923	-0.002	-0.099	0.001	0.25	0.01	0.1005	2.627	22.553
3.06	36.5	1.831	9.042	0.002	0.247	-0.004	0.2	5.21781	75.1474	4.69721	54.6335	-0.001	-0.151	3.476	61.253	0.003	0.098	0.033	0.024	0.001	0.548	-0.002	0.149	-0.001	-0.024	0.002	0.149	0	0.949	0	-0.099	0.001	0.35	0.0105	0.0995	2.629	22.503
3.061	36.474	1.832	9.067	0.001	0.198	-0.004	0.25	5.26463	75.3581	4.7411	55.5181	0	-0.151	3.477	61.4025	0.004	0.197	0.025	0.2	0.001	0.574	-0.003	0.199	-0.001	-0.024	0.003	0.174	0	0.949	0.001	-0.149	0.001	0.2	0.0085	0.2125	2.63	22.603
3.062	36.474	1.833	9.116	0.001	0.198	-0.004	0.25	5.31438	75.6529	4.77915	56.15	-0.001	-0.126	3.478	61.365	0.005	0.271	0.011	0.05	0.001	0.598	-0.003	0.175	-0.001	0	0.003	0.125	0	1.099	0	-0.124	0.001	0.276	0.009	0.1375	2.631	22.653
3.063	36.573	1.834	8.993	0.001	0.247	-0.003	0.25	5.3612	75.6529	4.82012	56.7397	-0.001	-0.201	3.479	61.3775	0.004	0.123	0.022	0.024	0.001	0.524	-0.002	0.075	-0.001	-0.074	0.003	0.174	0	1.173	0.001	-0.149	0.002	0.226	0.008	0.1375	2.632	22.728
3.064	36.598	1.836	9.067	0.001	0.296	-0.004	0.326	5.3612	75.0632	4.86401	57.0345	-0.002	-0.251	3.481	61.4645	0.004	0.173	0.029	0.124	0.001	0.648	-0.002	0.075	-0.002	0.075	0.003	0.174	0.001	1.273	0.001	-0.074	0.002	0.326	0.0085	0.212	2.634	22.703
3.065	36.549	1.837	9.042	0.001	0.222	-0.004	0.25	5.34072	74.2629	4.90206	56.6554	0	-0.151	3.482	61.403	0.003	0.173	0.008	0.2	0.001	0.698	-0.003	0.125	-0.001	0.125	0.003	0.224	0	1.099	0.001	-0.099	0.001	0.326	0.01	0.1125	2.635	22.778
3.067	36.721	1.839	9.166	0.001	0.37	-0.004	0.25	5.32609	73.3783	4.91376	56.15	-0.001	-0.101	3.483	61.465	0.003	0.049	0.026	0.124	0.001	0.598	-0.002	0.025	-0.002	0.15	0.003	0.199	0	1.223	0.001	-0.124	0.002	0.35	0.013	0.2125	2.635	22.678
3.069	36.746	1.84	9.017	0.001	0.346	-0.004	0.25	5.34072	72.4516	4.92547	55.5181	-0.001	-0.151	3.485	61.427	0.004	0.222	0.021	0.05	0.001	0.698	-0.003	0.05	-0.001	0.05	0.002	0.224	0	1.173	0.002	-0.124	0.001	0.4	0.012	0.1745	2.637	22.628
3.07	36.598	1.841	9.042	0.001	0.494	-0.004	0.276	5.35535	71.6933	4.91962	54.5493	-0.002	-0.327	3.486	61.4395	0.003	0.222	0.016	0.25	0.001	0.648	-0.003	0.05	-0.001	0.25	0.003	0.298	0	1.123	0.001	-0.074	0.001	0.25	0.0135	0.1375	2.638	22.803
3.071	36.647	1.843	9.166	0.001	0.346	-0.004	0.376	5.41681	71.4827	4.91962	53.8332	-0.001	-0.302	3.487	61.5775	0.004	0.197	0.022	0.15	0.001	0.648	-0.003	-0.024	-0.001	0.275	0.003	0.248	0.001	1.023	0.001	0.099	0.001	0.3	0.0095	0.15	2.641	22.853
3.071	36.696	1.844	9.265	0.001	0.419	-0.005	0.326	5.48411	71.4827	4.95181	52.6116	-0.001	-0.201	3.488	61.4765	0.002	0.369	0.01	0.024	0.001	0.698	-0.003	-0.05	-0.001	0.3	0.003	0.248	0	1.123	0.002	0.099	0	0.276	0.0155	0.1625	2.642	22.803
3.073	36.647	1.845	9.216	0.001	0.419	-0.004	0.35	5.5602	71.9882	5.02497	53.0329	-0.001	-0.302	3.49	61.602	0.002	0.173	0.018	0.124	0.001	0.673	-0.003	0.025	-0.001	0.25	0.003	0.373	0	1.148	0.001	0.125	0	0.3	0.0095	0.187	2.643	22.853
3.075	36.721	1.846	9.166	0.001	0.271	-0.004	0.376	5.6158	72.1567	5.08057	53.6647	-0.001	-0.352	3.49	61.676	0.003	0.271	0.005	0.224	0	0.748	-0.003	-0.074	-0.001	0.3	0.003	0.373	0	1.223	0.001	0.149	0	0.2	0.01	0.2245	2.643	22.904
3.075	36.795	1.847	9.191	0.001	0.346	-0.004	0.426	5.6714	72.2831	5.16543	54.802	-0.002	-0.377	3.492	61.6395	0.001	0.369	0.01	0.25	0.001	0.673	-0.003	-0.074	-0.001	0.225	0.003	0.348	0	1.099	0.001	0.149	0	0.226	0.0095	0.3375	2.646	22.878
3.077	36.819	1.849	9.291	0.001	0.321	-0.004	0.326	5.71823	72.4516	5.21518	55.6866	-0.001	-0.402	3.493	61.676	0.001	0.197	0.001	0.2	0.001	0.748	-0.003	-0.074	-0.001	0.35	0.003	0.348	0	1.073	0.001	0.248	0	0.176	0.0095	0.237	2.646	22.803
3.079	36.795	1.85	9.216	0.001	0.346	-0.004	0.376	5.77383	72.5779	5.25908	56.3184	-0.002	-0.227	3.494	61.6885	0.002	0.271	0.001	0.25	0.001	0.823	-0.003	-0.124	-0.002	0.3	0.003	0.348	0	1.099	0.001	0.224	0	0.176	0.0095	0.362	2.647	22.853
3.079	36.844	1.852	9.265	0.001	0.271	-0.003	0.4	5.83528	72.8728	5.30883	56.8661	-0.001	-0.151	3.495	61.6885	0.001	0.369	0.002	0.25	0.001	0.798	-0.003	-0.074	-0.001	0.225	0.003	0.298	0	1.073	0.001	0.199	0.001	0.15	0.009	0.2995	2.648	22.954
3.081	36.918	1.853	9.291	0.001	0.247	-0.004	0.45	5.91137	73.2519	5.34395	57.54	-0.001	-0.277	3.497	61.7385	0.001	0.246	0	0.299	0.001	0.673	-0.003	-0.05	-0.001	0.275	0.003	0.397	0	1.023	0.001	0.274	0	0.1	0.0095	0.3245	2.65	22.978
3.081	36.967	1.853	9.265	0.001	0.074	-0.004	0.25	5.98746	73.6731	5.37028	57.54	-0.002	-0.151	3.498	61.826	0.001	0.271	0.002	0.2	0.001	0.748	-0.003	-0.024	-0.001	0.3	0.003	0.348	0	1.073	0.001	0.298	0	0.126	0.009	0.312	2.651	23.029
3.082	36.819	1.855	9.34	0.001	0.222	-0.004	0.35	6.0694	73.6731	5.38784	56.7397	-0.001	-0.277	3.499	61.826	0.001	0.271	0.003	0.174	0.001	0.673	-0.003	0.175	-0.001	0.325	0.003	0.397	0	0.923	0.001	0.149	0	0.126	0.0085	0.2745	2.653	22.978
3.084	36.918	1.855	9.315	0.001	0.123	-0.003	0.3	6.16012	73.8416	5.38784	55.7709	-0.001	-0.227	3.501	61.8245	0.001	0.074	0.004	0.2	0.001	0.748	-0.002	0.249	-0.001	0.175	0.003	0.397	0	1.248	0.001	0.274	0	0.176	0.0085	0.287	2.654	23.029
3.086	36.893	1.857	9.265	0	0.222	-0.004	0.2	6.22157	73.8416	5.3937	55.0548	-0.001	-0.377	3.501	61.9	0.001	0.222	0.001	0.174	0	0.773	-0.003	0.298	-0.001	0.3	0.003	0.447	0	1.023	0.001	0.224	0	0.126	0.009	0.25	2.655	22.978
3.087	36.992	1.858	9.414	0.001	0.099	-0.003	0.15	6.30936	73.968	5.43174	54.6335	-0.001	-0.251	3.503	61.85	0.001	0.197	0	0.124	0.001	0.748	-0.004	0.249	-0.001	0.25	0.003	0.323	0	0.999	0.001	0.323	0.001	0.076	0.009	0.2995	2.655	22.978
3.088	37.016	1.861	9.315	0.001	0.123	-0.003	0.2	6.36497	73.8416	5.49319	55.2654	-0.001	-0.251	3.505	61.8375	0.001	0.147	0	0.1	0	0.748	-0.003	0.298	-0.001	0.175	0.002	0.348	0.001	1.198	0.001	0.248	0	-0.024	0.009	0.237	2.657	23.104
3.09	36.992	1.862	9.539	0.001	0.148	-0.004	0.25	6.44105	73.6731	5.54294	55.7709	-0.002	-0.302	3.506	61.962	0.001	0.147	0	0.1	0	0.748	-0.003	0.249	-0.001	0.275	0.003	0.472	0	1.023	0.001	0.224	0	0.15	0.009	0.2995	2.659	23.029
3.09	37.09	1.862	9.464	0.001	0.172	-0.003	-0.05	6.52299	73.2519	5.58977	56.4869	-0.001	-0.302	3.507	61.9875	0.001	0.049	0	0	0	0.748	-0.004	0.298	-0.001	0.3	0.003	0.397	0	0.973	0.001	0.248	0	0.076	0.0085	0.2745	2.66	23.129
3.092	37.041	1.865	9.315	0.001	0.247	-0.004	0.05	6.56982	72.6622	5.65707	57.203	-0.001	-0.277	3.507	62.037	0.001	0	0.001	0	0.001	0.798	-0.004	0.324	-0.001	0.275	0.003	0.397	0	1.099	0.001	0.274	0	0.126	0.0095	0.1745	2.661	23.054
3.093	37.115	1.865	9.44	0.001	0.247	-0.004	0.026	6.62542	71.9882	5.71268	57.9191	-0.002	-0.251	3.509	61.975	0.001	0.147	0	0.024	0.001	0.873	-0.004	0.274	-0.001	0.325	0.002	0.224	0	0.949	0.001	0.298	0	0.05	0.008	0.1745	2.662	23.154
3.094	37.189	1.866	9.515	0.001	0.198	-0.004	0.126	6.6459	70.8088	5.76242	58.7195	-0.001	-0.201	3.511	62.0115	0.001	-0.049	-0.001	-0.075	0.001	0.823	-0.003	0.298	-0.001	0.425	0.003	0.423	0	1.023	0.001	0.199	0	0.076	0.009	0.1755	2.664	23.304
3.096	37.115	1.869	9.39	0.001	0.148	-0.004	-0.024	6.67517	69.7136	5.82388	59.5198	-0.001	-0.227	3.512	62.0615	0.001	0	0	0.05	0.001	0.798	-0.004	0.373	-0.002	0.25	0.003	0.397	0.001	1.073	0.001	0.224	0	0.05	0.009	0.1495	2.664	23.204
3.097	37.164	1.869	9.414	0	0.222	-0.004	-0.024	6.68102	38.0286	5.87948	60.1938	-0.001	-0.201	3.513	62.074	0	0.025	0	-0.151	0.001	0.923	-0.003	0.423	-0.001	0.25	0.003	0.348	0	1.023	0.001	0.248	0	-0.05	0.0095	0.0875	2.666	23.204
3.098	37.238	1.87	9.489	0	0.222	-0.004	-0.1			5.94094	60.6571	-0.001	-0.277	3.514	62.0995	0.001	-0.073	0	-0.025	0.001	0.773	-0.004	0.324	-0.001	0.175	0.003	0.224	0	1.073	0.001	0.224	0.001	0.026	0.009	0.1495	2.668	23.254
3.099	37.213	1.872	9.464	0.001	0.099	-0.003	-0.1			5.99654	61.289	-0.001	-0.176	3.516	62.161	0.001	-0.024	0	-0.101	0.001	0.823	-0.004	0.324	-0.001	0.25	0.003	0.348	0	1.049	0.001	0.298	0.001	0.05	0.0095	0.0755	2.669	23.354
3.1	37.164	1.873	9.489	0.001	0.148	-0.005	0.05			6.05799	61.626	-0.001	-0.176	3.517	62.149	0.001	-0.098	0	-0.075	0.001	0.723	-0.003	0.274	-0.002	0.2	0.003	0.298	0	1.173	0.001	0.224	0.001	0	0.009	0.1375	2.669	23.329
3.102	37.189	1.874	9.464	0.001	0.099	-0.004	-0.024			6.13993	61.5417	-0.001	-0.251	3.518	62.236	0.001	-0.049	0	-0.025	0.001	0.798	-0.004	0.373	-0.001	0.2	0.003	0.199	0	1.023	0.002	0.323	0	-0.05	0.009	0.0625	2.671	23.229
3.103	37.262	1.875	9.515	0.001	0.074	-0.004	-0.024			6.19261	60.4044	-0.001	-0.227	3.519	62.348	0.001	-0.122	-0.001	-0.075	0.001	0.897	-0.003	0.448	-0.001	0.25	0.003	0.199	0	1.049	0.001	0.248	0.001	0.026	0.009	0.013	2.672	23.329
3.103	37.189	1.877	9.614	0.001	0.099	-0.004	-0.05			6.21309	59.8568	-0.001	-0.227	3.521	62.2605	0.001	-0.122	0	-0.175	0.001	0.947	-0.003	0.249	-0.001	0.25	0.003	0.224	0	0.999	0.001	0.323	0.001	-0.05	0.009	0.0505	2.673	23.404
3.105	37.189	1.878	9.589	0.001	-0.025	-0.004	-0.075			6.28625	39.941	-0.001	-0.251	3.522	62.335	0.001	-0.098	0	0.024	0	0.873	-0.003	0.324	-0.002	0.275	0.003	0.05	0	0.973	0.001	0.248	0	-0.1	0.009	0.05	2.674	23.43
3.107	37.337	1.879	9.638	0.001	0.074	-0.004	-0.175			6.336	60.0253	-0.001	-0.377	3.523	62.1735	0.001	-0.049	0.001	-0.151	0.001	0.773	-0.003	0.373	-0.001	0.275	0.003	0.174	0	1.023	0.001	0.224	0.001	-0.15	0.009	0.0005	2.675	23.38
3.108	37.41	1.881	9.688	0.001	-0.025	-0.004	-0.125			6.40331	60.1095	-0.001	-0.327	3.524	62.286	0.001	-0.172	0.003	-0.201	0.001	0.923	-0.002	0.448	-0.001	0.225	0.003	0.224	0	1.099	0.001	0.248	0.001	-0.175	0.0095	0	2.677	23.43
3.109	37.337	1.882	9.564	0.001	-0.099	-0.004	-0.175			6.47062	60.7414	0	-0.251	3.525	62.2975	0.001	-0.172	0.007	-0.225	0.001	0.947	-0.003	0.348	-0.001	0.3	0.003	0.274	0	1.049	0.002	0.248	0	-0.15	0.0085	0.013	2.679	23.404
3.11	37.459	1.883	9.763	0.001	0.024	-0.004	-0.075			6.51452	60.9941	0	-0.277	3.526	62.385	0.001	-0.122	0.008	-0.101	0.001	0.923	-0.003	0.398	-0.001	0.225	0.003	0.248	0	1.123	0.001	0.125	0	-0.2	0.0095	-0.0625	2.68	23.43
3.111	37.459	1.884	9.664	0.002	-0.025	-0.005	-0.1			6.62572	61.2047	-0.001	-0.327	3.528	62.4225	0.001	-0.172	0.002	-0.075	0.001	0.897	-0.003	0.348	-0.002	0.275	0.003	0.199	0	1.023	0.001	0.224	0.001	-0.1	0.009	-0.087	2.681	23.38
3.113	37.583	1.886	9.713	0.001	-0.148	-0.004	-0.175			6.64913	60.6571	-0.001	-0.302	3.529	62.3725	0.001	-0.197	0.003	-0.201	0.001	0.923	-0.002	0.324	-0.001	0.325	0.003	0.423	0	1.023	0.001	0.199	0	-0.275	0.01	0	2.682	23.38
3.114	37.508	1.887	9.763	0.001	-0.124	-0.004	-0.075			6.70473	60.1938	-0.001	-0.327	3.53	62.4225	0.001	-0.197	0.004	-0.075	0.001	0.947	-0.003	0.497	-0.001	0.275	0.003	0.373	0	1.049	0.001	0.248	0.001	-0.175	0.009	-0.037	2.684	23.454
3.115	37.435	1.888	9.713	0.001	-0.075	-0.004	-0.125			6.74863	60.7414	-0.001	-0.302	3.532	62.572	0.002	-0.172	0.002	-0.225	0.001	1.022	-0.003	0.398	-0.001	0.375	0.003	0.373	0	1.023	0.001	0.248	0.001	-0.15	0.009	-0.062	2.684	23.554
3.116	37.681	1.889	9.738	0.001	-0.173	-0.004	0.026			6.7896	61.0784	-0.001	-0.352	3.533	62.4965	0.001	-0.197	0.007	-0.251	0.001	0.973	-0.003	0.298	-0.001	0.25	0.003	0.298	0	0.923	0.002	0.224	0.001	-0.175	0.009	-0.0995	2.685	23.53
3.118	37.558	1.891	9.738	0.001	-0.025	-0.004	0.026			6.8452	61.626	-0.001	-0.327	3.534	62.5845	0.001	-0.27	0.009	-0.125	0.001	1.022	-0.003	0.298	-0.001	0.15	0.003	0.248	0	0.999	0.001	0.224	0.001	-0.35	0.009	-0.0625	2.687	23.58
3.119	37.632	1.892	9.813	0.001	-0.173	-0.004	0			6.9008	62.0893	-0.001	-0.302	3.536	62.572	0.001	-0.197	0.004	-0.101	0.001	1.047	-0.002	0.348	-0.001	0.2	0.003	0.323	0	1.049	0.001	0.323	0.001	-0.325	0.0095	-0.112	2.688	23.58
3.12	37.484	1.893	9.787	0.001	-0.173	-0.005	0.3			6.96226	62.342	-0.001	-0.327	3.536	62.5465	0.001	-0.147	0.001	-0.025	0.001	1.022	-0.003	0.298	-0.002	0.35	0.003	0.224	0	1.073	0.001	0.224	0.002	-0.275	0.0095	-0.162	2.689	23.68
3.122	37.508	1.894	9.887	0.001	-0.075	-0.004	0.15			7.03834	62.7633	-0.001	-0.302	3.538	62.6955	0.002	-0.073	0.001	-0.101	0.002	1.022	-0.003	0.324	-0.002	0.225	0.003	0.248	0	0.949	0.001	0.125	0.002	-0.2	0.009	-0.125	2.69	23.63
3.122	37.706	1.896	9.837	0.001	-0.075	-0.005	0.25			7.11736	62.8896	-0.001	-0.227	3.539	62.709	0.001	0.049	0.002	0.124	0.001	1.047	-0.003	0.398	-0.001	0.225	0.003	0.274	0	1.073	0.002	0.323	0.001	-0.175	0.0085	-0.112	2.692	23.654
3.124	37.608	1.897	9.936	0.001	0	-0.004	0.276			7.17881	62.8896	-0.001	-0.227	3.54	62.6335	0.001	0.049	0.004	0.074	0.001	1.022	-0.003	0.398	-0.002	0.2	0.003	0.298	0	0.999	0.001	0.224	0.001	-0.075	0.0095	-0.137	2.693	23.604
3.125	37.657	1.898	9.787	0.001	-0.025	-0.005	0.376			7.20808	62.5105	-0.001	-0.302	3.542	62.7955	0.001	0.098	0.007	0.074	0.001	0.947	-0.003	0.448	-0.002	0.3	0.003	0.199	0	1.073	0.002	0.149	0	0.05	0.01	-0.087	2.694	23.73
3.126	37.681	1.899	9.837	0.001	0.123	-0.004	0.226			7.25783	61.626	-0.001	-0.151	3.543	62.7455	0.001	0.197	0.007	0.174	0.001	0.997	-0.004	0.348	-0.001	0.275	0.003	0.149	0	1.023	0.002	0.274	0	0	0.009	-0.037	2.696	23.68
3.128	37.731	1.9	10.036	0.001	0.123	-0.005	0.276			7.29587	60.8256	-0.001	-0.251	3.544	62.8565	0.002	0.147	0.023	0.124	0.001	1.072	-0.004	0.373	-0.001	0.275	0.002	0.248	0	1.049	0.002	0.373	0	0.2	0.0085	-0.1	2.697	23.754
3.128	37.657	1.901	9.962	0.001	0.198	-0.005	0.126			7.30758	59.3934	0	-0.201	3.545	62.782	0.003	0.049	0.013	0.1	0.001	1.097	-0.003	0.274	-0.001	0.325	0.003	0.274	0	1.099	0.001	0.274	0.001	0.126	0.0105	-0.087	2.698	23.754
3.131	37.731	1.903	9.887	0.001	0.148	-0.004	0.276			7.32513	57.203	-0.001	-0.251	3.547	62.782	0.004	0.147	0.006	0.1	0.001	1.047	-0.003	0.348	-0.002	0.4	0.003	0.174	0	0.949	0.001	0.274	0.001	0.2	0.0105	0	2.699	23.83
3.131	37.805	1.904	9.962	0.001	0.049	-0.004	0.2			7.31928	35.6024	-0.001	-0.327	3.548	62.845	0.003	0.049	0.017	0.1	0.001	1.097	-0.003	0.274	-0.001	0.2	0.003	0.274	0	1.073	0.001	0.323	0	0.126	0.0105	0	2.7	23.93
3.132	37.756	1.906	9.986	0.001	0.099	-0.005	0.226					-0.001	-0.327	3.549	62.857	0.004	0.123	0.034	0.174	0.001	1.122	-0.003	0.373	-0.001	0.275	0.003	0.149	0	1.049	0.001	0.423	0.001	0.126	0.0115	-0.012	2.702	23.88
3.133	37.903	1.907	10.061	0.001	0.148	-0.004	0.276					-0.001	-0.227	3.551	62.8445	0.003	0.123	0.013	0.074	0.001	1.222	-0.003	0.423	-0.002	0.325	0.003	0.248	0	1.073	0.002	0.224	0.001	0.1	0.0105	-0.075	2.704	23.83
3.135	37.953	1.908	10.111	0	0.099	-0.004	0.276					-0.001	-0.327	3.552	62.845	0.002	0.222	0.036	0.074	0.008	1.122	-0.003	0.373	-0.001	0.3	0.002	0.199	-0.001	1.073	0.002	0.274	0	-0.1	0.0105	-0.062	2.705	23.905
3.136	37.854	1.909	9.986	0.001	0.222	-0.004	0.2					-0.001	-0.227	3.552	62.956	0.002	0.123	0.034	0.024	0.105	1.146	-0.003	0.348	-0.002	0.275	0.003	0.248	0	1.049	0.001	0.099	0.001	0.176	0.0095	-0.05	2.706	23.905
3.138	37.854	1.911	10.011	0.001	0.099	-0.004	0.276					-0.001	-0.227	3.554	63.0305	0.004	0.074	0.023	-0.05	0.159	0.125	-0.003	0.523	-0.001	0.4	0.003	0.274	0	1.123	0.001	0.224	0.001	0.176	0.0095	-0.0875	2.706	24.08
3.139	37.928	1.912	9.986	0.001	0.222	-0.004	0.2					-0.001	-0.251	3.555	63.0065	0.004	0.049	0.035	0.05	0.215	-0.673	-0.004	0.423	-0.001	0.45	0.003	0.149	0	1.049	0.001	0.323	0.001	0.2	0.0105	-0.075	2.708	24.03
3.14	37.878	1.913	10.011	0.001	0.198	-0.004	0.126					0	-0.302	3.558	63.019	0.003	-0.049	0.037	0.074	0.244	0.249	-0.004	0.274	-0.002	0.3	0.003	0.224	0	1.173	0.002	0.373	0.001	0.176	0.0105	-0.05	2.709	23.98
3.141	38.075	1.914	10.085	0.001	0.198	-0.005	0.276					-0.001	-0.277	3.558	63.0685	0.003	0.123	0.025	-0.075	0.27	0.598	-0.004	0.324	-0.002	0.4	0.003	0.125	0	1.198	0.003	0.423	0.001	0.126	0.0105	-0.062	2.71	24.105
3.143	38.026	1.915	10.061	0.001	0.099	-0.004	0.2					0	-0.176	3.559	63.0685	0.003	-0.024	0.039	0.05	0.281	1.047	-0.004	0.448	-0.002	0.3	0.003	0.099	0	1.173	0.003	0.323	0.001	0.226	0.01	-0.012	2.712	24.08
3.144	37.977	1.917	10.061	0.001	0.321	-0.004	0.25					-0.002	-0.176	3.56	63.168	0.006	0.025	0.017	0.124	0.296	0.474	-0.004	0.497	-0.001	0.425	0.003	0.224	0	1.248	0.004	0.274	0.001	0.25	0.011	-0.025	2.714	24.055
3.145	38.125	1.918	10.085	0.001	0.123	-0.004	0.1					-0.001	-0.277	3.561	63.1815	0.002	0.025	0.013	0.124	0.303	0.648	-0.003	0.398	-0.002	0.3	0.003	0.199	0	1.073	0.004	0.323	0.001	0.126	0.01	0.088	2.715	24.03
3.145	38.002	1.919	10.234	0.001	0.172	-0.004	0.35					-0.001	-0.251	3.563	63.1805	0.002	-0.024	0.007	0.174	0.304	0.673	-0.004	0.423	-0.002	0.3	0.003	0.224	0	1.223	0.006	0.224	0.001	0.276	0.016	0.0505	2.715	24.03
3.147	38.125	1.92	10.16	0.001	0.123	-0.003	0.45					-0.001	-0.176	3.564	63.105	0.002	0.025	0.009	0.074	0.311	0.624	-0.003	0.324	-0.001	0.425	0.003	0.298	0	1.198	0.006	0.348	0.001	0.176	0.009	0.0875	2.717	24.105
3.148	38.026	1.921	10.185	0.001	0.271	-0.005	0.2					-0.002	-0.251	3.566	63.2305	0.001	0.197	-0.001	0.15	0.315	0.923	-0.003	0.448	-0.001	0.425	0.003	0.224	0	1.148	0.008	0.323	0.001	0.126	0.013	0.1005	2.718	24.255
3.15	38.075	1.923	10.185	0.001	0.099	-0.004	0.276					-0.001	-0.227	3.567	63.2185	0.001	0.197	0	0.174	0.316	1.297	-0.003	0.423	-0.001	0.475	0.003	0.174	0	1.348	0.009	0.323	0.001	0.326	0.01	0.063	2.719	24.155
3.151	38.125	1.924	10.135	0.001	0.123	-0.004	0.226					-0.002	-0.227	3.568	63.267	0.001	0.173	0.001	0.124	0.319	0.973	-0.003	0.398	-0.002	0.375	0.003	0.174	0	1.223	0.009	0.348	0.001	0.2	0.0105	0.0755	2.721	24.305
3.152	38.15	1.926	10.16	0.001	0.148	-0.004	0.176					-0.002	-0.277	3.569	63.3545	0.001	0.147	0.001	0.174	0.317	1.371	-0.003	0.348	-0.002	0.475	0.003	0.149	0	1.223	0.01	0.447	0.001	0.25	0.009	0.15	2.722	24.255
3.153	38.321	1.927	10.21	0.001	0.247	-0.004	0.25					-0.001	-0.176	3.57	63.3915	0.001	0.197	0.003	0.1	0.321	1.022	-0.004	0.448	-0.002	0.475	0.003	0.149	0	1.198	0.011	0.373	0	0.2	0.0095	0.0875	2.723	24.28
3.155	37.977	1.928	10.284	0.001	0.247	-0.004	0.276					-0.001	-0.126	3.571	63.38	0.001	0.147	0	0.05	0.316	1.646	-0.004	0.398	-0.002	0.575	0.003	0.224	0	1.223	0.011	0.423	0	0.076	0.0095	0.125	2.725	24.18
3.156	38.075	1.929	10.334	0.001	0.148	-0.004	0.3					-0.002	-0.277	3.573	63.4165	0	0.147	0.001	0.124	0.319	1.546	-0.004	0.497	-0.001	0.4	0.003	0.323	0	1.223	0.012	0.348	0.001	0.126	0.009	0.175	2.725	24.18
3.157	38.321	1.93	10.409	0.002	0.247	-0.004	0.25					-0.002	-0.151	3.574	63.4295	0.001	0.098	0	0.124	0.313	1.92	-0.004	0.398	-0.001	0.425	0.003	0.174	0	1.198	0.012	0.496	0.001	0.126	0.0095	0.15	2.727	24.255
3.159	38.223	1.932	10.284	0.001	0.222	-0.005	0.176					-0.001	-0.227	3.575	63.429	0.001	0.074	0	0.174	0.315	1.92	-0.003	0.348	-0.001	0.45	0.003	0.149	0.001	1.173	0.013	0.348	0	0.15	0.0095	0.2125	2.728	24.331
3.16	38.248	1.933	10.359	0.001	0.198	-0.004	0.326					-0.002	-0.176	3.577	63.467	0.001	0.222	0	0.15	0.309	2.269	-0.004	0.473	-0.001	0.45	0.004	0.274	0.001	1.223	0.013	0.423	0.001	0.15	0.01	0.125	2.729	24.331
3.161	38.272	1.934	10.359	0.001	0.172	-0.004	0.3					-0.001	-0.227	3.577	63.4915	0.001	0.147	0	0	0.311	2.119	-0.003	0.572	-0.002	0.425	0.003	0.199	0	1.273	0.013	0.373	0.001	0.15	0.009	0.2	2.731	24.305
3.162	38.272	1.936	10.383	0.001	0.123	-0.004	0.3					-0.001	-0.176	3.579	63.6035	0.001	0.147	0	0.024	0.313	2.069	-0.004	0.423	-0.002	0.4	0.003	0.174	0	1.248	0.013	0.373	0.001	0.1	0.0095	0.187	2.733	24.405
3.163	38.445	1.937	10.409	0.002	0.074	-0.004	0.226					-0.001	-0.227	3.58	63.554	0.001	0.098	0.001	0.074	0.309	2.194	-0.003	0.523	-0.002	0.45	0.003	0.298	0	1.323	0.013	0.397	0	0.15	0.0105	0.1875	2.733	24.455
3.165	38.42	1.937	10.458	0.001	0.198	-0.004	0.25					0	-0.126	3.581	63.6535	0	0.197	0	0.124	0.31	2.019	-0.003	0.523	-0.001	0.575	0.003	0.274	0	1.298	0.013	0.447	0.001	0.176	0.0105	0.137	2.734	24.455
3.166	38.445	1.939	10.359	0.001	0.099	-0.004	0.25					0	-0.151	3.583	63.629	0.001	0.173	0.002	0.1	0.31	2.095	-0.003	0.572	-0.002	0.5	0.003	0.248	0	1.273	0.014	0.472	0.001	0.2	0.01	0.1625	2.735	24.405
3.167	38.544	1.94	10.409	0.001	0.099	-0.004	0.176					-0.001	-0.227	3.584	63.7155	0.001	0.123	0	0.05	0.316	1.67	-0.002	0.497	-0.002	0.5	0.003	0.348	0	1.223	0.013	0.423	0	0.126	0.011	0.1995	2.736	24.481
3.168	38.42	1.942	10.558	0.001	0.198	-0.004	0.15					-0.001	-0.201	3.585	63.6785	0.001	0.025	0.001	0.1	0.322	1.297	-0.004	0.598	-0.002	0.45	0.004	0.224	0	1.372	0.013	0.496	0.001	0.176	0.011	0.187	2.738	24.381
3.17	38.494	1.943	10.483	0.001	0.247	-0.004	0.15					-0.001	-0.151	3.587	63.7535	0.001	0.074	0.005	0	0.322	1.321	-0.003	0.547	-0.001	0.475	0.003	0.199	0	1.248	0.013	0.447	0.001	0.076	0.011	0.225	2.739	24.355
3.171	38.593	1.944	10.532	0.001	0.148	-0.004	0.276					-0.001	-0.302	3.588	63.6785	0.002	0.074	0.006	0.124	0.314	1.87	-0.004	0.547	-0.003	0.375	0.003	0.224	0	1.298	0.013	0.373	0.002	0.05	0.011	0.212	2.74	24.581
3.172	38.544	1.946	10.508	0.001	0.049	-0.004	0.226					-0.001	-0.201	3.589	63.728	0.001	0.049	0.004	0.024	0.321	1.321	-0.003	0.497	-0.001	0.475	0.003	0.199	0.001	1.323	0.013	0.373	0.001	0.05	0.01	0.2125	2.742	24.431
3.174	38.469	1.947	10.632	0.001	0.074	-0.004	0.276					-0.002	-0.227	3.59	63.765	0.001	0.147	0.001	0.124	0.326	1.222	-0.003	0.473	-0.001	0.45	0.003	0.298	0	1.198	0.013	0.423	0.001	0.026	0.0115	0.25	2.743	24.481
3.174	38.642	1.948	10.508	0.001	0.123	-0.004	0.25					-0.001	-0.251	3.592	63.8275	0.001	0.098	0.004	0.2	0.326	1.347	-0.003	0.398	-0.002	0.425	0.003	0.224	0	1.173	0.012	0.373	0.001	0.1	0.012	0.063	2.744	24.605
3.176	38.544	1.949	10.607	0.001	0.222	-0.004	0.276					-0.001	-0.151	3.593	63.865	0.001	0.049	0.001	0.1	0.321	1.646	-0.003	0.398	-0.001	0.425	0.003	0.224	0	1.223	0.012	0.298	0.001	0.15	0.0105	0.1995	2.746	24.581
3.177	38.544	1.951	10.582	0.001	0.123	-0.004	0.226					-0.002	-0.251	3.594	63.8645	0.001	0.123	0.003	0.15	0.323	1.596	-0.004	0.473	-0.002	0.375	0.003	0.248	0	1.273	0.011	0.274	0.001	0.126	0.0105	0.2245	2.747	24.581
3.178	38.691	1.952	10.607	0.001	0.099	-0.004	0.226					-0.001	-0.251	3.595	63.84	0.001	0.197	0.006	0.15	0.324	1.471	-0.003	0.398	-0.001	0.475	0.003	0.199	0	1.148	0.011	0.248	0.001	0.076	0.012	0.2	2.748	24.581
3.179	38.715	1.953	10.508	0.001	0.198	-0.004	0.25					-0.001	-0.201	3.596	63.9515	0.002	0.123	0.004	0.074	0.318	1.696	-0.003	0.348	-0.002	0.425	0.003	0.298	0.001	1.248	0.01	0.248	0.003	0.126	0.012	0.0995	2.749	24.655
3.18	38.666	1.954	10.632	0.001	-0.049	-0.004	0.276					-0.001	-0.227	3.597	63.9885	0.002	0.173	0.005	0.124	0.32	1.67	-0.003	0.348	-0.001	0.325	0.003	0.224	0	1.248	0.01	0.199	0.001	0.15	0.012	0.1125	2.75	24.705
3.182	38.79	1.955	10.707	0.001	0.247	-0.005	0.126					-0.001	-0.201	3.599	64.0515	0.001	0.074	0.012	0.05	0.319	1.82	-0.003	0.175	-0.002	0.15	0.003	0.224	0	1.148	0.009	0.323	0.001	0.126	0.012	0.162	2.752	24.655
3.183	38.715	1.957	10.731	0.001	0.198	-0.004	0.326					-0.001	-0.227	3.61	64.3	0.002	0.271	0.01	0.024	0.314	2.069	-0.004	0.175	-0.002	0.25	0.003	0.472	0.001	1.223	0.008	0.149	0.002	0.126	0.0145	0.1005	2.753	24.631
3.184	38.912	1.958	10.707	0.001	0.074	-0.004	0.25					-0.001	-0.227	3.62	64.5	0.001	0.222	0.01	0.124	0.314	2.119	-0.003	0.224	-0.001	0.3	0.003	0.149	0	1.298	0.009	0.174	0.001	0.176	0.018	0.15	2.754	24.731
3.185	38.814	1.959	10.731	0.001	0.172	-0.004	0.2					0	-0.201	3.63	65	0.002	0.173	0.002	0.1	0.313	2.119	-0.003	0.199	-0.002	0.175	0.003	0.174	0	1.223	0.008	0.099	0.001	0.226	0.012	0.0755	2.755	24.731
3.186	38.765	1.96	10.681	0.001	0.148	-0.005	0.25					0	-0.277	3.64	66	0.002	0.197	0.004	0.124	0.315	1.87	-0.003	0.224	-0.002	0.225	0.003	0.298	0	1.173	0.007	0.05	0.001	0.226	0.014	0.05	2.757	24.755
3.188	38.863	1.962	10.707	0.001	0.148	-0.004	0.2					0	-0.352	3.65	67	0.002	0.295	0.005	0.074	0.319	1.621	-0.003	0.099	-0.001	0.175	0.003	0.174	0	1.248	0.007	0.05	0.002	0.25	0.0155	0.1375	2.758	24.781
3.189	38.814	1.963	10.781	0.001	0.099	-0.004	0.25					-0.001	-0.201	3.66	68	0.002	0.295	0.013	0.124	0.318	1.621	-0.003	0.099	-0.002	0.125	0.003	0.323	0	1.273	0.006	0.05	0.002	0.176	0.015	0.0625	2.759	24.755
3.191	38.912	1.964	10.756	0.001	0.222	-0.004	0.2					-0.001	-0.277	3.67	68	0.001	0.295	0.001	0.174	0.322	1.471	-0.004	0.199	-0.002	0.2	0.003	0.397	0	1.223	0.005	0.075	0.002	0.2	0.013	0.1125	2.76	24.906
3.192	38.888	1.965	10.731	0	0.148	-0.004	0.3					-0.001	-0.277	3.68	68	0.001	0.246	0.003	0.15	0.321	1.471	-0.003	0.199	-0.001	0.15	0.003	0.248	0.001	1.248	0.006	-0.024	0.001	0.2	0.0135	0.1875	2.762	24.781
3.193	38.938	1.967	10.707	0.001	0.198	-0.005	0.3					0	-0.251	3.69		0	0.271	0.003	0.224	0.325	1.347	-0.003	0.199	-0.001	0.1	0.003	0.149	0	1.348	0.003	-0.024	0.002	0.25	0.0125	0.25	2.763	25.006
3.194	38.912	1.968	10.881	0.001	0.296	-0.005	0.3					0	-0.201	3.7	68	0.001	0.442	0.002	0.174	0.322	1.895	-0.004	0.199	-0.002	0.2	0.003	0.274	0	1.273	0.003	0.025	0.001	0.2	0.013	0.2125	2.764	24.931
3.195	38.987	1.969	10.881	0.001	0.247	-0.005	0.4					-0.001	-0.251	3.72	69	0.001	0.32	0.001	0.174	0.322	1.546	-0.003	0.149	-0.001	0.2	0.003	0.224	0	1.372	0.003	0.05	0.002	0.3	0.0125	0.1875	2.765	25.006
3.196	39.036	1.97	10.806	0.001	0.172	-0.004	0.35					-0.001	-0.302	3.75	70	0.001	0.222	0.002	0.05	0.315	1.272	-0.003	0.125	-0.002	0.2	0.003	0.224	0	1.273	0.002	-0.099	0.001	0.2	0.0125	0.2245	2.766	24.956
3.198	39.011	1.972	10.806	0.001	0.247	-0.005	0.276					-0.001	-0.251	3.76	70.3	0.001	0.197	0.003	0.274	0.316	1.321	-0.002	0.099	-0.002	0.225	0.003	0.323	0	1.273	0.003	0.025	0	0.326	0.0135	0.2625	2.768	25.006
3.2	39.085	1.973	10.905	0.001	0.172	-0.005	0.4					-0.001	-0.176	3.77	70.6	0.001	0.295	0.002	0.174	0.311	1.247	-0.004	0.175	-0.002	0.225	0.003	0.199	0	1.198	0.002	-0.099	0	0.4	0.013	0.212	2.769	24.856
3.2	39.085	1.974	10.83	0.001	0.247	-0.005	0.326					-0.002	-0.201	3.78	70.8	0.001	0.123	0.001	0.224	0.31	1.222	-0.003	0.099	-0.001	0.275	0.003	0.274	0	-0.025	0.003	-0.024	0.001	0.2	0.0135	0.187	2.771	24.981
3.202	39.109	1.975	10.98	0.001	0.494	-0.005	0.276					-0.002	-0.201	3.8	72	0.001	0.173	0.005	0.174	0.309	1.146	-0.004	0	-0.002	0.25	0.003	0.174	0	0.024	0.003	-0.05	0	0.3	0.0115	0.1745	2.771	25.131
3.203	39.233	1.976	10.955	0.001	0.37	-0.004	0.376					-0.002	-0.201	3.8	72	0.001	0.369	0.004	0.224	0.304	0.997	-0.003	0.025	-0.002	0.3	0.003	0.248	0	-0.05	0.004	-0.05	0	0.25	0.014	0.225	2.772	25.106
3.204	39.233	1.977	10.931	0.001	0.321	-0.005	0.4					-0.001	-0.251	3.85	73	0.001	0.271	0.006	0.324	0.298	1.122	-0.005	-0.024	-0.002	0.4	0.003	0.199	0	0.024	0.005	-0.074	0	0.026	0.013	0.262	2.774	25.081
3.206	39.159	1.979	10.905	0.001	0.321	-0.004	0.4					-0.002	-0.201	3.87	73.5	0.002	0.246	0.005	0.274	0.303	1.097	-0.004	0.125	-0.001	0.3	0.004	0.323	0	0.1	0.005	-0.024	0	0.126	0.013	0.2495	2.775	25.156
3.207	39.208	1.98	10.98	0.001	0.198	-0.004	0.376					-0.002	-0.227	3.89	73.9	0.001	0.246	0.002	0.274	0.299	1.072	-0.003	0	-0.001	0.325	0.003	0.174	0.001	0.15	0.005	-0.074	0	0.126	0.014	0.25	2.776	25.056
3.208	39.306	1.981	10.98	0.001	0.198	-0.004	0.3					-0.001	-0.201	3.9	74	0.001	0.393	0.004	0.399	0.295	0.997	-0.004	0	-0.001	0.325	0.003	0.323	0	0	0.005	0.05	0	0.076	0.0135	0.2875	2.777	25.081
3.209	39.257	1.983	11.104	0.001	0.222	-0.005	0.4					0	-0.277	4	76	0.001	0.271	0	0.2	0.29	0.997	-0.003	0.125	-0.002	0.375	0.002	0.348	0	-0.025	0.006	0.149	0	0.026	0.014	0.3245	2.778	25.306
3.211	39.282	1.984	11.054	0.001	0.172	-0.004	0.326					-0.002	-0.201	4.1	78	0.001	0.393	0.001	0.324	0.292	1.022	-0.004	0.05	-0.002	0.25	0.003	0.348	0	0.024	0.007	0.05	0	0.026	0.0125	0.287	2.78	25.156
3.212	39.43	1.985	11.08	0.001	0.296	-0.004	0.376					-0.001	-0.201	4.2	80	0.001	0.271	0	0.15	0.289	1.022	-0.003	0.149	-0.002	0.325	0.003	0.373	0	-0.1	0.008	0.174	0	0	0.0135	0.2245	2.782	25.231
3.213	39.306	1.986	11.08	0.001	0.049	-0.005	0.35					0	-0.251	4.3	83	0	0.222	0.001	0.25	0.291	1.047	-0.004	0	-0.001	0.4	0.003	0.298	0	-0.1	0.007	0.174	0	0	0.013	0.2745	2.782	25.282
3.214	39.405	1.988	11.08	0.001	0.074	-0.005	0.476					-0.001	-0.277	4.35	84.5	0.001	0.344	0.001	0.324	0.294	1.146	-0.003	-0.099	-0.001	0.35	0.003	0.224	0	-0.05	0.008	0.274	0.001	-0.1	0.0135	0.1755	2.784	25.081
3.215	39.454	1.99	11.08	0.001	0.148	-0.004	0.426					0	-0.227	4.39	85.9	0.001	0.271	0.001	0.25	0.293	1.196	-0.003	-0.05	-0.002	0.275	0.003	0.373	0	0.024	0.009	0.298	0	-0.024	0.0125	0.2125	2.785	25.332
3.217	39.43	1.991	11.229	0.001	-0.025	-0.004	0.4					-0.001	-0.377	4.4	86	0.001	0.246	0	0.25	0.295	1.222	-0.004	-0.05	-0.001	0.275	0.003	0.224	0	0.05	0.01	0.397	0	-0.1	0.013	0.2995	2.786	25.282
3.218	39.405	1.992	11.179	0.001	0.024	-0.004	0.426					-0.001	-0.302	4.5	88.3	0	0.271	-0.001	0.299	0.296	1.421	-0.004	0.025	-0.001	0.25	0.003	0.373	0	-0.1	0.012	0.274	0	-0.075	0.013	0.1995	2.787	25.181
3.219	39.504	1.992	11.179	0.001	-0.025	-0.005	0.35					-0.001	-0.277	4.501	88.4	0.001	0.271	0	0.349	0.3	1.571	-0.004	-0.024	-0.002	0.3	0.003	0.248	0	-0.05	0.013	0.224	0.001	-0.075	0.012	0.2495	2.789	25.356
3.221	39.479	1.994	11.203	0.001	0	-0.004	0.35					-0.001	-0.227	4.501	88.5235	0.001	0.246	0	0.25	0.303	1.447	-0.003	0.099	-0.002	0.3	0.003	0.323	0	-0.1	0.014	0.447	0	-0.1	0.013	0.1495	2.79	25.332
3.222	39.454	1.995	11.179	0.001	0.049	-0.005	0.426					-0.001	-0.277	4.502	88.462	0.001	0.222	0	0.299	0.309	1.67	-0.004	0.149	-0.001	0.3	0.003	0.323	0	-0.025	0.016	0.298	0.001	0	0.0125	0.1625	2.792	25.406
3.223	39.479	1.997	11.253	0.001	-0.124	-0.004	0.376					-0.002	-0.277	4.504	88.561	0.001	0.246	0	0.25	0.313	1.596	-0.003	0.05	-0.001	0.35	0.003	0.248	0	-0.05	0.017	0.248	0	-0.05	0.013	0.0875	2.793	25.432
3.224	39.578	1.997	11.278	0.001	-0.049	-0.004	0.35					-0.001	-0.302	4.505	88.549	0	0.32	0	0.174	0.32	1.596	-0.004	0.224	-0.002	0.3	0.004	0.298	0	-0.075	0.017	0.323	0	-0.1	0.013	0.1245	2.794	25.406
3.226	39.528	1.999	11.229	0.001	-0.124	-0.004	0.45					-0.001	-0.302	4.507	88.573	0.001	0.123	0	0.324	0.326	1.72	-0.003	0.249	-0.002	0.225	0.003	0.373	0	-0.05	0.02	0.397	0.001	-0.175	0.0135	0	2.795	25.432
3.226	39.504	2	11.179	0.001	-0.049	-0.004	0.4					0	-0.327	4.508	88.623	0.001	0.222	0	0.25	0.336	1.696	-0.004	0.224	-0.002	0.325	0.003	0.248	0	0	0.022	0.298	0	0	0.0135	-0.037	2.796	25.507
3.228	39.652	2.001	11.229	0.001	-0.025	-0.004	0.326					-0.001	-0.201	4.509	88.635	0.001	0.173	0	0.2	0.342	1.92	-0.004	0.249	-0.002	0.175	0.003	0.323	0	-0.1	0.024	0.348	0.001	-0.125	0.0135	-0.0625	2.798	25.456
3.229	39.775	2.003	11.352	0.001	-0.049	-0.004	0.426					-0.001	-0.327	4.51	88.6735	0.001	0.049	0.001	0.25	0.354	1.796	-0.004	0.324	-0.002	0.175	0.003	0.248	0	-0.025	0.026	0.373	0.001	-0.25	0.0135	0.0875	2.799	25.607
3.231	39.676	2.004	11.203	0.001	-0.049	-0.004	0.3					-0.001	-0.327	4.511	88.748	0.001	0.123	0.001	0.374	0.363	1.845	-0.004	0.398	-0.002	0.2	0.003	0.274	0	-0.125	0.028	0.298	0.001	-0.2	0.0135	-0.0005	2.801	25.507
3.232	39.652	2.005	11.229	0.001	0.024	-0.004	0.3					-0.001	-0.277	4.513	88.7355	0.001	0.173	0.002	0.2	0.375	2.145	-0.004	0.398	-0.002	0.325	0.003	0.373	0	-0.15	0.029	0.298	0.001	-0.15	0.0145	-0.0375	2.801	25.657
3.233	39.725	2.007	11.352	0.002	-0.099	-0.003	0.426					0	-0.302	4.514	88.823	0.001	0.147	0.007	0.15	0.386	1.945	-0.004	0.324	-0.002	0.35	0.003	0.174	0	-0.025	0.032	0.323	0.001	-0.2	0.0135	0.0125	2.803	25.582
3.235	39.725	2.007	11.378	0.001	-0.075	-0.003	0.3					-0.001	-0.176	4.515	88.8225	0.001	0.222	0.003	0.1	0.401	2.145	-0.004	0.348	-0.002	0.3	0.003	0.274	0	0	0.034	0.224	0	-0.125	0.014	0.0125	2.804	25.632
3.235	39.8	2.01	11.427	0.001	-0.148	-0.004	0.25					0	-0.227	4.517	88.8225	0.001	0.246	0.004	0.2	0.414	2.095	-0.004	0.298	-0.001	0.3	0.003	0.298	0	-0.1	0.037	0.323	0	-0.175	0.0135	-0.0255	2.805	25.657
3.237	39.8	2.01	11.303	0.001	0.049	-0.002	0.4					-0.001	-0.176	4.518	88.8345	0.002	0.197	0.003	0.1	0.429	2.344	-0.004	0.423	-0.001	0.2	0.003	0.248	0	-0.1	0.038	0.323	0	-0.2	0.0135	0.0745	2.807	25.732
3.238	39.824	2.012	11.427	0.001	0.024	-0.001	0.276					0	-0.302	4.519	88.846	0.001	0.173	0.002	0.2	0.445	2.318	-0.004	0.348	-0.002	0.3	0.003	0.248	0	-0.075	0.039	0.224	0.001	-0.275	0.0135	0.0255	2.808	25.732
3.239	39.824	2.013	11.378	0.001	0.099	0.003	0.2					-0.001	-0.201	4.521	88.9095	0.002	0.393	0.003	0.124	0.465	2.569	-0.003	0.423	-0.002	0.2	0.003	0.199	0	-0.125	0.039	0.274	0	-0.25	0.0135	0.0625	2.809	25.632
3.24	39.922	2.015	11.527	0.001	0.123	0.008	0.25					0	-0.302	4.522	88.9465	0.001	0.147	0.006	-0.025	0.487	2.619	-0.004	0.423	-0.001	0.25	0.003	0.323	0	-0.1	0.038	0.323	0.001	-0.1	0.0135	0.1125	2.81	25.782
3.242	39.849	2.016	11.601	0.001	0.148	0.013	0.276					0	-0.151	4.523	88.9715	0.001	0.222	0.007	0.25	0.512	2.942	-0.003	0.473	-0.002	0.325	0.003	0.199	0	-0.075	0.035	0.323	0	0	0.0135	0.125	2.811	25.808
3.243	39.922	2.017	11.527	0.001	0.099	0.016	0.276					0	-0.251	4.524	88.934	0.001	0.147	0.009	0.124	0.533	3.017	-0.004	0.324	-0.001	0.3	0.003	0.224	0	-0.025	0.034	0.348	0	0	0.0135	0.1125	2.813	25.732
3.244	39.972	2.018	11.551	0.001	0.271	0.022	0.3					0	-0.352	4.526	88.9835	0.001	0.123	0.002	0.1	0.56	3.141	-0.003	0.373	-0.002	0.3	0.003	0.298	0	-0.025	0.031	0.323	0	0.176	0.0135	0.1125	2.814	25.782
3.245	39.898	2.019	11.501	0.002	0.172	0.027	0.35					-0.001	-0.277	4.526	89.021	0	0.147	0.004	0.074	0.586	3.391	-0.004	0.373	-0.002	0.2	0.003	0.274	0	0.05	0.029	0.274	0	0.076	0.0135	0.1	2.815	25.932
3.247	40.046	2.021	11.501	0	0.148	0.033	0.1					0	-0.201	4.528	89.0585	0.001	0.222	0.004	0.124	0.614	3.64	-0.003	0.373	-0.002	0.375	0.003	0.224	0	-0.1	0.025	0.522	0	0.1	0.0135	0.0875	2.816	25.758
3.248	40.021	2.022	11.65	0.001	0.172	0.042	0.376					-0.001	-0.302	4.529	89.1455	0.001	0.246	0	0.15	0.64	3.789	-0.004	0.398	-0.002	0.275	0.003	0.199	0	-0.025	0.022	0.472	0.001	0.2	0.0135	0.05	2.818	25.832
3.249	40.07	2.023	11.601	0.001	0.198	0.051	0.3					0	-0.277	4.53	89.1455	0.001	0.147	0.001	0.1	0.673	4.09	-0.004	0.324	-0.001	0.35	0.003	0.149	0	-0.1	0.019	0.447	0.001	0.076	0.0135	0.0875	2.818	25.882
3.25	40.046	2.025	11.626	0.001	0.172	0.059	0.2					-0.001	-0.327	4.531	89.1825	0.001	0.025	0.003	0.124	0.7	4.339	-0.003	0.348	-0.001	0.25	0.003	0.174	0	-0.125	0.014	0.274	0.001	0.15	0.0135	0.0875	2.82	26.008
3.252	40.07	2.026	11.551	0.001	0.172	0.066	0.45					-0.001	-0.302	4.534	89.145	0.001	-0.024	0.001	0	0.725	4.538	-0.003	0.324	-0.001	0.3	0.004	0.099	0	0	0.012	0.522	0.001	0.05	0.0135	0.0005	2.821	25.882
3.253	40.169	2.027	11.551	0.001	0.148	0.077	0.3					-0.001	-0.352	4.534	89.171	0.001	0.123	0	0.024	0.751	4.788	-0.003	0.398	-0.001	0.375	0.003	0.099	0	-0.075	0.007	0.373	0.001	0.076	0.0135	-0.05	2.822	25.908
3.254	40.194	2.028	11.65	0.001	0.123	0.087	0.25					-0.001	-0.277	4.536	89.195	0.001	0.098	0	0.1	0.778	5.061	-0.003	0.398	-0.001	0.275	0.003	0.298	0	-0.15	0.005	0.472	0.001	0.026	0.0135	-0.0125	2.823	25.882
3.255	40.145	2.029	11.775	0.001	0.123	0.097	0.276					-0.002	-0.201	4.537	89.2325	0.003	0.123	0	0.05	0.806	5.386	-0.003	0.324	-0.001	0.25	0.003	0.125	0	-0.175	0.002	0.472	0.001	0.15	0.0135	-0.037	2.825	26.008
3.257	40.194	2.031	11.799	0.001	0.148	0.108	0.25					-0.001	-0.352	4.538	89.357	0.001	0.222	0	0.05	0.829	5.561	-0.003	0.324	-0.001	0.3	0.003	0.149	0	-0.05	-0.001	0.447	0.001	0.1	0.013	-0.087	2.827	26.032
3.258	40.119	2.033	11.576	0.001	0.222	0.119	0.276					-0.001	-0.302	4.539	89.2575	0.001	0.074	0.001	0.174	0.849	5.81	-0.004	0.274	-0.001	0.275	0.003	0.174	0	-0.075	-0.004	0.472	0.001	0.126	0.012	-0.112	2.827	26.008
3.259	40.218	2.034	11.65	0.001	0.222	0.13	0.25					0	-0.227	4.54	89.369	0.001	-0.024	0.001	0.074	0.872	6.209	-0.004	0.249	-0.002	0.325	0.003	0.125	0	0	-0.006	0.447	0.001	0	0.013	-0.125	2.828	26.058
3.261	40.391	2.034	11.551	0.001	0.172	0.141	0.276					0	-0.352	4.542	89.4315	0.001	0.098	0.001	0.124	0.896	6.683	-0.003	0.373	-0.002	0.275	0.003	0.149	0	-0.05	-0.009	0.397	0.001	0.1	0.0135	-0.037	2.83	25.958
3.262	40.316	2.035	11.626	0.001	0.172	0.154	0.426					-0.001	-0.302	4.542	89.332	0.001	0.197	0.001	0.024	0.924	6.832	-0.003	0.348	-0.002	0.175	0.003	0.075	0	-0.15	-0.012	0.472	0.001	0.1	0.0135	0.075	2.831	25.982
3.264	40.316	2.037	11.7	0.001	0.222	0.166	0.25					0	-0.227	4.544	89.357	0.001	0.147	-0.001	0.124	0.942	6.733	-0.003	0.348	-0.001	0.275	0.003	0.248	0	0.05	-0.013	0.423	0.001	0.126	0.013	0.0005	2.832	25.982
3.264	40.415	2.038	11.775	0.001	0.222	0.18	0.4					-0.001	-0.277	4.545	89.37	0.002	0.074	0.003	-0.025	0.946	6.782	-0.003	0.423	-0.001	0.225	0.003	0.248	0	-0.05	-0.016	0.546	0.001	0.076	0.013	-0.0375	2.833	26.158
3.265	40.316	2.039	11.775	0.001	0.123	0.194	0.376					-0.001	-0.327	4.546	89.5185	0.001	0.222	0	0.124	0.943	6.757	-0.003	0.398	-0.002	0.35	0.003	0.174	0	-0.15	-0.017	0.596	0.001	0.1	0.013	-0.0245	2.835	26.208
3.267	40.489	2.04	11.7	0.001	0.172	0.212	0.276					-0.002	-0.251	4.547	89.468	0.001	0.123	0.004	0.05	0.937	6.408	-0.003	0.348	-0.002	0.275	0.003	0.199	0	-0.1	-0.019	0.496	0.001	0.026	0.0135	-0.062	2.836	26.158
3.268	40.415	2.042	11.899	0.001	0.172	0.225	0.45					-0.002	-0.251	4.549	89.506	0.001	0.197	0.014	-0.025	0.929	6.283	-0.003	0.274	-0.002	0.3	0.003	0.174	0	-0.025	-0.02	0.596	0.001	0.026	0.0125	0	2.838	26.182
3.269	40.538	2.043	11.998	0.001	0.123	0.242	0.5					-0.001	-0.302	4.55	89.531	0.002	0.049	0.008	0.05	0.919	6.209	-0.003	0.324	-0.001	0.35	0.003	0.248	0	0.024	-0.021	0.571	0.001	0.15	0.0135	-0.012	2.838	26.108
3.271	40.44	2.045	11.825	0.001	0.222	0.259	0.4					-0.001	-0.302	4.551	89.618	0.001	0.147	0.01	0.074	0.91	5.81	-0.003	0.473	-0.002	0.325	0.003	0.099	0	-0.025	-0.023	0.472	0	0.176	0.0135	-0.025	2.84	26.158
3.271	40.489	2.045	11.998	0.001	0.099	0.274	0.476					-0.002	-0.277	4.553	89.618	0.001	0.147	0.001	0.124	0.9	5.71	-0.003	0.373	-0.002	0.25	0.003	0.174	0	-0.05	-0.024	0.671	0	0.176	0.0135	0.1375	2.841	26.233
3.273	40.366	2.047	11.948	0.001	0.148	0.29	0.626					-0.001	-0.277	4.554	89.6185	0.002	0.197	0	-0.05	0.885	5.561	-0.004	0.423	-0.001	0.35	0.003	0.274	0	0.074	-0.025	0.671	0.001	0.176	0.013	0.1	2.842	26.283
3.274	40.489	2.048	11.924	0.001	0.074	0.307	0.65					-0.001	-0.227	4.555	89.6185	0.001	0.197	0.001	0.15	0.876	5.336	-0.004	0.398	-0.002	0.275	0.003	0.224	0	0	-0.026	0.646	0.001	0.15	0.014	0.0625	2.843	26.258
3.275	40.612	2.049	11.924	0	0.148	0.328	0.7					-0.001	-0.227	4.556	89.6675	0.001	0.147	0	0.074	0.864	5.336	-0.003	0.423	-0.002	0.3	0.003	0.149	0	-0.2	-0.028	0.596	0	0.15	0.014	0.1625	2.844	26.308
3.276	40.637	2.051	11.874	0.001	0.222	0.339	0.776					-0.001	-0.227	4.558	89.817	0.001	0.074	0.001	0.224	0.855	5.236	-0.003	0.373	-0.002	0.275	0.003	0.075	0	-0.125	-0.028	0.646	0	0.176	0.013	0.175	2.846	26.283
3.278	40.588	2.052	11.998	0.001	0.222	0.356	0.802					-0.001	-0.176	4.559	89.7425	0.001	0.123	0.002	-0.025	0.846	4.912	-0.004	0.373	-0.001	0.325	0.003	0.125	0	0	-0.029	0.621	0	0.176	0.0135	0.1375	2.847	26.308
3.279	40.76	2.053	11.998	0.001	0.148	0.374	0.7					0	-0.327	4.56	89.8785	0.001	0.049	0	0.174	0.838	4.837	-0.004	0.423	-0.002	0.425	0.003	0.149	0.001	-0.05	-0.029	0.596	0.001	0.026	0.013	0.0125	2.848	26.358
3.28	40.809	2.054	12.023	0.001	0.247	0.391	0.926					-0.001	-0.327	4.561	89.867	0.001	0.098	0.001	0.274	0.831	4.738	-0.003	0.373	-0.002	0.275	0.003	0.248	0	-0.15	-0.03	0.646	0	0.176	0.014	0.1125	2.849	26.308
3.281	40.735	2.056	12.123	0.001	0.172	0.409	0.852					-0.001	-0.302	4.563	89.8665	0.001	0.147	0	0.05	0.826	4.662	-0.004	0.398	-0.002	0.25	0.003	0.174	0	-0.025	-0.03	0.646	0	0.126	0.013	0.0505	2.851	26.408
3.283	40.76	2.057	12.023	0.001	0.247	0.423	1.002					0	-0.277	4.564	89.854	0.001	0	0	0.05	0.821	4.463	-0.003	0.497	-0.002	0.325	0.003	0.298	0	-0.05	-0.032	0.696	0.001	0.176	0.0135	0.0625	2.852	26.558
3.284	40.809	2.057	12.048	0.001	0.172	0.446	1.026					0	-0.201	4.565	89.9165	0.001	0.173	0	0.024	0.818	4.389	-0.003	0.448	-0.001	0.425	0.003	0.323	0	-0.075	-0.031	0.77	0	0.2	0.0135	0.237	2.853	26.458
3.285	40.735	2.06	12.147	0.001	0.247	0.457	1.176					0	-0.352	4.566	89.9035	0.001	0.074	0.002	0.124	0.817	4.488	-0.003	0.348	-0.001	0.325	0.003	0.149	0	-0.075	-0.032	0.646	0	0.15	0.0145	0.1245	2.855	26.558
3.287	40.735	2.061	12.196	0.001	0.099	0.472	1.252					-0.001	-0.227	4.568	89.904	0.001	0.123	0	0.1	0.816	4.488	-0.004	0.398	-0.002	0.4	0.003	0.075	0	-0.075	-0.032	0.795	0	0.15	0.014	0.1125	2.856	26.408
3.288	40.785	2.062	12.172	0.001	0.172	0.486	1.302					-0.002	-0.277	4.568	90.0035	0.001	0.049	0.003	0.2	0.816	4.488	-0.003	0.373	-0.002	0.45	0.003	0.224	0	0.024	-0.033	0.746	0	0.126	0.014	0.0755	2.857	26.558
3.289	40.907	2.064	12.097	0	0.198	0.501	1.452					-0.001	-0.277	4.57	89.9655	0.002	0.098	0.001	0.15	0.818	4.688	-0.004	0.398	-0.002	0.35	0.003	0.248	0	0.024	-0.033	0.72	0.001	0.126	0.0145	0.0755	2.858	26.558
3.291	40.957	2.065	12.196	0.001	0.049	0.515	1.426					-0.002	-0.176	4.571	90.078	0.001	0.173	0.004	0.074	0.821	4.887	-0.003	0.398	-0.001	0.375	0.003	0.323	0	0.024	-0.033	0.77	0	0.15	0.014	0.175	2.86	26.583
3.291	40.907	2.066	12.048	0.001	0.296	0.529	1.526					-0.003	-0.352	4.572	90.066	0.001	0.173	0.008	0.074	0.824	4.862	-0.003	0.423	-0.002	0.275	0.003	0.298	0	0.1	-0.033	0.795	0	0.15	0.0145	0.1125	2.861	26.583
3.292	41.006	2.068	12.097	0.001	0.222	0.545	1.677					-0.002	-0.251	4.573	90.1025	0.001	0.197	0.006	0	0.827	5.061	-0.003	0.373	-0.001	0.275	0.003	0.224	0.001	0.05	-0.033	0.746	0	0.2	0.0135	0.0375	2.862	26.633
3.293	41.08	2.068	12.147	0.001	0.099	0.557	1.677					-0.003	-0.201	4.574	90.053	0.002	0.123	0.004	0.174	0.83	5.136	-0.003	0.423	-0.002	0.425	0.003	0.224	0	-0.05	-0.032	0.795	0	0.176	0.014	0.1125	2.864	26.709
3.295	41.031	2.069	12.147	0.001	0.198	0.57	1.827					0	-0.302	4.577	90.19	0.001	0.049	0.003	0.074	0.835	5.186	-0.004	0.448	-0.002	0.45	0.003	0.199	0	0.124	-0.033	0.895	0.001	0.05	0.014	0.1125	2.865	26.608
3.297	40.907	2.071	12.247	0.001	0.198	0.583	1.927					-0.001	-0.227	4.577	90.177	0.002	0.197	0.004	0.05	0.838	5.311	-0.003	0.423	-0.002	0.425	0.003	0.274	0	-0.025	-0.033	0.845	0.001	0.25	0.015	0.1625	2.866	26.759
3.297	41.006	2.072	12.321	0.001	0.148	0.595	2.077					-0.001	-0.327	4.579	90.215	0.001	0.074	0.01	0.024	0.839	5.336	-0.004	0.398	-0.001	0.45	0.004	0.075	0	0.05	-0.033	0.845	0.001	0.05	0.014	0.1745	2.867	26.709
3.299	41.104	2.073	12.371	0.001	0.074	0.608	2.177					0	-0.302	4.579	90.214	0.003	0.098	0.017	0.1	0.843	5.361	-0.004	0.497	-0.001	0.3	0.003	0.149	0	0.024	-0.033	0.895	0.003	0.05	0.0145	0.0875	2.868	26.759
3.3	41.08	2.075	12.222	0.001	0.198	0.621	2.303					-0.001	-0.251	4.581	90.2765	0.002	0.074	0.01	0.024	0.844	5.386	-0.003	0.448	-0.001	0.3	0.003	0.248	0	-0.1	-0.033	0.82	0.001	0.05	0.016	0.1745	2.87	26.709
3.301	41.104	2.076	12.396	0.001	0.222	0.635	2.453					0	-0.176	4.583	90.327	0.002	0.123	0.015	0.05	0.847	5.336	-0.003	0.497	-0.001	0.275	0.003	0.199	0.001	0.074	-0.033	0.895	0.002	0.176	0.015	0.1995	2.871	26.759
3.302	41.08	2.078	12.396	0.001	0.148	0.647	2.603					0	-0.302	4.584	90.376	0.003	0.123	0.021	0	0.849	5.461	-0.003	0.398	-0.002	0.4	0.003	0.224	0	-0.025	-0.033	0.845	0.001	0.076	0.0155	0.1125	2.872	26.759
3.304	41.031	2.079	12.371	0.001	0.247	0.657	2.578					0	-0.277	4.585	90.351	0.001	0.123	0.013	0.024	0.849	5.411	-0.004	0.473	-0.001	0.425	0.003	0.05	0	0.05	-0.034	0.919	0.002	0.15	0.015	0.0625	2.873	26.833
3.305	41.203	2.08	12.52	0	0.172	0.67	2.803					-0.001	-0.277	4.587	90.351	0.002	0.074	0.014	0.15	0.85	5.286	-0.003	0.398	-0.001	0.45	0.004	0.224	0	0.024	-0.034	0.869	0.002	0.15	0.016	0.1245	2.875	26.783
3.307	41.203	2.081	12.421	0.001	0.172	0.681	2.903					-0.001	-0.277	4.587	90.376	0.002	0.173	0.018	-0.025	0.851	5.361	-0.004	0.497	-0.001	0.525	0.003	0.174	0	0.124	-0.034	0.795	0.002	0.05	0.0155	0.0875	2.876	26.909
3.308	41.326	2.082	12.421	0.001	0.172	0.693	3.053					-0.001	-0.151	4.589	90.438	0.001	0.222	0.018	0	0.851	5.461	-0.003	0.547	-0.001	0.425	0.003	0.224	0	0.05	-0.035	0.944	0.002	0.226	0.015	0.0505	2.878	26.959
3.309	41.252	2.083	12.545	0.001	0.247	0.704	3.103					-0.001	-0.302	4.59	90.5005	0.003	0.098	0.03	0.124	0.851	5.262	-0.004	0.473	-0.002	0.475	0.003	0.199	0	0.074	-0.035	0.869	0.001	0.2	0.016	0.15	2.879	26.959
3.31	41.179	2.084	12.421	0.001	0.074	0.716	3.253					-0.001	-0.201	4.591	90.5135	0.001	0.123	0.02	0.074	0.851	5.311	-0.003	0.398	-0.001	0.45	0.003	0.274	0	0.15	-0.036	0.944	0.002	0.176	0.016	0.1495	2.88	26.883
3.312	41.277	2.086	12.496	0.001	0.148	0.725	3.429					-0.003	-0.151	4.592	90.5755	0.001	0.098	0.014	0.074	0.851	5.386	-0.003	0.448	-0.001	0.55	0.003	0.174	0	0.05	-0.037	0.869	0.001	0.176	0.0165	0.1255	2.881	26.959
3.313	41.474	2.088	12.52	0.001	0.271	0.736	3.529					-0.003	-0.201	4.594	90.5625	0.002	0.147	0.02	0.05	0.851	5.236	-0.004	0.398	-0.002	0.4	0.003	0.274	0	0	-0.038	0.895	0.001	0.15	0.016	0.1255	2.882	26.883
3.313	41.425	2.089	12.496	0	0.222	0.746	3.579					-0.002	-0.277	4.595	90.537	0.001	0.147	0.021	0.124	0.85	5.211	-0.003	0.497	-0.002	0.425	0.003	0.274	0	0.1	-0.038	0.919	0.002	0.2	0.016	0.1255	2.884	27.033
3.315	41.35	2.089	12.545	0.001	0.296	0.756	3.679					-0.001	-0.251	4.596	90.6995	0.001	0.147	0.018	0.174	0.85	5.236	-0.005	0.497	-0.001	0.525	0.004	0.174	0	0.074	-0.038	0.845	0.001	0.35	0.0165	0.1745	2.885	27.009
3.316	41.326	2.09	12.619	0.001	0.321	0.766	3.779					-0.002	-0.126	4.597	90.7115	0.002	0.098	0.011	0.124	0.849	5.361	-0.003	0.523	-0.002	0.425	0.003	0.125	0	0.124	-0.039	0.919	0.001	0.1	0.0165	0.0875	2.886	27.059
3.318	41.35	2.093	12.645	0.001	0.198	0.776	3.979					-0.001	-0.251	4.599	90.6495	0.002	0.049	0.024	0.15	0.849	5.262	-0.004	0.497	-0.001	0.35	0.003	0.174	0	0.05	-0.04	0.82	0.002	0.276	0.016	0.1875	2.887	27.059
3.319	41.326	2.093	12.47	0	0.247	0.786	4.055					-0.001	-0.327	4.6	90.737	0.001	0.173	0.008	0.1	0.849	5.211	-0.004	0.572	-0.001	0.425	0.003	0.274	0	0.15	-0.041	0.919	0.001	0.226	0.016	0.15	2.888	27.159
3.32	41.474	2.095	12.619	0.001	0.346	0.794	4.129					0	-0.277	4.601	90.811	0.002	0.197	0.013	0.1	0.848	5.161	-0.004	0.622	-0.001	0.375	0.004	0.224	0	0.074	-0.04	0.919	0	0.276	0.0165	0.1005	2.89	27.083
3.321	41.425	2.096	12.669	0.001	0.395	0.803	4.255					-0.001	-0.227	4.603	90.7865	0.002	0.197	0.011	0.1	0.848	5.236	-0.004	0.523	-0.002	0.525	0.003	0.075	0	0.2	-0.041	0.919	0.001	0.376	0.0165	0.0625	2.891	27.109
3.322	41.499	2.097	12.57	0.002	0.148	0.812	4.379					0	-0.201	4.604	90.786	0.002	0.123	0.001	0.074	0.848	5.262	-0.004	0.523	-0.002	0.35	0.003	0.099	0	0.05	-0.042	0.795	0	0.326	0.0165	0.1245	2.893	27.209
3.324	41.474	2.098	12.768	0.001	0.296	0.821	4.455					0	-0.176	4.605	90.8115	0.001	0.246	0.001	0.074	0.848	5.087	-0.003	0.523	-0.001	0.45	0.004	0.174	0	0.15	-0.042	0.746	0.001	0.376	0.0165	0.1375	2.893	27.159
3.325	41.573	2.099	12.669	0.001	0.247	0.829	4.529					0	-0.251	4.606	90.873	0.002	0.246	0.002	0.1	0.848	5.161	-0.004	0.598	-0.002	0.475	0.003	0.149	0	0.124	-0.042	0.82	0	0.226	0.017	0.0745	2.894	27.183
3.326	41.499	2.101	12.595	0.001	0.247	0.837	4.529					0	-0.227	4.607	90.9105	0.001	0.246	0	0.05	0.848	5.336	-0.004	0.547	-0.002	0.375	0.003	0.199	0	0.074	-0.043	0.845	0	0.4	0.018	0.2	2.896	27.159
3.328	41.647	2.102	12.719	0.001	0.395	0.847	4.83					-0.001	-0.227	4.608	90.96	0.002	0.147	0.002	0.174	0.848	5.161	-0.003	0.622	-0.002	0.5	0.003	0.224	0	0.074	-0.043	0.72	0	0.3	0.017	0.187	2.897	27.133
3.328	41.4	2.103	12.719	0.001	0.321	0.853	4.88					-0.001	-0.327	4.609	90.96	0.001	0.074	0	0.1	0.848	5.361	-0.004	0.523	-0.002	0.5	0.003	0.199	0	0.124	-0.044	0.795	0	0.4	0.017	0.1745	2.898	27.209
3.33	41.671	2.104	12.917	0.001	0.296	0.861	4.83					-0.001	-0.126	4.611	90.9475	0.001	0.123	0.001	0.074	0.848	5.311	-0.003	0.473	-0.001	0.45	0.004	0.248	0	0.124	-0.044	0.72	0	0.326	0.018	0.2	2.899	27.259
3.331	41.696	2.106	12.768	0.001	0.419	0.868	5.18					-0.001	-0.302	4.612	90.9475	0	0.222	0.001	0.174	0.848	5.311	-0.004	0.572	-0.002	0.45	0.003	0.274	0	0.1	-0.045	0.671	0	0.226	0.017	0.1995	2.901	27.334
3.332	41.671	2.107	12.768	0.001	0.296	0.875	5.105					-0.001	-0.227	4.614	91.0345	0.001	0.246	0.001	0.2	0.848	5.186	-0.003	0.423	-0.001	0.5	0.003	0.174	0	0	-0.046	0.671	0	0.176	0.017	0.1755	2.902	27.309
3.334	41.671	2.108	12.893	0.001	0.37	0.882	5.331					-0.002	-0.151	4.614	91.221	0.001	0.344	0.001	0.174	0.848	5.211	-0.004	0.448	-0.002	0.425	0.003	0.099	0	-0.05	-0.046	0.746	0	0.176	0.016	0.287	2.903	27.384
3.335	41.72	2.109	12.843	0.001	0.222	0.889	5.381					-0.002	-0.151	4.616	91.1215	0.001	0.197	0	0.15	0.848	5.186	-0.004	0.423	-0.002	0.5	0.003	0.174	0	-0.025	-0.046	0.72	0	0.176	0.0175	0.212	2.906	27.334
3.336	41.795	2.111	12.917	0.001	0.222	0.897	5.631					-0.002	-0.251	4.618	91.1345	0.001	0.222	0.001	0.174	0.848	5.211	-0.003	0.398	-0.002	0.5	0.003	0.224	0	0	-0.046	0.72	0	0.126	0.0175	0.2	2.906	27.309
3.337	41.868	2.111	12.818	0.001	0.296	0.902	5.656					-0.001	-0.352	4.619	91.1215	0	0.246	0.001	0.124	0.848	5.236	-0.004	0.373	-0.002	0.375	0.003	0.348	0	0	-0.046	0.72	0	0.1	0.0165	0.225	2.907	27.334
3.339	41.745	2.113	12.992	0.002	0.321	0.909	5.656					-0.002	-0.352	4.621	91.2325	0.001	0.246	0	0.224	0.848	5.236	-0.004	0.398	-0.001	0.4	0.004	0.248	0	-0.025	-0.045	0.82	0	0.1	0.0165	0.287	2.908	27.384
3.34	41.844	2.114	12.992	0.001	0.321	0.914	5.781					-0.001	-0.227	4.621	91.208	0.001	0.271	0.001	0.2	0.848	5.236	-0.004	0.448	-0.002	0.375	0.003	0.199	0.001	0.05	-0.046	0.795	0	0.25	0.017	0.237	2.91	27.409
3.341	41.917	2.116	12.992	0.001	0.395	0.919	5.806					0	-0.201	4.622	91.2215	0.001	0.173	0	0.174	0.849	5.262	-0.004	0.324	-0.002	0.425	0.003	0.248	0	0	-0.046	0.77	0	0.1	0.0165	0.2495	2.911	27.509
3.343	41.893	2.117	12.992	0.001	0.346	0.924	5.906					-0.001	-0.302	4.624	91.2585	0.001	0.222	0	0.174	0.849	5.236	-0.004	0.348	-0.002	0.375	0.003	0.224	0	0.024	-0.045	0.845	0	-0.075	0.0165	0.287	2.912	27.384
3.344	41.868	2.118	12.943	0.001	0.346	0.929	5.931					-0.001	-0.251	4.625	91.296	0.001	0.271	0	0.224	0.849	5.136	-0.004	0.324	-0.002	0.475	0.003	0.224	0	-0.05	-0.044	0.869	0	-0.024	0.017	0.2745	2.914	27.434
3.345	41.893	2.119	12.992	0.001	0.321	0.934	6.056					0	-0.151	4.626	91.321	0	0.32	0	0.124	0.849	5.211	-0.004	0.199	-0.002	0.425	0.003	0.248	0	0.15	-0.042	0.869	0	-0.175	0.0165	0.262	2.914	27.534
3.346	41.967	2.121	12.943	0.001	0.198	0.938	6.156					-0.001	-0.176	4.627	91.3205	0.001	0.222	0	0.224	0.849	5.236	-0.004	0.224	-0.002	0.425	0.003	0.298	0	0.124	-0.042	0.795	0	-0.05	0.0175	0.2745	2.916	27.534
3.348	42.09	2.122	13.042	0.001	0.271	0.942	6.182					0	-0.201	4.629	91.3455	0.001	0.197	0	0.224	0.849	5.186	-0.004	0.199	-0.002	0.525	0.004	0.125	0	0.05	-0.041	0.82	0	0.076	0.0165	0.212	2.917	27.634
3.349	42.041	2.123	12.992	0.002	0.247	0.946	6.182					0	-0.251	4.63	91.4825	0.001	0.246	0	0.124	0.849	5.186	-0.003	0.175	-0.001	0.425	0.003	0.199	0	-0.1	-0.039	0.82	0	-0.175	0.0175	0.1625	2.919	27.559
3.35	42.065	2.124	13.042	0.002	0.296	0.949	6.332					0	-0.251	4.631	91.4075	0.001	0.173	0	0.15	0.849	5.286	-0.004	0.199	-0.001	0.35	0.003	0.248	0	0.05	-0.037	0.82	0	-0.125	0.0165	0.1995	2.919	27.534
3.351	42.139	2.126	13.042	0.001	0.321	0.951	6.206					0	-0.251	4.632	91.408	0.001	0.271	0	0.1	0.848	5.186	-0.003	0.125	-0.002	0.375	0.004	0.224	0	0.024	-0.036	0.82	0	-0.05	0.0175	0.187	2.921	27.684
3.352	42.213	2.127	13.191	0.001	0.296	0.953	6.256					-0.001	-0.277	4.633	91.47	0.001	0.147	0.003	0.224	0.848	5.286	-0.004	0.224	-0.002	0.35	0.003	0.224	0	0.024	-0.034	0.869	0	-0.075	0.017	0.1875	2.923	27.609
3.354	42.09	2.128	13.092	0.001	0.346	0.956	6.382					-0.001	-0.176	4.635	91.507	0.001	0.173	0.001	0.274	0.848	5.136	-0.004	0.175	-0.002	0.3	0.003	0.199	0	0.05	-0.032	0.845	0	-0.15	0.017	0.15	2.923	27.71
3.355	42.065	2.13	13.116	0.001	0.321	0.957	6.282					-0.002	-0.151	4.636	91.569	0.001	0.32	0.001	0.174	0.849	5.186	-0.003	0.05	-0.002	0.325	0.003	0.224	0	-0.1	-0.029	0.845	0	-0.024	0.0185	0.15	2.924	27.684
3.357	42.114	2.13	13.191	0.001	0.271	0.958	6.356					-0.002	-0.227	4.638	91.494	0.001	0.197	0.003	0.274	0.849	5.236	-0.003	0.199	-0.002	0.35	0.003	0.298	0	-0.025	-0.027	0.77	0	0.026	0.0175	0.15	2.926	27.76
3.358	42.262	2.132	13.141	0.001	0.247	0.959	6.332					-0.002	-0.302	4.638	91.6065	0.001	0.222	0.002	0.174	0.85	5.286	-0.003	0.125	-0.002	0.325	0.003	0.149	0	-0.025	-0.024	0.869	0	-0.05	0.0175	0.0625	2.927	27.834
3.359	42.09	2.133	13.241	0.001	0.321	0.959	6.482					-0.002	-0.251	4.639	91.6815	0.002	0.246	0.001	0.174	0.85	5.186	-0.004	0.199	-0.002	0.275	0.004	0.298	0	0	-0.021	0.82	0	0.176	0.016	0.0875	2.928	27.684
3.361	42.163	2.134	13.215	0.001	0.271	0.96	6.456					-0.002	-0.302	4.641	91.644	0.001	0.222	0.002	0.074	0.85	5.311	-0.003	0.274	-0.002	0.325	0.004	0.149	0	0	-0.018	0.795	0	0.05	0.018	0.0625	2.928	27.684
3.361	42.238	2.135	13.29	0.001	0.198	0.959	6.332					-0.002	-0.302	4.642	91.6435	0.001	0.173	0.002	0.074	0.849	5.211	-0.004	0.249	-0.002	0.35	0.003	0.248	0	0	-0.015	0.869	0	0.126	0.0165	0.1125	2.931	27.834
3.362	42.238	2.137	13.314	0.001	0.148	0.959	6.282					-0.001	-0.227	4.644	91.718	0.001	0.074	0.001	0.124	0.85	5.336	-0.004	0.149	-0.002	0.3	0.003	0.298	0	-0.125	-0.012	0.919	0	0.15	0.0165	0.0505	2.931	27.81
3.363	42.41	2.138	13.215	0.001	0.198	0.958	6.182					-0.001	-0.251	4.645	91.731	0.001	-0.024	0.001	0.174	0.85	5.211	-0.003	0.249	-0.002	0.3	0.004	0.149	0	-0.025	-0.007	0.994	0	0.226	0.017	0.013	2.932	27.86
3.365	42.36	2.139	13.39	0.001	0.099	0.957	6.206					0	-0.327	4.647	91.8185	0.002	0.197	0.001	0.1	0.849	5.286	-0.003	0.274	-0.002	0.125	0.003	0.174	0	0.024	-0.004	0.919	0	0.15	0.0175	0.075	2.934	27.91
3.366	42.336	2.14	13.364	0.001	0.198	0.956	6.106					-0.001	-0.251	4.647	91.831	0.002	0.098	0.001	0.15	0.85	5.211	-0.004	0.298	-0.001	0.25	0.003	0.125	0	-0.05	0.001	0.944	0	0.25	0.018	0.0995	2.935	27.834
3.368	42.287	2.142	13.39	0.001	0.222	0.955	6.006					-0.001	-0.227	4.649	91.9295	0.002	0.222	0.005	0.15	0.85	5.286	-0.003	0.348	-0.002	0.25	0.003	0.224	0	0.124	0.005	0.919	0	0.176	0.0165	-0.012	2.936	27.86
3.369	42.287	2.143	13.463	0.001	0.074	0.953	5.931					0	-0.277	4.649	91.855	0.002	0.025	0.001	0.024	0.85	5.311	-0.004	0.373	-0.002	0.275	0.004	0.224	0	-0.15	0.01	0.869	0	-0.05	0.0175	0.0375	2.937	27.934
3.37	42.336	2.144	13.39	0.001	0.222	0.95	5.731					0	-0.302	4.651	91.9055	0.003	0.222	0.001	0.124	0.85	5.211	-0.004	0.398	-0.002	0.25	0.004	0.149	0	-0.125	0.015	1.044	0.001	0.226	0.018	-0.0125	2.939	27.884
3.371	42.459	2.146	13.314	0.001	0.271	0.946	5.531					0	-0.176	4.652	91.9545	0.001	0.344	0.008	0.024	0.85	5.211	-0.003	0.398	-0.002	0.3	0.003	0.248	0.001	-0.025	0.021	0.994	0	0.15	0.0185	0.075	2.94	27.985
3.373	42.435	2.147	13.34	0.001	0.123	0.943	5.506					0	-0.302	4.654	91.9175	0.001	0.147	0.006	0.15	0.85	5.311	-0.004	0.398	-0.001	0.25	0.003	0.174	0	-0.125	0.027	1.093	0.001	0.226	0.0185	0.0125	2.941	28.11
3.374	42.435	2.148	13.314	0.001	0.222	0.951	5.255					0.001	-0.302	4.655	92.0785	0.003	0.098	0.002	0.024	0.85	5.236	-0.003	0.398	-0.002	0.35	0.003	0.149	0	-0.1	0.033	0.969	0.001	0.2	0.018	-0.012	2.943	28.11
3.374	42.508	2.15	13.463	0.001	0.099	0.958	6.306					0	-0.277	4.656	92.067	0.003	0.222	0.015	0.05	0.85	5.211	-0.004	0.448	-0.002	0.25	0.003	0.224	0	0	0.04	0.895	0	0.1	0.018	0.038	2.944	28.11
3.376	42.533	2.15	13.463	0.001	0.198	0.957	6.632					-0.001	-0.402	4.657	92.0905	0.002	0.098	0.012	0.15	0.85	5.262	-0.003	0.497	-0.002	0.325	0.003	0.199	0.001	0.05	0.047	1.044	0.001	0.05	0.0185	-0.0245	2.945	28.136
3.377	42.508	2.152	13.39	0.001	0.172	0.959	6.332					-0.001	-0.327	4.658	92.216	0.003	0.074	0.001	0.124	0.849	5.186	-0.004	0.448	-0.001	0.25	0.004	0.224	0	-0.125	0.054	1.068	0.001	0.2	0.0175	-0.012	2.947	28.136
3.378	42.557	2.153	13.563	0.001	0.148	0.959	6.382					0	-0.302	4.659	92.1285	0.003	0.074	0.006	0.15	0.85	5.286	-0.003	0.348	-0.001	0.25	0.003	0.125	0.001	-0.125	0.062	1.143	0.001	-0.1	0.0175	0.05	2.948	28.136
3.38	42.607	2.154	13.588	0.002	0.172	0.956	6.156					-0.002	-0.352	4.661	92.1535	0.002	0.123	0.017	0.074	0.849	5.236	-0.004	0.398	-0.002	0.15	0.004	0.149	0	0.05	0.07	1.044	0.001	0	0.0175	0.1	2.949	28.085
3.381	42.632	2.156	13.563	0.001	0.074	0.955	5.981					-0.001	-0.151	4.662	92.166	0.003	0.025	0.004	0.024	0.848	5.211	-0.004	0.473	-0.002	0.175	0.004	0.199	0	-0.075	0.079	1.118	0.001	0	0.017	-0.0375	2.951	28.186
3.382	42.583	2.156	13.638	0.001	0.198	0.952	5.631					-0.003	-0.251	4.663	92.165	0.003	0.049	0.009	0.15	0.848	5.136	-0.003	0.423	-0.002	0.3	0.003	0.149	0	-0.075	0.087	1.118	0	0.05	0.0175	-0.124	2.952	28.085
3.383	42.681	2.158	13.513	0.001	0.148	0.949	5.656					-0.002	-0.327	4.665	92.1535	0.002	0.025	0.003	0.1	0.848	5.111	-0.005	0.448	-0.001	0.175	0.004	0.174	0	0.024	0.097	1.292	0	0.126	0.018	-0.062	2.953	28.21
3.384	42.754	2.159	13.663	0.001	0.198	0.946	5.506					-0.002	-0.251	4.666	92.2025	0.002	0.222	0.003	0.074	0.849	5.186	-0.004	0.423	-0.001	0.275	0.004	0.274	0	-0.15	0.106	1.292	0	0.15	0.0185	-0.1	2.954	28.16
3.386	42.829	2.16	13.614	0.001	0.148	0.943	5.305					-0.002	-0.227	4.667	92.215	0.001	0.049	0.002	0.174	0.848	5.161	-0.004	0.324	-0.001	0.325	0.004	0.125	0	-0.1	0.116	1.316	0	0.126	0.018	-0.175	2.956	28.21
3.387	42.829	2.162	13.638	0.001	0.172	0.94	5.23					-0.002	-0.302	4.669	92.2395	0.001	0.123	0.001	0.15	0.848	5.186	-0.003	0.423	-0.001	0.35	0.004	0.05	0	-0.15	0.126	1.316	0	0.15	0.017	-0.062	2.957	28.31
3.388	42.78	2.163	13.763	0.001	0.123	0.936	5.205					-0.001	-0.251	4.67	92.314	0.001	0.123	0.002	0.124	0.85	5.286	-0.004	0.373	-0.001	0.275	0.003	0.125	0	-0.15	0.134	1.391	0	0.15	0.0175	-0.05	2.958	28.336
3.39	42.829	2.164	13.614	0.001	0.049	0.935	5.18					-0.001	-0.251	4.671	92.3145	0.001	0.025	0.001	0.15	0.85	5.262	-0.004	0.373	-0.002	0.275	0.004	0.199	0.001	-0.025	0.144	1.415	0	0.176	0.018	-0.062	2.96	28.236
3.391	42.853	2.165	13.812	0.001	0.172	0.932	5.105					0	-0.277	4.673	92.3515	0.001	0.147	0.002	0.124	0.852	5.336	-0.004	0.398	-0.002	0.175	0.004	0.174	0	-0.125	0.155	1.292	0	0.25	0.018	-0.112	2.96	28.21
3.392	42.951	2.166	13.812	0.001	0.198	0.93	4.98					0	-0.352	4.673	92.339	0.001	0.197	0.007	0.15	0.852	5.186	-0.004	0.373	-0.002	0.375	0.004	0.174	0	-0.1	0.167	1.441	0	0.15	0.0175	-0.05	2.961	28.31
3.393	42.927	2.168	13.837	0.001	0.074	0.929	5.055					-0.001	-0.251	4.674	92.4145	0.002	0.123	0.016	0.1	0.853	5.336	-0.004	0.298	-0.002	0.225	0.004	0.274	0	-0.05	0.178	1.415	0	0.126	0.0165	-0.0125	2.963	28.36
3.395	42.977	2.169	13.763	0.002	0.198	0.928	4.98					0	-0.352	4.676	92.464	0.001	0.222	0.025	0.124	0.855	5.311	-0.004	0.398	-0.001	0.225	0.003	0.125	0	-0.1	0.19	1.59	0	0.226	0.017	-0.062	2.964	28.336
3.396	43.001	2.171	13.912	0.001	0.123	0.928	4.98					0	-0.227	4.677	92.451	0.001	0.123	0.036	0.25	0.856	5.436	-0.003	0.348	-0.002	0.3	0.003	0.248	0	-0.05	0.2	1.713	0	0.326	0.018	-0.062	2.966	28.36
3.398	43.001	2.171	13.787	0.001	0.123	0.927	5.18					0	-0.327	4.678	92.575	0.001	0.098	0.046	0.15	0.857	5.585	-0.004	0.398	-0.002	0.15	0.004	0.149	0	0	0.212	1.49	0	0.25	0.0175	-0.0125	2.966	28.436
3.398	42.902	2.173	13.763	0.001	0	0.927	5.13					-0.001	-0.277	4.679	92.4885	0.001	0.147	0.056	0.224	0.859	5.461	-0.003	0.324	-0.002	0.275	0.003	0.224	0	-0.05	0.223	1.639	0	0.176	0.0175	0.013	2.968	28.46
3.4	42.977	2.173	13.961	0.001	0.172	0.926	5.18					0.001	-0.201	4.681	92.576	0.001	0.197	0.066	0.05	0.86	5.485	-0.004	0.298	-0.002	0.225	0.004	0.149	0	-0.075	0.233	1.664	0	0.2	0.0175	0.1125	2.969	28.56
3.4	43.148	2.176	13.837	0.001	0.172	0.926	5.18					-0.001	-0.251	4.682	92.6125	0.001	0.197	0.077	0.224	0.861	5.511	-0.003	0.324	-0.002	0.275	0.003	0.248	0.001	-0.075	0.244	1.639	0.001	0.176	0.018	0.075	2.971	28.486
3.402	43.148	2.177	13.936	0.001	0	0.926	5.331					0	-0.327	4.683	92.675	0.001	0.074	0.087	0.25	0.863	5.585	-0.004	0.324	-0.002	0.225	0.004	0.248	0	-0.1	0.254	1.788	0	0.25	0.0175	0.0125	2.972	28.586
3.403	43.148	2.177	13.936	0.001	0.099	0.927	5.18					-0.002	-0.327	4.685	92.638	0.001	0.074	0.098	0.224	0.864	5.511	-0.004	0.373	-0.002	0.275	0.004	0.149	-0.001	-0.2	0.264	1.614	0	0.1	0.0175	0.025	2.973	28.61
3.404	43.198	2.178	13.837	0.001	0.099	0.927	5.305					-0.002	-0.327	4.685	92.687	0.001	0.123	0.107	0.124	0.866	5.535	-0.004	0.324	-0.002	0.4	0.003	0.199	-0.001	0	0.276	1.713	0.001	0.2	0.0175	0.1375	2.974	28.56
3.406	43.148	2.18	13.936	0.001	0.049	0.927	5.355					-0.001	-0.302	4.687	92.737	0.001	0.074	0.118	0.2	0.867	5.611	-0.004	0.373	-0.002	0.25	0.004	0.274	-0.002	0.05	0.286	1.838	0	0.176	0.018	0.1	2.975	28.711
3.407	43.026	2.182	13.961	0.002	0.074	0.927	5.305					-0.002	-0.302	4.688	92.6995	0.001	0.123	0.128	0.274	0.868	5.71	-0.004	0.274	-0.002	0.275	0.003	0.199	-0.002	-0.075	0.297	1.838	0	0.15	0.018	0.0625	2.977	28.586
3.409	43.247	2.182	14.035	0.001	0.099	0.928	5.331					-0.002	-0.327	4.69	92.7995	0.002	0.222	0.138	0.25	0.869	5.635	-0.004	0.373	-0.001	0.225	0.004	0.199	-0.002	-0.025	0.307	1.913	0	0.126	0.017	0.0495	2.977	28.636
3.41	43.198	2.184	13.986	0.001	0.024	0.927	5.331					-0.003	-0.302	4.69	92.774	0.001	0.197	0.148	0.25	0.871	5.511	-0.003	0.348	-0.002	0.325	0.004	0.174	-0.001	-0.05	0.318	1.913	0	0.226	0.0175	0.0875	2.979	28.636
3.411	43.174	2.185	14.085	0.001	0.123	0.928	5.355					-0.002	-0.251	4.692	92.824	0.001	0.173	0.156	0.25	0.872	5.66	-0.004	0.448	-0.003	0.325	0.003	0.199	0	-0.1	0.328	1.763	0	0.126	0.0175	0.088	2.98	28.711
3.412	43.272	2.186	14.11	0.001	0.222	0.927	5.406					-0.002	-0.302	4.693	92.8865	0.001	0.173	0.165	0.274	0.873	5.66	-0.004	0.298	-0.002	0.25	0.004	0.125	0	-0.075	0.337	1.888	0	0.126	0.018	0.0995	2.982	28.736
3.414	43.174	2.188	13.986	0.001	-0.025	0.928	5.406					-0.001	-0.176	4.695	92.861	0.001	0.123	0.174	0.274	0.874	5.611	-0.004	0.274	-0.002	0.25	0.003	0.298	0	-0.1	0.347	2.062	0	0.126	0.016	0.187	2.983	28.686
3.414	43.296	2.189	14.085	0.001	0.148	0.929	5.406					-0.001	-0.277	4.696	92.8615	0.001	0.197	0.183	0.2	0.876	5.76	-0.004	0.373	-0.002	0.325	0.003	0.199	0	-0.15	0.356	1.987	0	0.176	0.017	0.1625	2.985	28.736
3.416	43.223	2.19	14.16	0.001	0.123	0.929	5.331					0	-0.302	4.697	92.961	0.002	0.123	0.19	0.274	0.877	5.635	-0.003	0.398	-0.002	0.225	0.004	0.174	0	-0.075	0.366	2.086	0	0.15	0.0175	0.1125	2.986	28.761
3.417	43.42	2.191	14.184	0.001	0.123	0.928	5.23					0	-0.227	4.698	92.9115	0.001	0.123	0.197	0.25	0.878	5.635	-0.004	0.398	-0.002	0.2	0.003	0.274	0	-0.025	0.374	2.161	0.001	0.1	0.018	0.1745	2.986	28.711
3.418	43.445	2.193	14.134	0.001	0.148	0.929	5.255					0	-0.428	4.7	93.023	0.002	0.123	0.204	0.224	0.879	5.81	-0.004	0.373	-0.002	0.325	0.003	0.248	0	-0.025	0.383	2.185	0	0.126	0.0165	0.0375	2.988	28.761
3.42	43.321	2.194	14.035	0.001	0.123	0.928	5.23					0	-0.327	4.701	92.9855	0.002	0.173	0.211	0.324	0.881	5.685	-0.003	0.398	-0.002	0.225	0.003	0.224	0	-0.1	0.392	2.26	0	0.126	0.0175	0.0875	2.989	28.836
3.421	43.42	2.194	14.11	0.001	0.099	0.928	5.255					0	-0.201	4.702	92.948	0.002	0.197	0.218	0.274	0.882	5.685	-0.003	0.373	-0.001	0.375	0.003	0.174	0	-0.05	0.4	2.26	0	0	0.018	0.1375	2.99	28.761
3.422	43.469	2.196	14.134	0.001	0.123	0.928	5.23					-0.001	-0.251	4.703	93.023	0.001	0.049	0.225	0.25	0.884	5.66	-0.004	0.324	-0.003	0.325	0.003	0.199	0	-0.125	0.408	2.185	0	0.2	0.018	0.0995	2.991	28.761
3.424	43.469	2.198	14.184	0.001	0.172	0.928	5.205					-0.001	-0.151	4.704	93.1355	0.003	0.098	0.232	0.299	0.885	5.66	-0.003	0.274	-0.002	0.3	0.003	0.125	0	-0.025	0.415	2.31	0	0.226	0.0175	0.0875	2.993	28.911
3.424	43.567	2.199	14.184	0.001	0.099	0.927	5.23					-0.001	-0.352	4.705	93.1845	0.002	0.025	0.238	0.424	0.886	5.784	-0.003	0.324	-0.001	0.275	0.004	0.224	0	0.05	0.423	2.334	0	0.2	0.018	0.1875	2.994	29.111
3.426	43.494	2.199	14.259	0.001	0.321	0.927	5.355					-0.002	-0.302	4.707	93.2095	0.001	0.098	0.245	0.324	0.887	5.71	-0.004	0.373	-0.002	0.225	0.003	0.149	0.001	-0.1	0.429	2.384	0	0.226	0.019	0.0625	2.995	28.961
3.427	43.494	2.2	14.184	0.001	0.123	0.927	5.331					-0.001	-0.251	4.708	93.135	0.002	0.147	0.251	0.374	0.888	5.91	-0.003	0.373	-0.002	0.375	0.003	0.323	0.001	-0.05	0.437	2.334	0	0.25	0.0185	0.1005	2.996	28.936
3.429	43.518	2.202	14.234	0.001	0.198	0.928	5.355					-0.001	-0.201	4.709	93.247	0.002	0.147	0.257	0.349	0.889	5.76	-0.003	0.324	-0.002	0.3	0.003	0.099	0.001	-0.025	0.442	2.285	0	0.226	0.019	0.1495	2.998	28.961
3.429	43.617	2.203	14.16	0.001	0.247	0.928	5.331					-0.001	-0.277	4.71	93.2715	0.002	0.173	0.263	0.374	0.891	5.86	-0.004	0.373	-0.003	0.275	0.003	0.274	0	0.024	0.448	2.36	0	0.25	0.0195	0.1245	2.999	28.986
3.431	43.593	2.205	14.383	0.001	0.148	0.927	5.331					-0.001	-0.302	4.712	93.346	0.003	0.123	0.268	0.374	0.893	5.91	-0.003	0.348	-0.001	0.275	0.003	0.174	0.001	-0.125	0.453	2.459	0.001	0.2	0.02	0.1495	3.001	29.087
3.431	43.715	2.206	14.482	0.001	0.172	0.928	5.381					-0.002	-0.251	4.713	93.2965	0.003	0.049	0.274	0.499	0.893	5.91	-0.004	0.398	-0.002	0.25	0.003	0.149	0	-0.075	0.46	2.682	0	0.176	0.02	0.1255	3.002	29.211
3.434	43.715	2.208	14.383	0.001	0.148	0.928	5.281					-0.001	-0.251	4.714	93.346	0.002	0.222	0.279	0.399	0.894	5.884	-0.004	0.448	-0.002	0.275	0.003	0.224	0	0.074	0.465	2.459	0.001	0.226	0.0195	0.1125	3.002	28.936
3.435	43.74	2.209	14.408	0.001	0.296	0.928	5.23					-0.002	-0.327	4.716	93.446	0.002	0.123	0.284	0.474	0.896	5.884	-0.004	0.423	-0.002	0.3	0.003	0.149	0	-0.05	0.47	2.459	0	0.176	0.022	0.1745	3.003	29.187
3.436	43.715	2.21	14.309	0.001	0.247	0.927	5.281					-0.001	-0.402	4.717	93.3835	0.003	0.098	0.29	0.499	0.897	5.884	-0.004	0.373	-0.002	0.325	0.004	0.199	0	0.024	0.474	2.632	0	0.076	0.0235	0.2125	3.004	29.087
3.437	43.666	2.211	14.359	0.001	0.247	0.928	5.331					-0.002	-0.201	4.719	93.433	0.002	0.173	0.293	0.424	0.898	6.084	-0.003	0.448	-0.002	0.275	0.004	0.224	0	-0.075	0.479	2.583	0	0.25	0.0245	0.1505	3.006	29.161
3.439	43.617	2.212	14.333	0.001	0.222	0.928	5.381					-0.001	-0.176	4.72	93.4335	0.002	0.123	0.298	0.374	0.899	5.984	-0.004	0.398	-0.002	0.325	0.004	0.224	0	0	0.483	2.583	0	0.326	0.026	0.0995	3.007	29.137
3.44	43.863	2.213	14.359	0.001	0.172	0.928	5.205					-0.001	-0.227	4.72	93.508	0.003	0.222	0.303	0.399	0.9	6.084	-0.004	0.373	-0.002	0.25	0.003	0.298	0	0.1	0.487	2.658	0	0.176	0.029	0.125	3.009	29.211
3.441	43.839	2.215	14.383	0.001	0.271	0.928	5.431					-0.001	-0.227	4.722	93.5075	0.002	0.098	0.307	0.324	0.902	5.984	-0.004	0.497	-0.002	0.35	0.003	0.248	0.001	-0.05	0.491	2.558	0.001	0.276	0.029	0.175	3.01	29.261
3.442	43.863	2.217	14.557	0.001	0.247	0.928	5.381					0	-0.176	4.723	93.4825	0.002	0.098	0.311	0.374	0.903	5.959	-0.004	0.423	-0.002	0.275	0.003	0.274	0	0.024	0.494	2.732	0	0.25	0.031	0.1125	3.011	29.287
3.444	43.839	2.217	14.359	0.001	0.271	0.927	5.331					0	-0.227	4.724	93.582	0.003	0.147	0.316	0.449	0.904	6.059	-0.004	0.423	-0.002	0.425	0.003	0.174	0	-0.025	0.498	2.583	0	0.176	0.032	0.1005	3.011	29.311
3.444	43.912	2.219	14.557	0.001	0.296	0.927	5.305					-0.001	-0.251	4.725	93.57	0.001	0.025	0.319	0.299	0.906	6.059	-0.004	0.348	-0.002	0.3	0.003	0.174	0.001	-0.025	0.501	2.658	0	0.25	0.0345	0.05	3.013	29.337
3.446	43.839	2.22	14.508	0.001	0.148	0.927	5.255					0	-0.277	4.727	93.6195	0.002	0.295	0.323	0.424	0.907	6.009	-0.004	0.448	-0.002	0.35	0.003	0.199	0.001	0.124	0.503	2.658	0	0.326	0.0355	0.0005	3.015	29.361
3.447	43.912	2.221	14.557	0.001	0.172	0.928	5.305					0	-0.176	4.728	93.5445	0.002	0.222	0.327	0.424	0.908	6.059	-0.004	0.348	-0.002	0.325	0.003	0.274	0.001	0	0.506	2.682	0	0.176	0.037	0.1495	3.016	29.411
3.449	43.863	2.223	14.607	0.001	0.296	0.928	5.381					-0.001	-0.227	4.729	93.6195	0.002	0.074	0.33	0.424	0.91	6.109	-0.003	0.448	-0.002	0.275	0.003	0.248	0.001	0.024	0.509	2.608	0	0.376	0.0395	0.1745	3.017	29.361
3.449	44.011	2.224	14.581	0.001	0.222	0.927	5.305					-0.001	-0.327	4.731	93.731	0.002	0.222	0.334	0.499	0.911	6.133	-0.004	0.423	-0.001	0.275	0.003	0.199	0	0.05	0.51	2.608	0	0.2	0.0395	0.075	3.018	29.387
3.451	44.06	2.226	14.657	0.001	0.198	0.927	5.281					-0.002	-0.251	4.731	93.7315	0.002	0.197	0.337	0.524	0.912	6.159	-0.004	0.448	-0.002	0.275	0.004	0.274	0	0.05	0.513	2.583	0	0.25	0.0415	0.2375	3.019	29.461
3.452	44.158	2.226	14.756	0.002	0.172	0.928	5.331					-0.001	-0.227	4.733	93.681	0	0.147	0.341	0.524	0.914	6.183	-0.004	0.473	-0.002	0.3	0.004	0.149	0	0.074	0.514	2.707	0	0.25	0.0415	0.1125	3.021	29.387
3.453	44.134	2.227	14.681	0.001	0.222	0.928	5.13					-0.002	-0.251	4.735	93.781	0.001	0.197	0.343	0.573	0.915	6.183	-0.004	0.348	-0.002	0.375	0.003	0.274	0	0.024	0.516	2.707	0	0.15	0.0425	0.1495	3.022	29.487
3.455	43.937	2.229	14.73	0.001	0.296	0.928	5.355					-0.001	-0.352	4.736	93.7935	0.002	0.074	0.347	0.524	0.916	6.233	-0.004	0.473	-0.002	0.375	0.003	0.149	0.001	0.124	0.518	2.583	0	0.25	0.0435	0.0875	3.024	29.461
3.456	44.134	2.23	14.581	0.002	0.271	0.928	5.281					-0.001	-0.277	4.737	93.7805	0.001	0.246	0.35	0.549	0.918	6.183	-0.004	0.448	-0.002	0.45	0.003	0.099	0	0	0.519	2.807	0	0.226	0.0445	0.1005	3.024	29.487
3.457	44.036	2.231	14.756	0.001	0.271	0.927	5.305					-0.002	-0.101	4.738	93.756	0.001	0.246	0.353	0.599	0.919	6.183	-0.005	0.473	-0.003	0.375	0.003	0.248	0	0	0.52	2.732	0	0.276	0.0445	0.1375	3.026	29.561
3.459	44.184	2.233	14.706	0.001	0.321	0.928	5.281					-0.001	-0.201	4.739	93.7935	0.001	0.147	0.356	0.449	0.92	6.209	-0.004	0.523	-0.002	0.4	0.003	0.224	0.001	0.05	0.522	2.732	0	0.226	0.0445	0.187	3.027	29.487
3.459	44.011	2.234	14.73	0.001	0.37	0.927	5.255					0	-0.227	4.741	93.843	0.001	0.025	0.359	0.474	0.921	6.209	-0.004	0.448	-0.001	0.325	0.003	0.248	0	0.074	0.523	2.682	0	0.226	0.0465	0.187	3.028	29.662
3.461	44.085	2.235	14.706	0.001	0.222	0.928	5.331					0	-0.176	4.742	93.9545	0.001	0.246	0.362	0.449	0.922	6.333	-0.003	0.448	-0.001	0.375	0.003	0.149	0	0.024	0.524	2.757	0	0.3	0.0455	0.1125	3.029	29.712
3.462	44.06	2.236	14.756	0.001	0.148	0.927	5.331					0	-0.302	4.743	93.843	0.001	0.197	0.365	0.673	0.924	6.408	-0.004	0.497	-0.002	0.4	0.004	0.174	0	0.05	0.525	2.781	0	0.2	0.0465	0.1875	3.031	29.737
3.463	44.306	2.237	14.855	0.001	0.271	0.928	5.23					0	-0.227	4.744	93.979	0.001	0.246	0.369	0.573	0.925	6.308	-0.004	0.523	-0.001	0.3	0.004	0.125	0	0.1	0.527	2.807	0	0.3	0.0465	0.262	3.032	29.637
3.464	44.134	2.238	14.83	0.001	0.271	0.927	5.281					0	-0.277	4.745	93.992	0.001	0.123	0.371	0.673	0.927	6.159	-0.003	0.423	-0.002	0.35	0.003	0.174	0	0.024	0.528	2.831	0	0.276	0.0475	0.225	3.033	29.637
3.466	44.208	2.24	14.855	0.001	0.148	0.928	5.331					0	-0.176	4.747	94.0415	0.001	0.295	0.374	0.599	0.928	6.358	-0.004	0.497	-0.001	0.325	0.003	0.149	0	0.124	0.529	2.682	0	0.3	0.048	0.2495	3.035	29.637
3.466	44.331	2.241	14.929	0.001	0.222	0.927	5.23					-0.001	-0.277	4.748	94.029	0.001	0.222	0.377	0.549	0.929	6.308	-0.004	0.523	-0.002	0.4	0.004	0.248	0.001	-0.075	0.53	2.707	0	0.25	0.048	0.237	3.035	29.712
3.468	44.257	2.242	14.879	0.001	0.296	0.928	5.431					-0.001	-0.227	4.749	94.079	0.001	0.32	0.38	0.623	0.931	6.358	-0.004	0.572	-0.002	0.35	0.003	0.199	0	-0.025	0.533	2.707	0	0.35	0.0475	0.287	3.036	29.787
3.47	44.355	2.243	14.905	0.001	0.222	0.928	5.305					-0.001	-0.176	4.751	94.0915	0.001	0.271	0.383	0.549	0.932	6.358	-0.004	0.572	-0.002	0.325	0.004	0.174	0.001	0.05	0.534	2.682	0	0.326	0.0485	0.312	3.038	29.687
3.47	44.355	2.245	14.78	0.001	0.271	0.927	5.255					-0.002	-0.251	4.752	94.054	0.001	0.098	0.386	0.623	0.933	6.358	-0.004	0.598	-0.002	0.45	0.004	0.224	0.001	0.074	0.536	2.831	0	0.25	0.048	0.262	3.04	29.762
3.472	44.355	2.246	14.929	0.001	0.271	0.927	5.281					-0.001	-0.227	4.753	94.1665	0.001	0.222	0.389	0.599	0.934	6.458	-0.004	0.547	-0.002	0.4	0.003	0.298	0	-0.025	0.538	2.707	0	0.276	0.048	0.2245	3.041	29.837
3.473	44.479	2.247	14.98	0.002	0.296	0.928	5.281					-0.002	-0.277	4.754	94.1285	0.001	0.222	0.392	0.623	0.935	6.458	-0.003	0.497	-0.002	0.3	0.003	0.224	0	0.024	0.54	2.707	0	0.3	0.0485	0.3245	3.042	29.862
3.474	44.43	2.249	14.954	0.001	0.172	0.927	5.406					-0.001	-0.176	4.756	94.2285	0.001	0.173	0.395	0.599	0.937	6.458	-0.004	0.547	-0.002	0.35	0.003	0.224	0	0	0.542	2.781	0	0.176	0.048	0.2625	3.044	29.937
3.476	44.528	2.25	14.98	0.001	0.296	0.927	5.331					-0.001	-0.251	4.757	94.2285	0.001	0.271	0.399	0.599	0.938	6.482	-0.003	0.523	-0.002	0.425	0.003	0.05	0	0.05	0.545	2.88	0	0.2	0.049	0.287	3.045	29.912
3.477	44.306	2.251	15.079	0.001	0.148	0.927	5.255					0	-0.302	4.758	94.315	0.001	0.147	0.402	0.699	0.939	6.432	-0.004	0.547	-0.001	0.35	0.004	0.224	0	0.074	0.547	2.682	0	0.2	0.0475	0.287	3.046	29.912
3.478	44.528	2.252	14.98	0.001	0.198	0.928	5.23					-0.001	-0.277	4.76	94.253	0.001	0.271	0.405	0.599	0.94	6.458	-0.003	0.497	-0.002	0.375	0.004	0.248	0	0.05	0.549	2.831	0.001	0.126	0.0465	0.225	3.048	29.912
3.479	44.479	2.254	15.054	0.001	0.172	0.928	5.281					0	-0.302	4.76	94.3525	0.002	0.222	0.409	0.623	0.942	6.583	-0.004	0.373	-0.002	0.25	0.004	0.248	0	0.124	0.552	2.757	0	0.226	0.0475	0.1375	3.049	29.862
3.481	44.528	2.254	15.103	0.001	0.148	0.928	5.305					-0.001	-0.327	4.761	94.427	0.001	0.173	0.414	0.699	0.942	6.558	-0.003	0.547	-0.002	0.3	0.003	0.199	0.001	0.05	0.555	2.781	0	0.3	0.048	0.2	3.05	29.962
3.482	44.602	2.256	15.103	0.001	0.247	0.927	5.23					0	-0.201	4.763	94.452	0.002	0.147	0.417	0.599	0.944	6.583	-0.004	0.423	-0.002	0.275	0.004	0.199	0	0.024	0.558	2.807	0	0.15	0.0465	0.1375	3.05	29.987
3.483	44.7	2.257	15.129	0.001	0.222	0.926	5.305					-0.001	-0.201	4.764	94.415	0.001	0.197	0.421	0.499	0.946	6.508	-0.004	0.572	-0.002	0.275	0.004	0.224	0.001	-0.05	0.561	2.906	0	0.2	0.0465	0.0995	3.053	29.962
3.485	44.602	2.258	15.252	0.001	0.222	0.928	5.355					-0.001	-0.227	4.765	94.4145	0.002	0.222	0.425	0.474	0.947	6.583	-0.004	0.423	-0.001	0.35	0.004	0.149	0.001	0.05	0.564	2.807	0	0.226	0.047	0.0875	3.053	30.088
3.486	44.577	2.259	15.153	0.001	0.172	0.927	5.305					-0.001	-0.251	4.767	94.502	0.001	0.098	0.429	0.549	0.948	6.558	-0.004	0.497	-0.002	0.35	0.003	0.199	0	-0.025	0.567	2.906	0.001	0.226	0.047	0.1125	3.055	30.138
3.487	44.676	2.261	15.129	0.001	0.148	0.927	5.331					-0.002	-0.277	4.769	94.44	0.001	0.222	0.434	0.723	0.949	6.707	-0.004	0.523	-0.002	0.375	0.004	0.323	0	-0.025	0.571	2.831	0	0.176	0.0465	0.1125	3.056	30.162
3.488	44.774	2.262	15.252	0.001	0.247	0.927	5.355					-0.001	-0.302	4.769	94.365	0.001	0.173	0.438	0.599	0.95	6.683	-0.004	0.348	-0.003	0.25	0.003	0.224	0.001	-0.075	0.576	2.906	0.001	0.15	0.046	0.125	3.056	30.112
3.49	44.602	2.263	15.477	0.001	0.247	0.927	5.331					-0.001	-0.277	4.771	94.5515	0.001	0.197	0.443	0.623	0.951	6.657	-0.004	0.398	-0.001	0.375	0.004	0.075	0	-0.1	0.579	2.981	0	0.226	0.0465	0.1375	3.058	30.038
3.49	44.824	2.265	15.302	0.001	0.198	0.926	5.331					-0.001	-0.302	4.772	94.552	0.002	0.098	0.446	0.573	0.953	6.707	-0.003	0.497	-0.002	0.2	0.004	0.199	0	-0.025	0.584	3.104	0.001	0.226	0.046	0.05	3.058	30.312
3.492	44.799	2.266	15.328	0.001	0.148	0.927	5.381					-0.002	-0.176	4.773	94.6135	0.001	0.098	0.451	0.573	0.955	6.683	-0.003	0.373	-0.002	0.325	0.004	0.199	0	0	0.589	3.055	0	0.226	0.0445	0.0005	3.061	30.262
3.493	44.873	2.267	15.252	0.001	0.321	0.927	5.331					-0.001	-0.201	4.774	94.6755	0.001	0.123	0.456	0.573	0.955	6.683	-0.004	0.448	-0.002	0.3	0.004	0.075	0	0	0.594	3.08	0	0.2	0.045	-0.037	3.062	30.238
3.494	44.873	2.268	15.203	0.001	0.074	0.927	5.355					-0.001	-0.327	4.775	94.5885	0.001	0.197	0.461	0.649	0.956	6.683	-0.003	0.423	-0.002	0.275	0.003	0.05	0.001	-0.025	0.599	2.981	0.001	0.126	0.045	0.0375	3.063	30.238
3.495	44.799	2.269	15.377	0.001	0.123	0.928	5.331					-0.001	-0.327	4.777	94.688	0.001	0.173	0.465	0.599	0.958	6.733	-0.004	0.398	-0.002	0.475	0.004	0.149	0	0	0.605	3.005	0	0.176	0.045	0.0125	3.065	30.312
3.497	44.848	2.271	15.328	0.001	0	0.928	5.205					-0.001	-0.251	4.778	94.7255	0.001	0.173	0.47	0.699	0.959	6.733	-0.003	0.423	-0.002	0.4	0.004	0.099	0.001	-0.1	0.609	3.005	0.001	0.15	0.044	0.0625	3.066	30.262
3.498	44.799	2.272	15.302	0.001	0.099	0.927	5.23					-0.001	-0.277	4.779	94.7885	0.002	0.197	0.476	0.873	0.961	6.832	-0.003	0.373	-0.002	0.3	0.004	0.174	0	-0.025	0.615	3.154	0	0.126	0.0435	-0.0245	3.068	30.362
3.499	44.995	2.273	15.278	0.001	0.148	0.928	5.281					-0.001	-0.227	4.781	94.776	0.002	0.074	0.481	0.649	0.962	6.832	-0.004	0.423	-0.002	0.3	0.004	0.099	0	0.024	0.621	3.08	0	0.15	0.044	0.0875	3.069	30.288
3.501	45.021	2.275	15.401	0.001	0.099	0.927	5.255					-0.001	-0.251	4.782	94.763	0.001	0.098	0.486	0.773	0.963	6.882	-0.003	0.473	-0.002	0.325	0.004	0.125	0.001	-0.15	0.627	3.104	0	0.226	0.0435	0.05	3.071	30.288
3.501	45.045	2.275	15.501	0.001	0.049	0.927	5.305					-0.001	-0.352	4.783	94.738	0.002	0.147	0.492	0.649	0.964	6.932	-0.003	0.497	-0.002	0.35	0.003	0.199	0.001	-0.15	0.633	3.104	0	0.226	0.0425	-0.012	3.072	30.412
3.503	45.045	2.277	15.451	0.001	0.172	0.927	5.305					-0.002	-0.327	4.784	94.7885	0.001	0.123	0.498	0.649	0.966	6.932	-0.003	0.572	-0.002	0.3	0.003	0.174	0	-0.05	0.64	3.229	0	0.176	0.0425	0	3.073	30.412
3.505	45.021	2.278	15.477	0.002	0.074	0.926	5.255					-0.001	-0.251	4.785	94.85	0.001	0.049	0.503	0.673	0.967	6.932	-0.004	0.547	-0.002	0.275	0.003	0.174	0	0.074	0.647	3.253	0	0.15	0.0435	0.025	3.074	30.412
3.506	45.045	2.28	15.477	0.001	0.198	0.927	5.305					-0.002	-0.126	4.786	94.9245	0.002	0.098	0.509	0.773	0.969	6.956	-0.003	0.473	-0.002	0.325	0.004	0.199	0	-0.15	0.653	3.229	0	0.076	0.0435	-0.087	3.076	30.412
3.507	44.971	2.28	15.501	0.001	0.074	0.926	5.255					-0.001	-0.327	4.788	94.8625	0.001	0.147	0.516	0.799	0.97	6.932	-0.004	0.398	-0.002	0.3	0.003	0.199	0	-0.15	0.66	3.328	0	0.076	0.0415	-0.0245	3.077	30.564
3.507	45.045	2.282	15.526	0.001	0.049	0.927	5.13					-0.002	-0.176	4.789	94.974	0.001	0.173	0.521	0.848	0.971	7.006	-0.003	0.572	-0.002	0.3	0.004	0.125	0	0.1	0.668	3.279	0	0.2	0.042	0.0375	3.078	30.514
3.509	45.143	2.282	15.576	0.001	0.099	0.926	5.255					-0.001	-0.176	4.79	95.012	0.001	0.025	0.527	0.749	0.972	6.882	-0.004	0.423	-0.003	0.4	0.004	0.099	0	-0.05	0.675	3.279	0	0.1	0.0425	-0.037	3.08	30.538
3.511	45.242	2.284	15.477	0.001	0.049	0.926	5.18					-0.001	-0.151	4.791	95.037	0.001	0.074	0.534	0.848	0.973	7.056	-0.004	0.497	-0.002	0.35	0.003	0.224	0	-0.15	0.684	3.353	0	0.176	0.0425	0.0005	3.081	30.488
3.512	45.168	2.285	15.576	0.001	0.024	0.926	5.305					-0.002	-0.277	4.793	95.024	0.001	0.123	0.54	0.823	0.974	6.907	-0.004	0.523	-0.001	0.425	0.003	0.125	0.001	-0.15	0.692	3.428	0	0.176	0.042	-0.037	3.082	30.538
3.513	45.094	2.286	15.501	0.001	0.049	0.926	5.305					-0.001	-0.277	4.794	95.061	0.001	0.074	0.546	0.873	0.976	7.056	-0.003	0.448	-0.002	0.2	0.003	0.199	0.001	-0.1	0.699	3.502	0.001	0.176	0.042	-0.087	3.082	30.614
3.514	45.218	2.288	15.725	0.001	0.271	0.926	5.406					-0.001	-0.227	4.795	95.099	0.001	0.147	0.553	0.773	0.978	7.006	-0.003	0.373	-0.003	0.225	0.004	0.149	0	-0.025	0.706	3.527	0	0.05	0.042	-0.1	3.084	30.588
3.516	45.316	2.289	15.576	0.001	0.247	0.927	5.531					-0.001	-0.327	4.797	95.123	0.001	0.123	0.559	0.873	0.979	7.006	-0.004	0.348	-0.002	0.2	0.003	0.149	0.001	-0.05	0.715	3.577	0.001	0.176	0.042	-0.024	3.086	30.714
3.517	45.292	2.291	15.749	0.001	0.172	0.928	5.481					-0.001	-0.352	4.798	95.012	0.001	0.173	0.566	0.923	0.98	7.082	-0.003	0.423	-0.002	0.2	0.004	0.224	0	-0.15	0.723	3.601	0	0.226	0.0415	-0.062	3.087	30.638
3.518	45.267	2.291	15.6	0.001	0.172	0.928	5.606					-0.001	-0.327	4.799	95.136	0.001	0.147	0.571	0.848	0.981	6.956	-0.004	0.373	-0.002	0.225	0.004	0.174	0.001	-0.1	0.731	3.676	0	0.15	0.041	-0.0125	3.088	30.614
3.519	45.365	2.293	15.576	0.001	0.172	0.93	5.731					-0.001	-0.277	4.8	95.173	0.001	0.049	0.579	0.848	0.983	7.156	-0.003	0.398	-0.002	0.325	0.004	0.174	0.001	-0.05	0.739	3.601	0	0.1	0.0415	0.0125	3.09	30.864
3.521	45.39	2.294	15.675	0.001	0.198	0.931	5.756					0	-0.201	4.802	95.173	0.001	0.197	0.585	0.948	0.984	7.106	-0.004	0.473	-0.002	0.225	0.004	0.199	0.001	-0.1	0.75	3.849	0	0.2	0.0415	-0.062	3.09	30.588
3.522	45.44	2.296	15.725	0.001	0.172	0.932	5.781					0	-0.201	4.803	95.16	0.001	0.049	0.59	0.923	0.984	7.106	-0.004	0.398	-0.002	0.325	0.004	0.125	0	-0.025	0.758	3.775	0	0.226	0.0415	0.0255	3.091	30.614
3.523	45.415	2.297	15.725	0.001	0.172	0.933	5.781					0	-0.302	4.804	95.2475	0.001	0.147	0.598	0.998	0.986	7.106	-0.004	0.398	-0.002	0.325	0.004	0.174	0.001	-0.05	0.767	3.874	0	0.026	0.0415	-0.012	3.093	30.688
3.524	45.612	2.298	15.799	0.002	0.172	0.934	5.856					0	-0.227	4.805	95.26	0.001	0.123	0.604	1.122	0.987	7.256	-0.004	0.448	-0.002	0.325	0.004	0.149	0	-0.1	0.776	3.849	0	0.3	0.042	0.0375	3.094	30.738
3.525	45.415	2.3	15.749	0.001	0.099	0.935	5.956					-0.001	-0.151	4.807	95.372	0.001	0.098	0.611	1.098	0.988	7.131	-0.003	0.423	-0.002	0.25	0.003	0.125	0	0	0.783	3.948	0	0.226	0.0425	0.025	3.095	30.888
3.526	45.489	2.301	15.898	0.001	0.099	0.936	5.931					-0.001	-0.227	4.808	95.31	0.001	0.147	0.617	1.122	0.989	7.206	-0.004	0.373	-0.002	0.175	0.003	0.174	0	-0.05	0.793	3.998	0	0.2	0.042	0.125	3.097	30.838
3.528	45.44	2.301	15.824	0.001	0.123	0.939	5.956					-0.001	-0.302	4.809	95.322	0.001	0.246	0.623	1.122	0.991	7.231	-0.004	0.348	-0.002	0.35	0.003	0.199	0.001	-0.05	0.803	4.023	0	0.25	0.0425	0.1125	3.098	30.888
3.529	45.612	2.304	15.874	0.001	0.123	0.94	5.981					-0.001	-0.277	4.81	95.4715	0.001	0.123	0.629	1.122	0.992	7.231	-0.004	0.298	-0.002	0.325	0.004	0.174	0	0	0.812	4.023	0	0.226	0.0425	0.1495	3.099	30.888
3.53	45.562	2.304	15.824	0.001	0.172	0.941	6.031					-0.002	-0.277	4.812	95.4835	0.002	0.173	0.635	1.048	0.994	7.106	-0.003	0.398	-0.002	0.25	0.003	0.174	0.001	-0.15	0.82	4.123	0	0.25	0.044	0.1005	3.1	30.964
3.532	45.612	2.306	15.898	0.001	0.222	0.942	5.931					-0.001	-0.302	4.813	95.484	0.001	0.147	0.641	1.122	0.995	7.231	-0.004	0.423	-0.001	0.25	0.004	0.224	0	-0.15	0.831	4.198	0	0.226	0.0435	0.1125	3.102	30.864
3.533	45.587	2.307	15.973	0.001	0.049	0.944	6.182					-0.001	-0.201	4.814	95.471	0.001	0.098	0.646	1.098	0.997	7.281	-0.003	0.373	-0.002	0.2	0.003	0.149	0	-0.075	0.838	4.222	0	0.25	0.044	0.1255	3.103	31.039
3.534	45.71	2.308	16.047	0.001	0.148	0.945	6.132					-0.001	-0.227	4.815	95.546	0.001	0.147	0.652	1.148	0.997	7.305	-0.004	0.398	-0.002	0.25	0.004	0.125	0	-0.125	0.847	4.371	0	0.326	0.0445	0.0625	3.104	31.064
3.536	45.686	2.309	15.997	0.001	0.148	0.946	6.106					-0.001	-0.176	4.817	95.5085	0.001	0.123	0.657	1.148	0.998	7.305	-0.004	0.497	-0.002	0.25	0.003	0.248	0	-0.075	0.855	4.347	0	0.15	0.046	0.063	3.105	31.014
3.536	45.686	2.31	15.923	0.001	0.198	0.948	6.282					-0.001	-0.227	4.818	95.5955	0.001	0.123	0.664	1.098	1	7.181	-0.004	0.448	-0.003	0.35	0.004	0.099	0	-0.075	0.865	4.446	0	0.15	0.0465	0.1125	3.106	30.988
3.538	45.661	2.312	15.997	0.001	0.247	0.948	6.232					-0.001	-0.302	4.819	95.6455	0.001	0.246	0.67	1.172	1.001	7.256	-0.004	0.423	-0.001	0.225	0.003	0.099	0.001	-0.05	0.873	4.52	0	0.126	0.0465	0.1505	3.108	30.988
3.539	45.637	2.313	15.997	0.001	0.099	0.95	6.256					-0.001	-0.327	4.82	95.658	0.001	0.098	0.675	1.098	1.002	7.355	-0.003	0.423	-0.002	0.275	0.004	0.248	0	0.074	0.881	4.545	0.001	0.2	0.048	0.1005	3.109	31.214
3.54	45.637	2.314	15.898	0.001	0.172	0.952	6.182					0	-0.176	4.822	95.733	0.002	0.173	0.68	1.048	1.003	7.331	-0.004	0.398	-0.001	0.35	0.003	0.248	0	-0.1	0.889	4.496	0.001	0.1	0.049	0.2375	3.11	31.139
3.542	45.809	2.315	16.023	0.001	0.172	0.953	6.306					-0.001	-0.227	4.823	95.6455	0.002	0.222	0.685	1.198	1.005	7.305	-0.004	0.398	-0.002	0.325	0.003	0.125	0	-0.075	0.897	4.595	0.001	0.2	0.0505	0.063	3.111	31.189
3.543	45.907	2.317	15.948	0.001	0.198	0.953	6.382					-0.001	-0.151	4.824	95.7195	0.001	0.147	0.691	1.148	1.006	7.256	-0.004	0.348	-0.003	0.175	0.004	0.025	0	-0.1	0.905	4.669	0.001	0.15	0.0515	0.162	3.112	31.239
3.544	45.858	2.318	16.023	0.001	0.148	0.955	6.382					-0.001	-0.251	4.826	95.695	0.001	0.098	0.696	1.323	1.007	7.305	-0.003	0.373	-0.003	0.2	0.003	0.149	0	-0.125	0.914	4.669	0	0.126	0.053	0.0875	3.114	31.189
3.545	45.932	2.32	16.047	0.001	0.222	0.957	6.282					0	-0.201	4.827	95.7945	0.002	0.147	0.701	1.198	1.009	7.331	-0.004	0.274	-0.002	0.325	0.004	0.174	0	-0.15	0.922	4.768	0.001	0.176	0.0545	0.1375	3.115	31.214
3.547	45.907	2.321	16.097	0.001	0.247	0.958	6.382					-0.001	-0.227	4.828	95.844	0.001	0.098	0.706	1.272	1.01	7.455	-0.004	0.398	-0.002	0.4	0.004	0.099	0	-0.125	0.931	4.818	0.001	0.226	0.0565	0.15	3.116	31.239
3.548	45.883	2.322	16.196	0.001	0.172	0.959	6.406					-0.001	-0.227	4.83	95.7195	0.001	0.271	0.71	1.172	1.011	7.48	-0.004	0.373	-0.003	0.25	0.003	0.248	0	-0.075	0.939	4.867	0.001	0.05	0.0575	0.125	3.118	31.414
3.549	45.907	2.323	16.246	0.001	0.198	0.96	6.406					-0.001	-0.151	4.83	95.832	0.001	0.098	0.715	1.248	1.013	7.405	-0.003	0.298	-0.002	0.25	0.004	0.174	0	-3.319	0.944	4.893	0.001	0.176	0.0595	0.1245	3.119	31.289
3.551	46.055	2.324	16.196	0.001	0.049	0.962	6.356					-0.001	-0.302	4.832	95.9685	0.001	0.074	0.719	1.248	1.014	7.53	-0.004	0.423	-0.003	0.125	0.004	0.149	0	-0.05	0.951	4.967	0.001	0.15	0.0615	0.1125	3.12	31.239
3.552	45.956	2.325	16.172	0.001	0.271	0.962	6.432					-0.001	-0.251	4.833	95.907	0.002	0.098	0.723	1.298	1.015	7.455	-0.004	0.348	-0.002	0.3	0.003	0.323	0	-0.075	0.96	4.992	0.001	0.076	0.064	0.0495	3.122	31.339
3.552	46.104	2.327	16.221	0.001	0.148	0.964	6.456					-0.002	-0.302	4.834	95.9435	0.002	0.098	0.727	1.248	1.016	7.455	-0.004	0.473	-0.002	0.325	0.004	0.199	0	-0.125	0.969	4.917	0.001	0.176	0.065	0.0755	3.123	31.264
3.554	46.08	2.328	16.172	0.001	0.074	0.965	6.432					-0.001	-0.251	4.835	95.9935	0.001	0.074	0.732	1.198	1.018	7.505	-0.004	0.348	-0.002	0.3	0.004	0.174	0.001	-0.075	0.976	5.016	0.001	0.15	0.0675	0.1875	3.124	31.364
3.555	46.104	2.33	16.295	0.001	0.222	0.967	6.506					-0.001	-0.277	4.836	96.006	0.002	0.123	0.736	1.222	1.019	7.58	-0.004	0.497	-0.002	0.325	0.004	0.149	0	-0.025	0.984	5.116	0.001	0.15	0.071	0.0755	3.125	31.489
3.558	46.202	2.329	16.321	0.001	0.123	0.967	6.656					-0.001	-0.327	4.838	96.0555	0.001	-0.024	0.74	1.222	1.021	7.53	-0.004	0.373	-0.002	0.25	0.003	0.199	0	-0.15	0.989	5.191	0.001	0.176	0.0715	0.1245	3.126	31.339
3.558	46.104	2.332	16.396	0.001	0.222	0.969	6.456					-0.001	-0.302	4.839	96.0555	0.002	0.123	0.743	1.423	1.021	7.53	-0.004	0.497	-0.002	0.2	0.003	0.149	0	-0.05	0.996	5.165	0.001	0.1	0.0745	0.1375	3.128	31.565
3.559	46.228	2.333	16.295	0.001	0.296	0.97	6.706					-0.001	-0.251	4.84	96.0305	0.002	0.049	0.747	1.248	1.022	7.505	-0.004	0.398	-0.002	0.25	0.004	0.199	0	-0.125	1.002	5.24	0.001	0.2	0.0765	0.1125	3.129	31.539
3.56	46.129	2.334	16.446	0.001	0.049	0.972	6.606					-0.001	-0.251	4.842	96.1545	0.002	0.197	0.752	1.373	1.023	7.53	-0.004	0.373	-0.001	0.35	0.004	0.248	0	-0.125	1.007	5.315	0.001	0.2	0.079	0.187	3.13	31.589
3.561	46.104	2.334	16.346	0.001	0.222	0.972	6.632					0	-0.251	4.843	96.105	0.003	0.173	0.755	1.298	1.026	7.604	-0.004	0.473	-0.002	0.325	0.004	0.05	0	-0.05	1.012	5.315	0	0.2	0.08	0.15	3.132	31.639
3.563	46.277	2.336	16.321	0.001	0.222	0.975	6.682					-0.001	-0.251	4.844	96.13	0.002	0.098	0.758	1.298	1.027	7.58	-0.004	0.473	-0.002	0.3	0.004	0.125	0	-0.175	1.017	5.365	0.001	0.326	0.0815	0.1245	3.133	31.589
3.564	46.326	2.338	16.47	0.001	0.148	0.976	6.606					0	-0.277	4.845	96.229	0.002	0.147	0.762	1.298	1.027	7.654	-0.004	0.448	-0.002	0.325	0.004	0.224	0	-0.075	1.023	5.29	0	0.25	0.084	0.1375	3.133	31.565
3.566	46.228	2.338	16.495	0.001	0.198	0.977	6.656					-0.001	-0.251	4.846	96.1925	0.001	0.197	0.765	1.447	1.028	7.58	-0.004	0.448	-0.002	0.275	0.004	0.199	0.001	-0.025	1.027	5.389	0	0.3	0.085	0.1245	3.134	31.589
3.567	46.301	2.34	16.446	0.001	0.172	0.978	6.756					-0.001	-0.277	4.848	96.242	0.002	0.147	0.77	1.423	1.031	7.654	-0.004	0.348	-0.002	0.2	0.004	0.199	0	-0.05	1.03	5.315	0.001	0.226	0.086	0.1245	3.136	31.665
3.568	46.326	2.342	16.569	0.001	0.148	0.979	6.682					-0.001	-0.227	4.849	96.2295	0.002	0.049	0.773	1.497	1.031	7.779	-0.004	0.398	-0.002	0.3	0.004	0.099	0	-0.075	1.033	5.365	0	0.276	0.0885	0.187	3.137	31.589
3.569	46.35	2.342	16.446	0.001	0.148	0.981	6.756					-0.001	-0.327	4.85	96.2785	0.001	0.123	0.775	1.447	1.032	7.604	-0.004	0.398	-0.002	0.325	0.003	0.149	0	-0.025	1.036	5.389	0	0.176	0.089	0.162	3.139	31.815
3.57	46.425	2.344	16.519	0.001	0.123	0.982	6.782					0	-0.227	4.852	96.2915	0.002	0	0.778	1.423	1.033	7.854	-0.004	0.348	-0.002	0.225	0.004	0.224	0	0	1.039	5.365	0.001	0.226	0.0875	0.187	3.141	31.665
3.571	46.375	2.345	16.545	0.001	0.321	0.984	6.807					-0.001	-0.277	4.852	96.3655	0.002	0.173	0.782	1.373	1.035	7.704	-0.004	0.398	-0.002	0.325	0.004	0.248	0	-0.025	1.041	5.365	0.001	0.226	0.0865	0.1125	3.142	31.739
3.573	46.399	2.346	16.595	0.001	0.123	0.984	6.857					-0.001	-0.151	4.854	96.3655	0.001	0.098	0.786	1.447	1.036	7.73	-0.004	0.448	-0.002	0.325	0.004	0.125	0	0.074	1.043	5.389	0	0.226	0.0825	0.1495	3.143	31.765
3.574	46.523	2.348	16.595	0.001	0.296	0.986	6.782					-0.001	-0.327	4.855	96.49	0.001	0.173	0.789	1.497	1.038	7.854	-0.003	0.373	-0.002	0.25	0.003	0.149	0	-0.2	1.044	5.389	0	0.3	0.0815	0.1375	3.144	31.765
3.575	46.425	2.349	16.519	0.001	0.198	0.987	6.908					-0.001	-0.327	4.856	96.453	0.001	0.32	0.792	1.373	1.039	7.829	-0.005	0.373	-0.002	0.275	0.004	0.174	0	-0.05	1.045	5.414	0	0.226	0.0805	-0.0125	3.145	31.815
3.577	46.547	2.35	16.545	0.001	0.247	0.988	6.932					-0.001	-0.277	4.858	96.378	0.001	0.197	0.795	1.473	1.04	7.779	-0.004	0.324	-0.002	0.2	0.004	0.125	0	-0.1	1.045	5.488	0	0.25	0.0815	0.1125	3.146	31.815
3.577	46.547	2.351	16.619	0.001	0.123	0.99	6.857					-0.001	-0.352	4.859	96.4155	0.002	0.147	0.798	1.523	1.041	7.879	-0.004	0.348	-0.002	0.375	0.004	0.125	0.001	-0.075	1.045	5.439	0	0.2	0.082	0.0875	3.148	31.889
3.579	46.474	2.353	16.595	0.001	0.123	0.991	6.908					-0.001	-0.277	4.86	96.54	0.001	0.098	0.801	1.523	1.043	7.829	-0.004	0.398	-0.002	0.425	0.003	0.199	0	0.024	1.044	5.365	0	0.25	0.083	0.2375	3.149	31.889
3.58	46.547	2.354	16.569	0.001	0.198	0.993	6.958					-0.001	-0.176	4.861	96.565	0.002	0.197	0.804	1.547	1.044	7.905	-0.004	0.398	-0.001	0.2	0.004	0.248	0	-0.05	1.045	5.339	0	0.3	0.083	0.15	3.15	31.99
3.581	46.72	2.355	16.718	0.001	0.222	0.993	6.982					0	-0.302	4.863	96.603	0.001	0.197	0.808	1.497	1.045	7.954	-0.004	0.373	-0.002	0.325	0.004	0.149	0	-0.075	1.044	5.339	0	0.25	0.082	0.125	3.152	31.889
3.583	46.523	2.356	16.644	0.001	0.198	0.994	7.058					-0.001	-0.201	4.864	96.627	0.001	0.271	0.811	1.672	1.047	7.905	-0.004	0.348	-0.001	0.3	0.004	0.224	0.001	-0.025	1.042	5.264	0.001	0.276	0.084	0.1	3.153	31.965
3.584	46.547	2.357	16.619	0.001	0.099	0.996	7.058					0	-0.227	4.865	96.652	0.001	0.098	0.813	1.623	1.048	7.905	-0.004	0.398	-0.002	0.325	0.004	0.224	0	-0.025	1.041	5.141	0	0.126	0.0835	0.15	3.153	31.965
3.585	46.695	2.359	16.793	0.001	0.123	0.997	7.008					-0.001	-0.227	4.865	96.5895	0.001	0.173	0.816	1.647	1.048	7.979	-0.003	0.473	-0.003	0.25	0.004	0.149	0.001	0.05	1.039	5.141	0	0.276	0.0845	0.0995	3.155	32.065
3.587	46.622	2.359	16.718	0.001	0.222	0.999	7.108					-0.001	-0.302	4.867	96.664	0.002	0.147	0.819	1.573	1.05	7.854	-0.004	0.398	-0.002	0.275	0.004	0.149	0	-0.05	1.037	4.917	0	0.176	0.083	0.2245	3.157	31.99
3.588	46.671	2.362	16.718	0.001	0.296	1	7.132					-0.001	-0.277	4.869	96.652	0.001	0.32	0.822	1.647	1.051	7.905	-0.004	0.497	-0.002	0.325	0.003	0.224	0.001	-0.05	1.035	4.942	0	0.2	0.0845	0.2125	3.158	32.04
3.589	46.671	2.362	16.817	0.001	0.296	1.002	7.158					-0.001	-0.302	4.87	96.7515	0.001	0.147	0.826	1.797	1.052	7.979	-0.004	0.398	-0.002	0.275	0.004	0.248	0	-0.1	1.031	4.818	0	0.25	0.0845	0.25	3.159	32.065
3.59	46.547	2.363	16.694	0.002	0.172	1.003	7.032					0	-0.327	4.871	96.7265	0.001	0.098	0.828	1.822	1.054	8.054	-0.003	0.373	-0.002	0.225	0.004	0.149	0	0.1	1.027	4.793	0	0.226	0.0845	0.1995	3.16	31.99
3.592	46.769	2.365	16.768	0.001	0.271	1.004	7.058					0	-0.176	4.873	96.789	0.001	0.246	0.831	1.647	1.055	8.029	-0.004	0.423	-0.002	0.275	0.004	0.199	0.001	-0.025	1.024	4.718	0	0.3	0.0845	0.262	3.161	32.215
3.593	46.744	2.366	16.793	0.001	0.271	1.005	7.232					0	-0.201	4.874	96.776	0.001	0.197	0.835	1.722	1.057	8.104	-0.004	0.423	-0.002	0.325	0.004	0.274	0.001	-0.15	1.02	4.595	0	0.15	0.084	0.3245	3.163	32.19
3.594	46.769	2.367	16.718	0.002	0.271	1.006	7.158					-0.001	-0.302	4.875	96.801	0.001	0.173	0.838	1.647	1.058	8.079	-0.004	0.473	-0.002	0.325	0.004	0.199	0	0.024	1.016	4.669	0	0.226	0.085	0.212	3.164	32.065
3.595	46.892	2.368	16.867	0.001	0.172	1.008	7.208					-0.001	-0.327	4.877	96.8145	0.001	0.123	0.843	1.797	1.058	8.154	-0.004	0.448	-0.002	0.425	0.004	0.298	0	-0.075	1.011	4.644	0.001	0.2	0.084	0.2995	3.166	32.24
3.596	46.819	2.37	16.768	0.002	0.198	1.009	7.308					-0.001	-0.227	4.877	96.8635	0.001	0.147	0.846	1.772	1.06	8.128	-0.003	0.497	-0.002	0.35	0.004	0.075	0.001	-0.025	1.007	4.47	0	0.3	0.0845	0.312	3.166	32.14
3.597	46.793	2.371	16.843	0.001	0.247	1.01	7.182					-0.001	-0.251	4.879	96.925	0.001	0.147	0.85	1.747	1.061	8.128	-0.004	0.497	-0.002	0.35	0.003	0.125	0	-0.025	1.002	4.421	0	0.2	0.0835	0.362	3.167	32.215
3.599	46.966	2.373	16.942	0.001	0.172	1.011	7.208					-0.001	-0.302	4.88	96.888	0.001	0	0.853	1.772	1.062	8.228	-0.003	0.448	-0.002	0.325	0.004	0.248	0	-0.05	0.997	4.371	0	0.2	0.084	0.312	3.169	32.165
3.601	46.892	2.373	16.942	0.001	0.172	1.013	7.282					0	-0.201	4.881	96.9375	0.001	0.197	0.857	1.772	1.064	8.154	-0.004	0.423	-0.002	0.275	0.004	0.199	0	0.05	0.992	4.446	0	0.35	0.0835	0.3245	3.17	32.265
3.602	46.868	2.375	16.966	0.001	0.172	1.014	7.382					-0.001	-0.277	4.882	96.9875	0.001	0.197	0.862	1.772	1.065	8.154	-0.003	0.398	-0.002	0.275	0.003	0.174	0.001	0.024	0.986	4.371	0.001	0.226	0.083	0.225	3.171	32.24
3.603	46.892	2.376	16.942	0.001	0.123	1.015	7.332					-0.001	-0.176	4.884	97.087	0.002	0.173	0.865	1.697	1.066	8.254	-0.004	0.298	-0.002	0.2	0.004	0.125	0	-0.05	0.982	4.247	0	0.126	0.083	0.225	3.172	32.315
3.604	47.016	2.377	16.942	0.001	0.198	1.016	7.382					-0.001	-0.277	4.885	97	0.001	0.197	0.869	1.897	1.067	8.204	-0.004	0.423	-0.001	0.375	0.004	0.224	0	0.124	0.976	4.272	0	0.226	0.082	0.2745	3.174	32.416
3.605	47.089	2.379	16.942	0.001	0.123	1.018	7.482					-0.001	-0.227	4.886	97.1115	0.002	0.173	0.873	1.772	1.069	8.303	-0.004	0.398	-0.002	0.3	0.004	0.099	0	0	0.971	4.198	0	0.15	0.0825	0.2495	3.175	32.416
3.606	46.917	2.38	16.966	0.002	0.198	1.019	7.458					0	-0.227	4.887	97.124	0.002	0.222	0.878	1.922	1.07	8.228	-0.004	0.497	-0.002	0.3	0.004	0.224	0	-0.075	0.965	4.148	0	0.176	0.081	0.1745	3.176	32.315
3.608	47.04	2.381	16.992	0.001	0.198	1.021	7.432					0	-0.227	4.889	97.1125	0.001	0.147	0.882	1.822	1.071	8.204	-0.004	0.497	-0.002	0.375	0.004	0.224	0	0	0.959	4.073	0	0.276	0.0825	0.2245	3.177	32.34
3.608	47.016	2.382	17.091	0.001	0.198	1.022	7.458					-0.001	-0.251	4.89	97.2605	0.002	0.123	0.887	1.872	1.073	8.154	-0.005	0.497	-0.002	0.4	0.004	0.174	0	0.124	0.954	3.924	0	0.15	0.081	0.1745	3.178	32.39
3.61	47.238	2.383	17.041	0.001	-0.049	1.023	7.482					-0.002	-0.227	4.891	97.1735	0.002	0.049	0.891	1.897	1.074	8.254	-0.003	0.547	-0.002	0.275	0.004	0.125	0.001	0	0.947	3.974	0	0.1	0.0815	0.1745	3.18	32.466
3.611	47.262	2.384	17.115	0.001	0.074	1.025	7.482					-0.001	-0.151	4.893	97.273	0.001	0.074	0.897	1.847	1.075	8.278	-0.004	0.448	-0.002	0.4	0.004	0.199	0	0.074	0.942	3.998	0.001	0.15	0.0815	0.063	3.181	32.466
3.612	47.262	2.386	17.141	0.001	0.247	1.025	7.482					-0.001	-0.302	4.894	97.2725	0.002	0.271	0.902	1.772	1.077	8.378	-0.004	0.523	-0.002	0.45	0.004	0.174	0	0	0.936	3.799	0	0.176	0.081	0.0875	3.183	32.416
3.613	47.311	2.387	17.264	0.001	0.198	1.027	7.482					-0.001	-0.201	4.895	97.298	0.002	0.173	0.907	1.922	1.077	8.328	-0.005	0.572	-0.002	0.45	0.003	0.174	0	0.024	0.93	3.775	0	0.2	0.081	0.0625	3.183	32.59
3.615	47.212	2.389	17.165	0.001	0.123	1.028	7.532					-0.001	-0.227	4.896	97.3225	0.001	0.147	0.913	1.922	1.079	8.303	-0.004	0.473	-0.002	0.4	0.004	0.224	0.001	-0.1	0.925	3.899	0	0.126	0.081	0.1005	3.184	32.54
3.616	47.212	2.39	17.19	0.001	0.148	1.029	7.582					-0.001	-0.227	4.897	97.373	0.001	0.147	0.917	2.122	1.081	8.378	-0.004	0.572	-0.002	0.45	0.003	0.224	0	-0.075	0.919	3.799	0	0.25	0.0805	0.1995	3.186	32.566
3.618	47.311	2.39	17.24	0.001	0.099	1.031	7.582					-0.001	-0.201	4.899	97.3975	0.001	0.074	0.922	2.022	1.081	8.403	-0.004	0.523	-0.001	0.275	0.003	0.274	0	-0.05	0.911	3.7	0	0.176	0.0795	0.088	3.187	32.64
3.618	47.311	2.392	17.165	0.001	0.123	1.032	7.632					-0.001	-0.201	4.9	97.41	0.002	0.173	0.927	2.046	1.082	8.427	-0.004	0.547	-0.002	0.4	0.004	0.248	0.001	-0.025	0.906	3.65	0	0.176	0.0805	0.125	3.188	32.716
3.621	47.508	2.393	17.091	0.001	0.099	1.033	7.608					-0.001	-0.251	4.901	97.398	0.001	0.098	0.933	1.946	1.084	8.378	-0.004	0.547	-0.002	0.325	0.004	0.174	0.001	-0.025	0.901	3.577	0	0.15	0.0805	-0.012	3.189	32.666
3.622	47.336	2.395	17.29	0.001	0.148	1.035	7.658					-0.001	-0.227	4.903	97.4345	0.001	0.123	0.938	1.972	1.085	8.553	-0.004	0.547	-0.002	0.275	0.004	0.199	0	0	0.896	3.577	-0.001	0.126	0.079	0.05	3.191	32.716
3.622	47.311	2.396	17.389	0.001	0.222	1.036	7.808					-0.001	-0.302	4.904	97.5215	0.001	0.049	0.943	2.022	1.086	8.503	-0.004	0.423	-0.002	0.375	0.004	0.323	0	-0.125	0.891	3.502	0	0.126	0.0795	0.063	3.192	32.69
3.624	47.287	2.397	17.339	0.001	0.123	1.037	7.783					-0.001	-0.302	4.905	97.621	0.001	0.074	0.949	1.996	1.087	8.527	-0.003	0.497	-0.001	0.25	0.004	0.274	0	0.074	0.886	3.477	0	0.176	0.0795	0.15	3.194	32.816
3.625	47.385	2.398	17.364	0.002	0.099	1.038	7.658					-0.001	-0.377	4.906	97.6465	0.002	0.123	0.954	2.122	1.089	8.652	-0.004	0.523	-0.002	0.425	0.004	0.274	0	0.074	0.881	3.452	0	0.15	0.0785	0.1	3.195	32.666
3.626	47.582	2.399	17.314	0.001	0.123	1.04	7.708					0	-0.277	4.908	97.5965	0.001	0	0.959	2.072	1.09	8.477	-0.004	0.497	-0.002	0.375	0.004	0.149	0	0	0.876	3.477	0	0.126	0.079	0.0625	3.196	32.816
3.628	47.459	2.401	17.513	0.001	0.074	1.041	7.682					0	-0.251	4.909	97.633	0.001	0.147	0.965	2.221	1.091	8.553	-0.004	0.572	-0.002	0.35	0.004	0.224	0	0	0.871	3.279	0	0.15	0.0785	0.0755	3.197	32.766
3.629	47.557	2.402	17.389	0.001	0.123	1.043	7.883					0	-0.201	4.91	97.633	0.001	0.123	0.972	2.271	1.092	8.553	-0.004	0.547	-0.002	0.275	0.004	0.224	0.001	-0.125	0.868	3.328	0	0.076	0.079	0.1625	3.198	32.79
3.63	47.459	2.403	17.439	0.001	-0.025	1.042	7.833					0	-0.327	4.91	97.7205	0.002	0.098	0.978	2.172	1.094	8.577	-0.004	0.547	-0.001	0.35	0.004	0.149	0	0.024	0.862	3.328	0.001	0.176	0.078	0.038	3.199	32.84
3.631	47.606	2.405	17.389	0.001	0.172	1.045	7.808					0	-0.277	4.913	97.708	0.001	0.123	0.983	2.246	1.095	8.403	-0.004	0.547	-0.001	0.35	0.004	0.149	0	-0.025	0.858	3.279	0	0.1	0.078	0.0125	3.2	32.84
3.633	47.508	2.405	17.389	0.001	0.148	1.047	8.008					-0.001	-0.227	4.913	97.7575	0.002	0.049	0.99	2.346	1.096	8.577	-0.003	0.448	-0.002	0.325	0.004	0.323	0.001	-0.1	0.855	3.13	0	0.226	0.078	-0.025	3.201	32.84
3.634	47.656	2.407	17.488	0.001	0.123	1.048	7.958					0	-0.251	4.915	97.708	0.001	0	0.996	2.321	1.098	8.602	-0.004	0.448	-0.001	0.35	0.004	0.199	0	-0.125	0.851	3.179	0	0.3	0.078	0.0255	3.203	32.892
3.635	47.582	2.409	17.513	0.001	0.123	1.049	7.783					-0.001	-0.402	4.917	97.8695	0.001	0.147	1.002	2.271	1.099	8.577	-0.004	0.547	-0.003	0.425	0.004	0.274	0	-0.05	0.847	3.154	0	0.126	0.0785	0.075	3.204	32.992
3.636	47.533	2.41	17.488	0.001	0.172	1.05	7.933					-0.001	-0.327	4.917	97.82	0.002	0.173	1.008	2.396	1.1	8.627	-0.003	0.497	-0.002	0.225	0.003	0.199	0.001	-0.225	0.842	3.13	0	0.2	0.08	0.013	3.205	32.892
3.638	47.656	2.411	17.488	0.001	0.074	1.052	7.983					-0.001	-0.251	4.918	97.807	0.001	0.147	1.015	2.421	1.102	8.702	-0.004	0.423	-0.002	0.375	0.004	0.174	0	-0.075	0.839	3.055	0	0.2	0.0825	-0.024	3.207	33.042
3.639	47.878	2.412	17.562	0.002	0.099	1.053	8.008					-0.001	-0.227	4.92	97.8325	0.001	0.197	1.021	2.446	1.102	8.527	-0.004	0.448	-0.002	0.275	0.003	0.199	0.001	-0.05	0.836	3.055	0	0.126	0.0845	0.0375	3.208	33.042
3.64	47.73	2.413	17.713	0.001	0.148	1.054	8.058					-0.001	-0.176	4.921	97.894	0.001	0.173	1.027	2.446	1.104	8.602	-0.005	0.547	-0.001	0.325	0.003	0.199	0	-0.15	0.833	2.981	0	0.126	0.0865	-0.075	3.21	32.992
3.641	47.705	2.415	17.538	0.001	0.074	1.056	8.033					-0.001	-0.176	4.922	97.9565	0.001	0.173	1.033	2.545	1.105	8.702	-0.004	0.523	-0.002	0.325	0.004	0.125	0	0.1	0.831	2.906	0	0.2	0.088	-0.0125	3.211	33.116
3.642	47.803	2.416	17.687	0.001	0.123	1.056	8.108					-0.002	-0.201	4.924	97.982	0.001	0.197	1.038	2.471	1.107	8.677	-0.005	0.497	-0.003	0.35	0.004	0.224	0.001	0.024	0.828	2.831	0	0.226	0.0905	0.0005	3.212	33.016
3.644	47.803	2.417	17.687	0.001	0.198	1.058	8.158					-0.002	-0.227	4.925	98.0315	0.001	0.222	1.044	2.495	1.107	8.752	-0.004	0.398	-0.002	0.25	0.003	0.224	0.001	0	0.825	2.906	0	-0.024	0.0925	-0.037	3.213	33.092
3.645	47.951	2.418	17.662	0.001	0.198	1.059	8.033					-0.001	-0.201	4.926	98.081	0.001	0.173	1.05	2.571	1.108	8.677	-0.004	0.497	-0.002	0.325	0.004	0.199	0.001	-0.1	0.823	2.88	0	0.25	0.095	0	3.214	33.066
3.646	47.927	2.42	17.737	0.001	0.148	1.06	8.158					-0.001	-0.377	4.928	98.0685	0.001	0.147	1.056	2.471	1.11	8.752	-0.004	0.497	-0.002	0.25	0.004	0.199	0	-0.05	0.821	2.88	0	0.2	0.0985	0.0755	3.216	33.142
3.647	47.853	2.421	17.662	0.001	0.247	1.062	8.108					0	-0.251	4.928	98.093	0.001	0.074	1.061	2.521	1.112	8.876	-0.004	0.423	-0.002	0.3	0.004	0.199	0.001	-0.1	0.819	2.856	0	0	0.1035	0.0505	3.217	33.092
3.649	47.878	2.422	17.687	0.001	0.074	1.063	8.158					0	-0.327	4.93	98.1305	0.002	0	1.067	2.671	1.113	8.826	-0.003	0.324	-0.002	0.25	0.004	0.174	0	-0.025	0.817	2.781	-0.001	0.25	0.1085	0.025	3.218	33.116
3.65	48	2.423	17.737	0.001	-0.049	1.064	8.158					0	-0.402	4.931	98.0925	0.001	0.098	1.074	2.595	1.114	8.802	-0.004	0.497	-0.002	0.375	0.004	0.099	0	-0.05	0.816	2.831	0	0.126	0.112	0.0505	3.219	33.266
3.651	48.05	2.425	17.662	0.001	0.099	1.066	8.233					-0.001	-0.377	4.932	98.118	0.001	0.147	1.079	2.621	1.115	8.802	-0.004	0.497	-0.001	0.325	0.004	0.149	0	-0.05	0.815	2.831	0	0.176	0.117	0.063	3.221	33.292
3.653	48	2.425	17.713	0.001	0.074	1.067	8.158					-0.001	-0.201	4.934	98.205	0.001	0.222	1.085	2.696	1.116	8.951	-0.004	0.497	-0.002	0.375	0.004	0.199	0	-0.075	0.815	2.831	0	0.126	0.1215	0.125	3.222	33.216
3.654	48.099	2.427	17.786	0.001	0.172	1.068	8.183					0	-0.151	4.935	98.23	0.001	0.123	1.092	2.746	1.118	8.926	-0.003	0.398	-0.002	0.25	0.004	0.199	0.001	-0.15	0.815	2.807	-0.001	0.126	0.127	0.2	3.223	33.292
3.655	48.099	2.428	17.812	0.001	0.074	1.069	8.258					-0.001	-0.377	4.936	98.2665	0.001	0.222	1.097	2.721	1.119	8.852	-0.003	0.348	-0.002	0.275	0.003	0.248	0	-0.175	0.815	2.807	0	0.05	0.13	0.15	3.224	33.342
3.656	48.026	2.429	17.836	0.001	0.074	1.07	8.384					-0.001	-0.327	4.937	98.2915	0.001	0.123	1.102	2.671	1.121	8.802	-0.003	0.497	-0.002	0.4	0.003	0.348	0	-0.05	0.815	2.856	0	0.126	0.1355	0.2375	3.225	33.366
3.657	48.173	2.43	17.812	0.001	0.148	1.071	8.358					-0.001	-0.227	4.938	98.292	0.001	0.123	1.109	2.896	1.122	8.902	-0.004	0.523	-0.002	0.175	0.003	0.149	0	-0.125	0.814	2.88	0	0.15	0.1395	0.175	3.227	33.266
3.659	48.05	2.432	17.762	0.001	0.148	1.072	8.358					-0.002	-0.277	4.939	98.3415	0.001	0.025	1.114	2.896	1.123	8.902	-0.004	0.373	-0.001	0.275	0.003	0.224	0	-0.1	0.815	2.856	0	0.076	0.1445	0.25	3.228	33.392
3.66	48.124	2.433	17.911	0.001	0.049	1.074	8.334					-0.001	-0.377	4.942	98.403	0.001	0.098	1.119	2.82	1.124	8.852	-0.004	0.373	-0.002	0.3	0.003	0.125	0	-0.075	0.816	2.981	0	0.126	0.15	0.2	3.229	33.342
3.662	48.247	2.434	17.961	0.001	0.172	1.075	8.484					-0.001	-0.201	4.943	98.3785	0.001	0.098	1.125	2.82	1.125	8.902	-0.003	0.373	-0.002	0.325	0.004	0.099	0	-0.075	0.817	2.93	0.001	0.226	0.154	0.275	3.23	33.467
3.663	48.197	2.436	17.911	0.001	0.148	1.076	8.484					-0.001	-0.352	4.943	98.4535	0.001	0.197	1.13	2.97	1.126	9.075	-0.003	0.249	-0.002	0.275	0.003	0.149	0.001	-0.025	0.818	3.03	0	0.2	0.1605	0.3245	3.232	33.492
3.663	48.37	2.436	17.961	0.001	0.099	1.077	8.384					-0.001	-0.201	4.945	98.5275	0.001	0.074	1.135	2.946	1.128	8.976	-0.003	0.298	-0.002	0.4	0.003	0.224	0	0	0.819	3.005	0	0.15	0.1645	0.2625	3.233	33.442
3.665	48.173	2.438	17.911	0.001	0.123	1.079	8.484					-0.001	-0.377	4.946	98.554	0.002	0.098	1.14	3.02	1.129	9.051	-0.003	0.423	-0.002	0.3	0.004	0.149	0	-0.1	0.821	3.055	0	0.176	0.17	0.3	3.234	33.567
3.666	48.197	2.439	17.935	0.002	0.172	1.08	8.534					0	-0.251	4.947	98.49	0.001	0.123	1.145	2.946	1.13	8.976	-0.004	0.448	-0.001	0.35	0.003	0.174	0	-0.125	0.823	3.08	0	0.226	0.1735	0.35	3.236	33.642
3.667	48.272	2.441	18.01	0.002	0.198	1.082	8.434					0	-0.227	4.948	98.5155	0.001	0.025	1.151	2.97	1.132	9.051	-0.005	0.448	-0.001	0.25	0.004	0.224	0	-0.1	0.825	3.253	0	0.176	0.18	0.3375	3.237	33.442
3.669	48.345	2.442	18.01	0.001	0.222	1.083	8.509					0	-0.377	4.95	98.5525	0.001	0.147	1.155	3.095	1.133	9.051	-0.004	0.373	-0.002	0.25	0.004	0.199	0.001	-0.025	0.827	3.154	0	0.1	0.186	0.325	3.238	33.542
3.67	48.345	2.443	18.06	0.001	0.123	1.084	8.484					0	-0.251	4.951	98.5655	0.001	0.147	1.16	3.046	1.134	8.951	-0.004	0.398	-0.003	0.4	0.003	0.274	0.001	-0.025	0.833	3.303	0	0.1	0.1905	0.3995	3.239	33.592
3.671	48.394	2.444	18.11	0.001	0.099	1.085	8.609					-0.001	-0.302	4.953	98.603	0.001	0.074	1.165	3.046	1.135	9.051	-0.004	0.523	-0.002	0.225	0.004	0.174	0.001	-0.075	0.835	3.378	0	0.15	0.1965	0.387	3.241	33.592
3.672	48.345	2.445	18.134	0.001	0.049	1.086	8.559					0	-0.201	4.954	98.6895	0.002	0.049	1.17	3.02	1.137	9.075	-0.004	0.373	-0.002	0.375	0.003	0.149	0	-0.125	0.838	3.428	0.001	0.2	0.2015	0.4	3.242	33.692
3.673	48.469	2.447	18.159	0.001	0.172	1.088	8.584					-0.001	-0.302	4.955	98.615	0.001	0	1.175	3.07	1.137	9.075	-0.004	0.373	-0.003	0.275	0.004	0.125	0	-0.075	0.841	3.452	0	0.176	0.209	0.412	3.242	33.717
3.674	48.518	2.447	18.06	0.001	0.198	1.089	8.584					0	-0.151	4.956	98.6895	0.001	0.098	1.179	3.095	1.139	9.075	-0.004	0.423	-0.002	0.375	0.003	0.348	0	0	0.845	3.527	0	0.126	0.2115	0.487	3.245	33.742
3.676	48.444	2.449	18.134	0.001	0.123	1.09	8.734					-0.001	-0.251	4.958	98.726	0.001	0.025	1.184	3.195	1.14	9.151	-0.004	0.373	-0.002	0.275	0.004	0.248	0.001	-0.075	0.851	3.527	0	0.176	0.218	0.3875	3.245	33.717
3.677	48.469	2.45	18.283	0.001	0.198	1.092	8.659					-0.001	-0.227	4.959	98.665	0.002	0.123	1.188	3.195	1.142	9.25	-0.004	0.373	-0.003	0.25	0.004	0.248	0.001	-0.15	0.856	3.601	0	0.076	0.2235	0.4125	3.246	33.717
3.679	48.567	2.451	18.233	0.002	0.148	1.093	8.609					-0.002	-0.227	4.959	98.777	0.002	0.049	1.192	3.095	1.142	9.175	-0.004	0.373	-0.002	0.275	0.004	0.224	0	-0.05	0.861	3.626	0	0.076	0.228	0.5125	3.247	33.692
3.679	48.542	2.453	18.283	0.001	0.271	1.094	8.759					-0.001	-0.327	4.961	98.876	0.002	0.098	1.196	3.22	1.144	9.151	-0.004	0.348	-0.002	0.275	0.004	0.224	0.001	0	0.868	3.725	0	0.176	0.232	0.4375	3.249	33.767
3.681	48.567	2.454	18.333	0.001	0.172	1.095	8.759					-0.002	-0.277	4.962	98.876	0.001	0.123	1.201	3.17	1.145	9.201	-0.004	0.448	-0.001	0.35	0.004	0.025	0.001	-0.125	0.872	3.7	0	0.176	0.237	0.5495	3.25	33.767
3.683	48.715	2.455	18.209	0.001	0.123	1.097	8.859					-0.001	-0.227	4.964	98.8885	0.001	0.123	1.205	3.17	1.146	9.226	-0.004	0.398	-0.002	0.2	0.004	0.075	0	-0.1	0.88	3.849	0	0.126	0.2415	0.525	3.252	33.817
3.683	48.666	2.457	18.333	0.001	0.222	1.098	8.809					-0.001	-0.302	4.965	98.926	0.002	0.098	1.21	3.395	1.148	9.276	-0.004	0.324	-0.002	0.325	0.004	0.199	0	-0.05	0.886	3.924	0	0.1	0.245	0.55	3.253	33.893
3.684	48.666	2.458	18.308	0.001	0.198	1.099	8.884					-0.001	-0.302	4.966	98.9635	0.002	0.147	1.214	3.295	1.149	9.3	-0.004	0.448	-0.002	0.325	0.004	0.274	0	0.05	0.894	3.825	0	0.15	0.252	0.5245	3.254	33.917
3.686	48.813	2.459	18.209	0.001	0.099	1.102	8.834					-0.001	-0.251	4.967	99.013	0.001	0.147	1.219	3.395	1.15	9.35	-0.004	0.398	-0.002	0.225	0.004	0.174	0.001	0.05	0.901	3.998	0	0.126	0.255	0.5125	3.255	33.917
3.688	48.788	2.46	18.283	0.002	0.074	1.102	8.909					-0.001	-0.251	4.969	98.976	0.001	0.173	1.222	3.369	1.151	9.376	-0.004	0.324	-0.002	0.275	0.004	0.149	0.001	-0.075	0.909	4.123	0	0.176	0.263	0.5495	3.257	33.917
3.689	48.813	2.461	18.382	0.002	0.172	1.104	8.909					0	-0.352	4.97	99.0375	0.004	0.123	1.228	3.195	1.152	9.3	-0.005	0.348	-0.002	0.2	0.004	0.025	0.001	-0.025	0.918	4.097	0	0.15	0.2675	0.5115	3.258	33.967
3.69	48.764	2.462	18.259	0.002	0.074	1.105	8.984					-0.002	-0.352	4.971	99.088	0.002	0.098	1.232	3.295	1.153	9.376	-0.004	0.448	-0.002	0.225	0.004	0.298	0	-0.075	0.927	4.172	0	0.25	0.2735	0.6115	3.259	34.043
3.691	48.887	2.463	18.358	0.001	0.074	1.107	8.934					0.001	-0.277	4.972	99.1245	0.001	0.098	1.237	3.369	1.155	9.4	-0.005	0.324	-0.003	0.225	0.004	0.099	0	0.1	0.936	4.247	0	0.176	0.2795	0.6245	3.261	34.067
3.692	48.739	2.466	18.432	0.001	0.049	1.108	8.959					0	-0.201	4.974	99.187	0.002	0.147	1.242	3.419	1.156	9.475	-0.003	0.523	-0.002	0.2	0.004	0.174	0	-0.075	0.947	4.347	0	0.05	0.2855	0.5245	3.262	34.193
3.694	48.764	2.467	18.457	0.002	0.172	1.11	9.009					0.001	-0.352	4.975	99.1745	0.001	0.173	1.248	3.469	1.158	9.5	-0.004	0.373	-0.002	0.35	0.004	0.224	0	-0.025	0.958	4.421	0	0.226	0.292	0.6375	3.263	34.093
3.695	48.961	2.467	18.482	0.001	0.222	1.111	8.909					-0.003	-0.201	4.976	99.1615	0.002	0.147	1.252	3.469	1.159	9.4	-0.004	0.398	-0.002	0.175	0.004	0.248	0	-0.025	0.97	4.47	0	0.276	0.2945	0.5995	3.264	34.217
3.697	48.936	2.469	18.531	0.002	0.271	1.112	8.984					0.002	-0.227	4.978	99.2245	0.001	0.123	1.257	3.545	1.16	9.5	-0.004	0.523	-0.002	0.3	0.004	0.323	0	-0.05	0.981	4.595	0	0	0.3005	0.6745	3.265	34.117
3.698	48.887	2.47	18.631	0.001	0.172	1.113	9.034					0	-0.277	4.979	99.2615	0.001	0.147	1.263	3.495	1.162	9.55	-0.004	0.398	-0.002	0.3	0.004	0.149	0	-0.025	0.995	4.768	0	0.176	0.3055	0.662	3.267	34.217
3.699	49.034	2.471	18.557	0.001	0.271	1.115	9.134					0	-0.251	4.98	99.2245	0.001	0.049	1.269	3.495	1.162	9.575	-0.004	0.423	-0.003	0.325	0.003	0.224	0.001	-0.1	1.006	4.619	0	0.1	0.308	0.6615	3.268	34.143
3.7	49.01	2.473	18.631	0.002	0.148	1.116	8.984					0.001	-0.201	4.98	99.287	0.001	0.098	1.275	3.569	1.164	9.425	-0.005	0.423	-0.002	0.3	0.004	0.149	0	-0.075	1.018	4.942	0	0.176	0.311	0.6865	3.269	34.167
3.701	48.985	2.474	18.656	0.001	0.271	1.117	9.084					0	-0.201	4.983	99.3235	0.001	0.173	1.281	3.644	1.165	9.675	-0.003	0.398	-0.003	0.3	0.004	0.149	0	-0.075	1.031	5.016	0	0.126	0.312	0.7245	3.271	34.193
3.702	49.01	2.475	18.656	0.002	0.172	1.119	9.109					-0.001	-0.151	4.983	99.3485	0.002	0.147	1.289	3.669	1.166	9.575	-0.004	0.324	-0.002	0.2	0.004	0.149	0	-0.025	1.043	5.116	0	0.15	0.316	0.6995	3.271	34.267
3.703	49.134	2.476	18.581	0.002	0.123	1.12	9.109					-0.002	-0.277	4.985	99.3235	0.001	0.074	1.294	3.819	1.167	9.675	-0.003	0.448	-0.003	0.375	0.004	0.174	0	-0.175	1.055	5.215	0	0.25	0.3225	0.6625	3.273	34.267
3.706	49.034	2.477	18.68	0.001	0.148	1.121	9.009					0	-0.201	4.986	99.361	0.001	0.173	1.302	3.819	1.169	9.675	-0.005	0.448	-0.002	0.2	0.004	0.099	0	0	1.065	5.389	0	0.126	0.3265	0.6995	3.274	34.293
3.706	49.109	2.479	18.706	0.001	0.123	1.122	9.059					-0.001	-0.151	4.987	99.472	0.001	0.173	1.31	3.844	1.169	9.599	-0.003	0.398	-0.003	0.25	0.004	0.099	0	-0.075	1.077	5.414	0	0.176	0.333	0.625	3.275	34.267
3.707	49.06	2.48	18.656	0.001	0.074	1.123	9.235					-0.002	-0.227	4.988	99.523	0.001	0.197	1.316	3.769	1.171	9.699	-0.004	0.423	-0.002	0.275	0.004	0.199	0	-0.15	1.086	5.514	0	0.126	0.3375	0.737	3.276	34.317
3.708	49.207	2.481	18.581	0.001	0.099	1.125	9.209					-0.001	-0.377	4.99	99.4965	0.001	0.197	1.323	3.894	1.173	9.725	-0.003	0.497	-0.002	0.325	0.004	0.224	0	-0.2	1.094	5.637	0	0.2	0.343	0.762	3.278	34.267
3.71	49.158	2.483	18.68	0.001	0.172	1.126	9.159					-0.002	-0.227	4.991	99.5465	0.001	0.147	1.332	3.918	1.175	9.675	-0.003	0.423	-0.002	0.225	0.003	0.075	0.001	-0.025	1.101	5.588	0	0.2	0.3465	0.7745	3.279	34.368
3.711	49.183	2.484	18.879	0.002	0.296	1.128	9.159					-0.001	-0.251	4.992	99.5595	0.001	0.123	1.339	3.894	1.175	9.699	-0.004	0.398	-0.002	0.325	0.004	0.248	0	-0.05	1.108	5.762	0	0.15	0.351	0.7995	3.28	34.418
3.712	49.306	2.486	18.706	0.001	0.172	1.128	9.285					-0.002	-0.227	4.993	99.672	0.001	0.197	1.348	3.968	1.176	9.749	-0.004	0.324	-0.002	0.45	0.004	0.199	0	-0.1	1.113	5.786	0	0.15	0.3575	0.749	3.282	34.393
3.713	49.306	2.486	18.78	0.001	0.222	1.129	9.235					-0.002	-0.251	4.995	99.621	0.001	0.147	1.356	4.069	1.177	9.799	-0.004	0.473	-0.002	0.35	0.004	0.149	0.001	-0.125	1.116	5.762	0	0.126	0.361	0.874	3.283	34.568
3.714	49.331	2.488	18.78	0.001	0.074	1.131	9.259					-0.001	-0.302	4.996	99.5975	0.001	0.147	1.366	4.094	1.179	9.799	-0.003	0.274	-0.002	0.375	0.003	0.099	0	-0.05	1.116	5.861	0	0.076	0.365	0.8615	3.284	34.568
3.716	49.355	2.489	18.78	0.001	0.099	1.133	9.285					-0.001	-0.327	4.997	99.659	0.001	0.098	1.373	4.094	1.179	9.699	-0.004	0.497	-0.002	0.35	0.003	0.298	0.001	0.05	1.116	5.663	0	0.2	0.3685	0.9115	3.285	34.418
3.717	49.404	2.49	18.829	0.002	0.148	1.133	9.209					-0.002	-0.277	4.998	99.671	0.001	0.173	1.383	4.094	1.181	9.774	-0.004	0.423	-0.002	0.225	0.004	0.174	0	-0.075	1.117	5.786	0	0.126	0.3745	0.949	3.286	34.518
3.718	49.306	2.492	18.855	0.001	0.172	1.135	9.335					-0.001	-0.227	5	99.771	0.001	0.098	1.392	4.119	1.183	9.675	-0.004	0.423	-0.002	0.25	0.004	0.199	0.001	-0.125	1.116	5.687	0	0.15	0.3775	0.9245	3.288	34.468
3.719	49.38	2.493	18.73	0.001	0.123	1.137	9.409					0	-0.176	5.001	99.696	0.002	0.098	1.401	4.143	1.184	9.774	-0.004	0.473	-0.003	0.325	0.004	0.174	0	-0.1	1.116	5.637	0.001	0.026	0.3815	0.912	3.288	34.618
3.72	49.479	2.494	18.805	0.001	0.172	1.138	9.285					0	-0.251	5.003	99.733	0.001	0.173	1.409	4.193	1.186	9.799	-0.003	0.298	-0.003	0.375	0.004	0.099	0	-0.1	1.116	5.687	0	0.176	0.3855	0.974	3.29	34.593
3.723	49.454	2.495	18.929	0.001	0.123	1.138	9.385					0	-0.302	5.003	99.7215	0.001	0.147	1.419	4.369	1.186	9.824	-0.004	0.373	-0.002	0.325	0.004	0.248	0	-0.2	1.113	5.514	0	0.2	0.391	0.999	3.292	34.543
3.723	49.503	2.496	18.904	0.002	0.099	1.14	9.335					0	-0.277	5.004	99.7205	0.002	0.123	1.431	4.243	1.187	9.998	-0.004	0.398	-0.002	0.325	0.003	0.224	0	-0.075	1.111	5.389	0	0.076	0.394	0.999	3.292	34.618
3.725	49.429	2.498	19.053	0.001	0.148	1.141	9.385					0	-0.227	5.005	99.883	0.001	0.173	1.438	4.369	1.189	9.874	-0.003	0.423	-0.003	0.425	0.004	0.248	0	0.05	1.109	5.29	0	0.15	0.397	0.999	3.294	34.643
3.726	49.479	2.498	19.028	0.001	0.172	1.143	9.409					0	-0.227	5.007	99.8575	0.001	0.246	1.449	4.493	1.19	9.998	-0.003	0.423	-0.001	0.35	0.004	0.199	0	-0.025	1.107	5.365	0	0.176	0.4025	1.0615	3.295	34.643
3.727	49.601	2.501	18.954	0.001	0.172	1.144	9.509					-0.001	-0.227	5.009	99.9325	0.001	0.098	1.458	4.493	1.191	9.998	-0.004	0.448	-0.002	0.475	0.004	0.224	0.001	0.024	1.107	5.24	0	0.126	0.4065	1.136	3.297	34.543
3.728	49.479	2.501	19.053	0.001	0.024	1.146	9.385					-0.001	-0.101	5.009	99.87	0.002	0.098	1.468	4.618	1.193	9.924	-0.004	0.448	-0.003	0.35	0.004	0.224	0	-0.025	1.106	5.165	0	0.1	0.4115	1.049	3.298	34.718
3.729	49.601	2.502	19.004	0.001	0.198	1.146	9.435					-0.001	-0.176	5.011	99.9075	0.001	0.222	1.478	4.468	1.194	10.048	-0.004	0.348	-0.002	0.325	0.004	0.274	0	-0.05	1.105	5.066	0	0.1	0.413	1.061	3.299	34.768
3.731	49.601	2.504	19.078	0.001	0.099	1.147	9.459					-0.001	-0.151	5.012	99.945	0.001	0.098	1.489	4.618	1.195	10.048	-0.004	0.448	-0.002	0.225	0.004	0.248	0	-0.1	1.104	5.066	0	0.076	0.418	1.062	3.3	34.794
3.732	49.676	2.505	19.103	0.001	0.123	1.149	9.409					-0.001	-0.176	5.013	100.031	0.002	0.222	1.499	4.643	1.196	9.974	-0.004	0.398	-0.003	0.275	0.004	0.149	0	-0.1	1.105	5.141	0	0.176	0.421	1.1115	3.301	34.818
3.733	49.577	2.506	19.228	0.002	0.222	1.151	9.459					-0.001	-0.101	5.015	100.019	0.001	0.173	1.509	4.668	1.197	9.898	-0.003	0.547	-0.002	0.35	0.003	0.125	0	0.024	1.104	5.091	0	0.15	0.4255	1.186	3.302	34.693
3.735	49.577	2.507	19.153	0.001	0.172	1.151	9.535					-0.001	-0.227	5.016	100.031	0.001	0.147	1.519	4.718	1.198	10.048	-0.003	0.448	-0.003	0.3	0.004	0.174	-0.001	0	1.104	5.191	0.001	0.15	0.4275	1.211	3.304	34.894
3.736	49.7	2.509	19.202	0.002	0.148	1.152	9.635					-0.001	-0.151	5.017	100.069	0.001	0.049	1.53	4.842	1.2	10.073	-0.004	0.423	-0.003	0.35	0.004	0.224	-0.001	0.074	1.105	5.24	0	0.126	0.4315	1.0485	3.305	34.844
3.737	49.774	2.509	19.228	0.001	0.123	1.155	9.535					-0.001	-0.227	5.018	100.144	0.002	0.147	1.543	4.892	1.202	10.024	-0.004	0.423	-0.002	0.3	0.004	0.199	-0.001	-0.05	1.105	5.29	0.001	0.226	0.4365	1.1615	3.306	34.944
3.739	49.749	2.511	19.252	0.001	0.148	1.155	9.609					-0.001	-0.251	5.019	100.144	0.001	0.049	1.553	4.892	1.203	10.098	-0.004	0.348	-0.002	0.3	0.003	0.274	-0.001	-0.125	1.106	5.191	0	0.126	0.439	1.136	3.307	34.944
3.74	49.676	2.512	19.252	0.001	0.123	1.157	9.635					0	-0.302	5.021	100.231	0.001	0.173	1.564	4.942	1.204	10.173	-0.003	0.373	-0.002	0.325	0.004	0.199	-0.001	0	1.107	5.339	0	0.226	0.4435	1.149	3.308	34.894
3.741	49.798	2.513	19.327	0.001	0.099	1.158	9.659					-0.001	-0.277	5.022	100.192	0.002	0.147	1.575	5.017	1.204	10.148	-0.004	0.423	-0.002	0.3	0.004	0.149	-0.001	-0.05	1.108	5.339	0.001	0.05	0.4465	1.1615	3.31	34.944
3.742	49.847	2.514	19.153	0.001	0.148	1.159	9.659					0	-0.201	5.023	100.206	0.002	0.147	1.587	5.067	1.206	10.123	-0.004	0.497	-0.003	0.375	0.004	0.224	0	0.024	1.109	5.315	0	0.076	0.4525	1.1365	3.311	34.994
3.743	49.971	2.516	19.277	0.002	0.148	1.16	9.685					0	-0.201	5.024	100.268	0.002	0.147	1.599	5.117	1.207	10.198	-0.004	0.497	-0.003	0.325	0.004	0.199	0	-0.075	1.109	5.24	0	0.15	0.455	1.1865	3.312	35.018
3.745	49.971	2.517	19.252	0.001	0.123	1.162	9.785					0	-0.201	5.025	100.268	0.002	0.173	1.609	5.241	1.208	10.173	-0.003	0.523	-0.002	0.175	0.004	0.125	0	-0.075	1.109	5.29	0	0.126	0.4595	1.174	3.314	34.968
3.745	49.971	2.519	19.302	0.001	0.172	1.163	9.709					-0.001	-0.302	5.027	100.317	0.002	0.197	1.621	5.142	1.21	10.247	-0.003	0.423	-0.003	0.35	0.004	0.199	0	-0.125	1.11	5.365	0	0.126	0.463	1.3355	3.314	34.968
3.747	49.922	2.52	19.426	0.001	0.148	1.164	9.635					-0.001	-0.327	5.028	100.317	0.001	0.074	1.631	5.341	1.21	10.297	-0.004	0.622	-0.002	0.4	0.004	0.174	0	-0.05	1.11	5.339	0	0.126	0.469	1.3235	3.316	35.118
3.749	50.02	2.521	19.426	0.001	0.123	1.165	9.759					-0.001	-0.176	5.029	100.379	0.001	0.098	1.643	5.317	1.213	10.123	-0.004	0.473	-0.003	0.3	0.004	0.224	0.001	0.124	1.111	5.439	0	0.1	0.4735	1.3235	3.318	35.194
3.749	50.02	2.522	19.426	0.001	0.222	1.167	9.759					-0.001	-0.377	5.03	100.367	0.002	0.295	1.654	5.542	1.213	10.247	-0.004	0.448	-0.003	0.35	0.004	0.05	0	-0.075	1.11	5.389	0	0.15	0.477	1.3865	3.318	35.218
3.751	49.946	2.523	19.426	0.001	0.172	1.168	9.81					-0.001	-0.201	5.032	100.404	0.002	0.074	1.665	5.417	1.215	10.297	-0.004	0.423	-0.002	0.4	0.004	0.224	0.001	-0.15	1.111	5.29	0.001	0.05	0.4835	1.361	3.32	35.168
3.752	49.995	2.525	19.5	0.001	0.123	1.169	9.885					-0.001	-0.126	5.033	100.38	0.001	0.147	1.675	5.417	1.216	10.273	-0.004	0.448	-0.002	0.325	0.004	0.174	0	-0.1	1.11	5.264	0	0.15	0.4885	1.4735	3.321	35.144
3.753	50.044	2.526	19.401	0.001	0.074	1.17	9.835					-0.001	-0.227	5.035	100.492	0.002	0.123	1.685	5.542	1.218	10.297	-0.004	0.448	-0.003	0.325	0.004	0.274	0.001	0.024	1.111	5.339	0	0.15	0.4925	1.499	3.323	35.144
3.754	50.168	2.527	19.5	0.001	0.148	1.172	9.785					-0.001	-0.126	5.036	100.466	0.002	0.147	1.696	5.542	1.219	10.297	-0.003	0.523	-0.003	0.45	0.004	0.224	0.001	0	1.11	5.339	0.001	0.126	0.497	1.5485	3.324	35.244
3.756	50.143	2.528	19.476	0.001	0.198	1.173	9.735					-0.001	-0.151	5.037	100.466	0.002	0.173	1.704	5.666	1.22	10.422	-0.004	0.497	-0.002	0.4	0.004	0.248	0.001	-0.025	1.11	5.29	0	0.126	0.5035	1.5985	3.325	35.37
3.757	50.143	2.529	19.451	0.001	0.148	1.174	9.885					0	-0.151	5.039	100.566	0.002	0.147	1.713	5.692	1.221	10.373	-0.004	0.497	-0.003	0.275	0.004	0.174	0	-0.025	1.11	5.264	0	0.15	0.5085	1.5985	3.326	35.268
3.758	50.143	2.531	19.649	0.001	0.271	1.175	9.86					-0.001	-0.151	5.04	100.541	0.002	0.246	1.722	5.792	1.222	10.323	-0.003	0.598	-0.002	0.4	0.004	0.199	0	0	1.111	5.29	0	0.1	0.513	1.5985	3.327	35.268
3.76	50.168	2.531	19.55	0.001	0.198	1.177	9.961					-0.001	-0.151	5.041	100.579	0.003	0.098	1.729	5.792	1.223	10.422	-0.004	0.523	-0.002	0.375	0.004	0.224	0	-0.1	1.111	5.389	0.001	0.026	0.5185	1.6735	3.329	35.42
3.761	50.168	2.533	19.724	0.002	0.198	1.178	9.835					-0.001	-0.302	5.042	100.579	0.003	0.074	1.737	5.816	1.224	10.472	-0.004	0.398	-0.002	0.475	0.004	0.274	0	-0.025	1.11	5.315	0.001	0.126	0.5245	1.7985	3.33	35.394
3.762	50.241	2.534	19.649	0.001	0.198	1.179	9.835					-0.001	-0.302	5.044	100.641	0.003	0.123	1.744	5.766	1.226	10.447	-0.004	0.523	-0.002	0.4	0.004	0.224	0	0	1.111	5.29	0	0.15	0.5315	1.736	3.332	35.37
3.764	50.291	2.536	19.649	0.001	0.198	1.18	9.985					0	-0.151	5.044	100.69	0.003	0.049	1.75	5.816	1.227	10.522	-0.004	0.448	-0.002	0.25	0.004	0.248	0	-0.075	1.111	5.315	0	0.15	0.5365	1.8855	3.333	35.394
3.764	50.291	2.538	19.699	0.001	0.198	1.181	9.91					-0.001	-0.151	5.045	100.641	0.003	0.147	1.756	5.966	1.229	10.548	-0.004	0.547	-0.002	0.375	0.004	0.348	0.001	-0.05	1.11	5.264	0	0.1	0.542	1.873	3.334	35.42
3.766	50.267	2.538	19.724	0.001	0.247	1.182	9.935					0	-0.251	5.048	100.715	0.004	0.025	1.761	5.866	1.229	10.548	-0.004	0.473	-0.002	0.275	0.004	0.199	0.001	0.024	1.111	5.24	0	0.2	0.549	1.948	3.335	35.47
3.767	50.365	2.54	19.575	0.001	0.172	1.183	9.985					-0.001	-0.201	5.048	100.753	0.004	0.173	1.766	5.891	1.231	10.572	-0.004	0.497	-0.002	0.225	0.004	0.125	0	0	1.11	5.339	0	0.076	0.5565	1.9975	3.337	35.494
3.768	50.34	2.541	19.774	0.001	0.247	1.185	10.035					0	-0.201	5.049	100.776	0.004	0.098	1.77	5.941	1.232	10.497	-0.003	0.448	-0.002	0.475	0.004	0.199	0	-0.15	1.11	5.339	0	0.126	0.5625	2.0355	3.338	35.394
3.769	50.316	2.542	19.699	0.001	0.247	1.186	9.935					-0.002	-0.151	5.05	100.776	0.004	0.147	1.773	5.941	1.233	10.572	-0.004	0.398	-0.002	0.45	0.004	0.248	0	-0.15	1.11	5.191	0	0.15	0.568	2.1725	3.338	35.42
3.77	50.267	2.543	19.848	0.001	0.172	1.187	9.985					0	-0.227	5.052	100.79	0.008	0.147	1.776	6.041	1.235	10.522	-0.003	0.448	-0.002	0.3	0.004	0.224	0	0	1.111	5.29	0.001	0.3	0.576	2.11	3.34	35.57
3.772	50.464	2.545	19.848	0.001	0.148	1.188	10.085					-0.001	-0.176	5.053	100.877	0.012	0.173	1.779	6.016	1.236	10.647	-0.005	0.398	-0.002	0.325	0.004	0.248	0	-0.05	1.11	5.315	0.001	0.1	0.5825	2.1855	3.341	35.62
3.773	50.414	2.546	19.848	0.001	0.099	1.19	10.185					-0.001	-0.101	5.054	100.977	0.019	0.173	1.781	5.941	1.237	10.647	-0.005	0.572	-0.003	0.3	0.004	0.199	0.001	-0.05	1.111	5.264	0	0.076	0.5905	2.335	3.343	35.57
3.774	50.513	2.547	19.848	0.001	0.247	1.191	10.061					0	-0.277	5.056	100.877	0.025	0.098	1.783	5.991	1.239	10.622	-0.003	0.448	-0.002	0.325	0.004	0.274	0.001	-0.05	1.11	5.389	0	0.15	0.597	2.373	3.344	35.594
3.776	50.611	2.549	19.873	0.001	0.222	1.193	10.111					-0.001	-0.176	5.056	100.915	0.033	0.098	1.784	6.016	1.24	10.722	-0.004	0.547	-0.002	0.35	0.004	0.298	0.001	0.024	1.11	5.29	0.001	0.15	0.605	2.5225	3.345	35.72
3.777	50.562	2.549	19.873	0.001	0.172	1.194	10.135					0	-0.176	5.058	101.025	0.04	0.173	1.784	6.016	1.241	10.622	-0.004	0.448	-0.002	0.425	0.004	0.224	0.001	-0.175	1.111	5.315	0	0.126	0.613	2.5725	3.346	35.67
3.778	50.562	2.55	19.848	0.001	0.198	1.195	10.185					-0.001	-0.201	5.059	100.977	0.048	0.246	1.784	5.941	1.242	10.647	-0.004	0.523	-0.003	0.275	0.003	0.224	0.001	-0.1	1.11	5.315	0	0.176	0.62	2.697	3.347	35.67
3.78	50.562	2.552	19.973	0.001	0.222	1.196	10.211					-0.001	-0.277	5.06	101.001	0.055	0.197	1.782	5.891	1.243	10.697	-0.004	0.473	-0.002	0.275	0.004	0.224	0.001	0.024	1.11	5.315	0	0.126	0.627	2.7475	3.349	35.77
3.781	50.464	2.553	19.973	0.001	0.198	1.198	10.211					-0.001	-0.201	5.061	101.026	0.063	0.197	1.78	5.792	1.244	10.647	-0.003	0.497	-0.002	0.225	0.004	0.248	0	-0.075	1.111	5.191	0	0.25	0.6355	2.785	3.349	35.67
3.782	50.685	2.555	19.997	0.002	0.074	1.199	10.235					0	-0.151	5.063	101.15	0.07	0.246	1.778	5.716	1.245	10.622	-0.004	0.497	-0.002	0.35	0.004	0.174	0.001	-0.1	1.112	5.315	0.001	0.05	0.6445	3.022	3.351	35.744
3.784	50.734	2.555	19.947	0.001	0.247	1.2	10.235					-0.001	-0.277	5.065	101.15	0.077	0.295	1.776	5.616	1.248	10.722	-0.003	0.423	-0.002	0.275	0.004	0.274	0.001	0.024	1.112	5.264	0	0.176	0.6515	3.072	3.353	35.72
3.785	50.685	2.556	20.047	0.001	0.222	1.201	10.335					-0.001	-0.277	5.066	101.175	0.085	0.147	1.772	5.616	1.248	10.747	-0.004	0.423	-0.002	0.25	0.004	0.199	0.001	-0.125	1.111	5.215	0	0.15	0.6585	3.1965	3.353	35.845
3.785	50.71	2.558	19.997	0.001	0.247	1.203	10.285					0	-0.227	5.066	101.076	0.091	0.271	1.769	5.341	1.249	10.797	-0.003	0.373	-0.002	0.15	0.004	0.199	0	-0.025	1.113	5.389	0	0.1	0.667	3.2965	3.355	35.845
3.787	50.661	2.559	19.947	0.002	0.099	1.204	10.361					-0.001	-0.201	5.068	101.2	0.098	0.271	1.765	5.391	1.251	10.771	-0.004	0.373	-0.002	0.4	0.004	0.248	0.001	-0.1	1.112	5.24	0	0.176	0.6745	3.396	3.356	35.87
3.788	50.586	2.561	20.096	0.001	0.123	1.204	10.335					-0.001	-0.227	5.069	101.225	0.106	0.173	1.762	5.341	1.252	10.797	-0.004	0.373	-0.002	0.375	0.004	0.199	0	-0.15	1.112	5.389	0	0.15	0.6825	3.496	3.358	35.87
3.789	50.661	2.562	20.171	0.001	0.346	1.207	10.535					-0.001	-0.176	5.071	101.224	0.113	0.222	1.756	5.192	1.253	10.771	-0.003	0.348	-0.003	0.325	0.003	0.224	0	-0.05	1.112	5.24	0	0.1	0.6885	3.5085	3.358	35.92
3.791	50.734	2.563	20.146	0.001	0.172	1.207	10.385					-0.001	-0.176	5.071	101.274	0.119	0.271	1.754	5.217	1.255	10.821	-0.004	0.348	-0.002	0.4	0.003	0.199	0	-0.1	1.113	5.315	0	0.15	0.696	3.596	3.36	35.92
3.791	51.03	2.565	20.171	0.001	0.148	1.208	10.385					-0.002	-0.201	5.073	101.312	0.126	0.197	1.75	5.067	1.255	10.897	-0.004	0.398	-0.003	0.325	0.004	0.174	0	-0.025	1.113	5.215	0.001	0.176	0.703	3.646	3.361	35.97
3.793	50.832	2.566	20.146	0.001	0.148	1.209	10.435					0	-0.302	5.074	101.374	0.133	0.173	1.747	5.042	1.257	10.897	-0.004	0.298	-0.002	0.425	0.004	0.174	0	-0.125	1.112	5.24	0	0.05	0.709	3.621	3.363	35.895
3.794	50.98	2.566	20.271	0.001	0.172	1.211	10.461					-0.001	-0.201	5.075	101.386	0.14	0.271	1.743	5.092	1.258	10.871	-0.004	0.598	-0.003	0.325	0.003	0.199	0	-0.05	1.113	5.365	0	0.226	0.7155	3.696	3.364	36.07
3.795	50.931	2.568	20.221	0.001	0.123	1.212	10.385					-0.001	-0.176	5.077	101.349	0.146	0.295	1.741	4.942	1.259	10.921	-0.005	0.398	-0.002	0.3	0.004	0.298	0	-0.15	1.112	5.29	0	0.05	0.72	3.8955	3.365	36.07
3.797	50.907	2.569	20.271	0.002	0.074	1.213	10.461					-0.001	-0.176	5.078	101.449	0.151	0.271	1.741	4.868	1.261	11.046	-0.004	0.497	-0.001	0.275	0.004	0.174	0	-0.125	1.113	5.264	0	0.176	0.726	3.8955	3.366	36.095
3.798	50.857	2.57	20.32	0.001	0.172	1.215	10.461					0	-0.227	5.079	101.398	0.157	0.295	1.741	4.968	1.262	10.996	-0.003	0.448	-0.001	0.35	0.004	0.099	0	-0.025	1.112	5.315	0	0.05	0.731	3.9825	3.367	36.02
3.799	51.054	2.572	20.221	0.001	0.172	1.216	10.561					-0.001	-0.277	5.081	101.499	0.163	0.32	1.741	4.942	1.263	10.921	-0.004	0.373	-0.003	0.35	0.004	0.298	0	-0.1	1.111	5.24	0	0.126	0.735	4.008	3.368	36.221
3.801	51.08	2.573	20.295	0.001	0	1.217	10.535					0	-0.302	5.082	101.561	0.169	0.32	1.742	5.142	1.265	11.021	-0.005	0.348	-0.002	0.275	0.004	0.174	0	-0.075	1.113	5.24	0	0.2	0.7385	4.033	3.37	36.12
3.802	51.005	2.574	20.245	0.002	0.148	1.218	10.561					0	-0.277	5.082	101.436	0.175	0.32	1.744	5.192	1.265	10.897	-0.004	0.373	-0.002	0.35	0.004	0.248	0.001	-0.125	1.113	5.339	0	0.1	0.7435	4.046	3.371	36.195
3.803	51.03	2.575	20.245	0.001	0.222	1.22	10.485					0	-0.227	5.084	101.573	0.181	0.32	1.745	5.217	1.267	11.021	-0.004	0.398	-0.002	0.325	0.004	0.174	0	0	1.113	5.315	0.001	0.15	0.746	4.07	3.372	36.12
3.805	51.08	2.576	20.345	0.001	0.247	1.221	10.611					0	-0.251	5.085	101.585	0.187	0.468	1.746	5.267	1.269	11.07	-0.004	0.249	-0.002	0.225	0.004	0.149	0.001	-0.1	1.113	5.315	0	0.1	0.7495	4.0335	3.374	36.17
3.806	51.104	2.578	20.37	0.001	0.198	1.222	10.585					0	-0.176	5.086	101.522	0.193	0.344	1.748	5.217	1.27	11.096	-0.004	0.348	-0.003	0.25	0.004	0.125	0.001	0	1.113	5.24	0.001	0.05	0.752	4.195	3.376	36.345
3.807	51.005	2.579	20.37	0.001	0.271	1.224	10.685					-0.001	-0.151	5.088	101.672	0.198	0.442	1.749	5.367	1.271	11.021	-0.005	0.423	-0.002	0.275	0.004	0.174	0	-0.075	1.113	5.29	0	0.176	0.7545	4.133	3.376	36.295
3.808	51.129	2.58	20.394	0.001	0.198	1.225	10.611					-0.001	-0.201	5.089	101.734	0.203	0.369	1.751	5.367	1.272	11.021	-0.004	0.373	-0.002	0.325	0.004	0.323	0.001	-0.125	1.113	5.315	0	0.15	0.7565	4.095	3.378	36.371
3.81	51.227	2.582	20.394	0.001	0.148	1.226	10.711					-0.001	-0.176	5.091	101.672	0.208	0.32	1.753	5.341	1.274	11.096	-0.004	0.348	-0.001	0.4	0.004	0.174	0	-0.025	1.113	5.264	0	0.2	0.7575	4.1825	3.379	36.345
3.81	51.227	2.582	20.495	0.001	0.172	1.226	10.535					-0.001	-0.302	5.092	101.672	0.213	0.369	1.753	5.291	1.274	11.096	-0.004	0.348	-0.002	0.275	0.004	0.274	0.001	-0.05	1.114	5.365	0	0.15	0.763	4.095	3.38	36.345
3.812	51.301	2.584	20.569	0.001	0.148	1.229	10.611					-0.001	-0.201	5.093	101.808	0.219	0.393	1.755	5.267	1.275	11.046	-0.004	0.373	-0.002	0.3	0.004	0.248	0	-0.2	1.114	5.264	0.001	0.15	0.7675	4.145	3.381	36.395
3.813	51.202	2.584	20.594	0.001	0.247	1.23	10.761					-0.003	-0.277	5.094	101.734	0.223	0.369	1.756	5.341	1.277	11.12	-0.004	0.348	-0.002	0.2	0.004	0.149	0	-0.125	1.114	5.365	0	0.2	0.7695	4.083	3.383	36.395
3.815	51.251	2.587	20.444	0.001	0.123	1.231	10.661					-0.001	-0.227	5.095	101.759	0.228	0.369	1.756	5.367	1.278	11.07	-0.004	0.324	-0.002	0.225	0.004	0.199	0	-0.075	1.114	5.339	0	0.15	0.7695	3.9575	3.384	36.321
3.815	51.277	2.588	20.544	0.001	0.198	1.232	10.685					-0.002	-0.227	5.097	101.822	0.232	0.418	1.757	5.467	1.279	11.12	-0.003	0.274	-0.002	0.35	0.004	0.199	0	-0.249	1.114	5.29	0	0.1	0.769	3.8955	3.385	36.445
3.817	51.326	2.589	20.469	0.001	0.198	1.233	10.711					-0.001	-0.302	5.097	101.859	0.238	0.492	1.756	5.367	1.281	11.196	-0.003	0.373	-0.002	0.25	0.004	0.274	0.001	-0.125	1.114	5.24	0	0.15	0.768	3.8335	3.385	36.495
3.818	51.375	2.59	20.594	0.001	0.222	1.235	10.661					-0.001	-0.176	5.099	101.859	0.243	0.295	1.757	5.341	1.282	11.32	-0.003	0.348	-0.002	0.3	0.004	0.199	0	-0.1	1.115	5.365	0	0.15	0.7655	3.696	3.388	36.471
3.819	51.399	2.592	20.618	0.001	0.148	1.236	10.836					-0.001	-0.151	5.101	101.846	0.248	0.369	1.756	5.417	1.283	11.345	-0.003	0.448	-0.002	0.275	0.004	0.199	0	-0.1	1.115	5.315	0	0.176	0.7635	3.746	3.389	36.471
3.82	51.375	2.593	20.594	0.001	0.074	1.237	10.836					-0.001	-0.151	5.102	101.983	0.253	0.468	1.756	5.417	1.284	11.295	-0.004	0.373	-0.002	0.375	0.003	0.224	0.001	-0.05	1.115	5.365	0	0.15	0.758	3.646	3.39	36.545
3.821	51.474	2.595	20.644	0.002	0.172	1.238	10.685					-0.001	-0.126	5.103	101.983	0.258	0.369	1.755	5.341	1.286	11.295	-0.003	0.348	-0.002	0.325	0.004	0.174	0.001	0	1.114	5.315	0	0.1	0.7525	3.6585	3.391	36.571
3.823	51.474	2.595	20.569	0.002	0.099	1.24	10.785					-0.001	-0.176	5.104	101.983	0.263	0.393	1.754	5.367	1.287	11.37	-0.003	0.324	-0.002	0.275	0.003	0.199	0	-0.125	1.115	5.29	0	0.05	0.7455	3.5955	3.392	36.545
3.824	51.596	2.596	20.718	0.001	0.099	1.241	10.861					-0.001	-0.227	5.105	102.032	0.266	0.442	1.754	5.217	1.288	11.32	-0.004	0.373	-0.002	0.225	0.004	0.149	0	-0.05	1.116	5.264	0	0.05	0.738	--	3.394	36.545
3.825	51.621	2.598	20.668	0.001	0.198	1.242	10.861					0	-0.277	5.107	102.082	0.272	0.517	1.753	5.267	1.289	11.295	-0.004	0.324	-0.002	0.325	0.004	0.298	0	0.024	1.115	5.339	0	0.1	0.7325	--	3.395	36.671
3.827	51.523	2.598	20.793	0.001	0.148	1.243	10.811					-0.001	-0.251	5.108	102.169	0.276	0.566	1.753	5.167	1.291	11.345	-0.004	0.448	-0.002	0.25	0.004	0.174	0	-0.1	1.116	5.365	0.001	0.226	0.726	--	3.396	36.521
3.828	51.596	2.6	20.793	0.002	0.123	1.244	10.961					0	-0.176	5.109	102.182	0.28	0.517	1.753	5.267	1.293	11.37	-0.004	0.398	-0.002	0.35	0.004	0.149	0	-0.1	1.115	5.365	0	0.2	0.7205	--	3.397	36.746
3.83	51.671	2.602	20.644	0.002	0.123	1.246	10.936					-0.001	-0.227	5.111	102.132	0.286	0.468	1.753	5.217	1.293	11.37	-0.004	0.298	-0.002	0.3	0.004	0.274	0	0.024	1.116	5.264	0	0.176	0.7145	3.2715	3.399	36.796
3.83	51.621	2.602	20.842	0.001	0.198	1.246	10.961					0	-0.151	5.111	102.169	0.29	0.517	1.753	5.267	1.293	11.419	-0.004	0.473	-0.002	0.325	0.004	0.224	0	-0.025	1.116	5.339	0	0.126	0.7105	3.2585	3.4	36.721
3.831	51.621	2.604	20.743	0.002	0.148	1.248	10.886					-0.001	-0.251	5.114	102.181	0.294	0.468	1.754	5.267	1.296	11.445	-0.004	0.298	-0.002	0.35	0.004	0.248	0	-0.125	1.114	5.24	0	0.276	0.7045	--	3.401	36.771
3.833	51.596	2.606	20.793	0.001	0.099	1.25	10.911					-0.001	-0.227	5.114	102.232	0.299	0.442	1.754	5.341	1.297	11.445	-0.005	0.224	-0.002	0.15	0.004	0.248	0	-0.025	1.116	5.365	0	0.05	0.7005	--	3.402	36.771
3.835	51.671	2.607	20.867	0.001	0.198	1.251	10.886					-0.002	-0.201	5.115	102.195	0.304	0.59	1.755	5.267	1.298	11.445	-0.004	0.373	-0.002	0.325	0.004	0.298	0.001	-0.125	1.115	5.24	0	0.2	0.6935	--	3.403	36.871
3.835	51.769	2.607	20.842	0.002	0.247	1.253	11.036					-0.002	-0.227	5.117	102.256	0.307	0.566	1.755	5.267	1.299	11.495	-0.004	0.274	-0.002	0.35	0.004	0.274	0	0	1.114	5.141	0	0.176	0.6895	--	3.405	36.796
3.836	51.793	2.609	20.817	0.001	0.172	1.253	10.986					-0.001	-0.302	5.118	102.281	0.312	0.541	1.755	5.317	1.3	11.669	-0.004	0.398	-0.002	0.3	0.004	0.174	0	0.05	1.116	5.29	0	0.15	0.6845	--	3.406	36.871
3.838	51.621	2.61	20.916	0.001	0.247	1.255	11.061					-0.002	-0.201	5.119	102.356	0.316	0.615	1.756	5.291	1.302	11.619	-0.003	0.298	-0.002	0.2	0.004	0.174	0.001	-0.075	1.115	5.191	0	0.2	0.6785	--	3.408	36.846
3.839	51.818	2.611	20.966	0.001	0.172	1.257	11.136					-0.001	-0.227	5.12	102.281	0.319	0.517	1.757	5.417	1.303	11.569	-0.004	0.373	-0.002	0.275	0.003	0.224	0	-0.125	1.115	5.215	0	0.226	0.674	--	3.409	36.896
3.84	51.917	2.612	20.966	0.002	0.222	1.258	11.161					-0.003	-0.227	5.122	102.406	0.323	0.59	1.757	5.317	1.305	11.644	-0.004	0.348	-0.003	0.325	0.004	0.274	0	-0.075	1.115	5.191	0	0.25	0.6705	--	3.409	36.946
3.841	51.868	2.613	20.991	0.001	0.148	1.259	11.036					-0.001	-0.251	5.122	102.392	0.328	0.639	1.758	5.367	1.305	11.644	-0.004	0.324	-0.002	0.325	0.004	0.224	0	-0.15	1.115	5.29	0	0.1	0.667	--	3.41	36.946
3.843	51.842	2.616	21.041	0.002	0.247	1.26	11.236					-0.001	-0.201	5.124	102.38	0.332	0.566	1.758	5.367	1.306	11.545	-0.004	0.373	-0.002	0.225	0.004	0.099	0	0	1.116	5.339	0	0.05	0.6625	--	3.412	36.946
3.844	51.941	2.615	21.041	0.002	0.222	1.261	11.211					-0.001	-0.227	5.125	102.442	0.335	0.59	1.758	5.367	1.308	11.644	-0.004	0.324	-0.003	0.325	0.003	0.199	0	-0.025	1.115	5.365	0	0.15	0.6595	--	3.414	36.996
3.846	51.868	2.618	21.14	0.002	0.148	1.263	11.086					-0.001	-0.176	5.127	102.542	0.34	0.59	1.758	5.367	1.308	11.594	-0.004	0.298	-0.003	0.275	0.004	0.199	0.001	-0.175	1.116	5.264	0	0.026	0.6575	--	3.414	37.021
3.847	51.917	2.619	21.016	0.001	0.198	1.264	11.261					-0.002	-0.201	5.128	102.43	0.344	0.615	1.758	5.317	1.31	11.718	-0.004	0.423	-0.002	0.375	0.004	0.199	0	-0.075	1.116	5.365	0	0.176	0.6565	--	3.416	37.121
3.848	51.941	2.62	20.966	0.001	0.222	1.265	11.136					-0.001	-0.227	5.129	102.529	0.348	0.639	1.758	5.442	1.312	11.718	-0.004	0.398	-0.002	0.35	0.003	0.224	0	-0.15	1.115	5.24	0	0.026	0.6545	--	3.417	37.021
3.849	52.089	2.621	21.19	0.001	0.222	1.266	11.236					-0.001	-0.176	5.131	102.567	0.353	0.541	1.758	5.391	1.313	11.794	-0.004	0.298	-0.002	0.375	0.004	0.224	0	-0.15	1.117	5.339	0.001	0.15	0.6535	--	3.418	37.222
3.85	52.089	2.622	21.091	0.001	0.148	1.268	11.337					0	-0.251	5.131	102.541	0.357	0.664	1.757	5.267	1.314	11.718	-0.004	0.398	-0.002	0.275	0.003	0.125	0	-0.075	1.116	5.24	0	0.15	0.653	--	3.419	37.096
3.852	51.99	2.623	21.214	0.001	0.172	1.268	11.286					-0.001	-0.251	5.132	102.629	0.362	0.713	1.757	5.241	1.316	11.844	-0.004	0.373	-0.003	0.275	0.004	0.149	0.001	-0.05	1.117	5.24	0	0.126	0.6545	--	3.421	37.196
3.853	52.064	2.625	21.214	0.001	0.271	1.269	11.186					0	-0.251	5.134	102.516	0.365	0.639	1.757	5.217	1.317	11.718	-0.004	0.348	-0.002	0.375	0.004	0.125	0	0.074	1.116	5.315	0	0.15	0.6545	--	3.422	37.196
3.853	52.138	2.626	21.19	0.002	0.247	1.271	11.261					-0.001	-0.227	5.135	102.603	0.37	0.713	1.758	5.317	1.318	11.818	-0.004	0.324	-0.001	0.4	0.004	0.298	0	-0.075	1.116	5.339	0	0.15	0.6545	--	3.423	37.322
3.855	52.114	2.628	21.264	0.002	0.148	1.273	11.387					-0.001	-0.277	5.137	102.691	0.374	0.737	1.757	5.241	1.318	11.919	-0.004	0.373	-0.002	0.35	0.004	0.199	0	-0.05	1.117	5.24	0.001	0.126	0.6565	--	3.425	37.146
3.857	52.015	2.629	21.19	0.001	0.123	1.274	11.361					-0.001	-0.277	5.138	102.728	0.377	0.688	1.758	5.217	1.32	11.744	-0.003	0.274	-0.002	0.25	0.004	0.224	0	-0.175	1.116	5.264	0	0.15	0.657	--	3.426	37.246
3.858	52.286	2.63	21.339	0.001	0.099	1.275	11.387					-0.001	-0.151	5.139	102.728	0.382	0.615	1.758	5.192	1.321	11.869	-0.003	0.473	-0.003	0.35	0.004	0.248	0	-0.125	1.116	5.264	0	0.176	0.658	--	3.427	37.296
3.859	52.311	2.631	21.289	0.001	0.148	1.277	11.387					-0.001	-0.277	5.14	102.703	0.386	0.688	1.758	5.267	1.323	11.893	-0.004	0.348	-0.003	0.425	0.005	0.174	0	-0.1	1.117	5.29	0	0.126	0.6585	--	3.428	37.322
3.86	52.261	2.633	21.264	0.001	0.099	1.277	11.387					-0.001	-0.176	5.141	102.766	0.391	0.763	1.759	5.391	1.324	11.969	-0.003	0.398	-0.002	0.275	0.005	0.224	0.001	-0.025	1.118	5.339	0.001	0.15	0.659	--	3.43	37.372
3.862	52.261	2.634	21.19	0.001	0.172	1.279	11.361					-0.001	-0.251	5.143	102.878	0.395	0.639	1.758	5.241	1.325	11.993	-0.003	0.324	-0.002	0.325	0.007	0.199	0.001	-0.025	1.119	5.389	0.001	0.1	0.6605	--	3.431	37.322
3.863	52.335	2.635	21.314	0.002	0.074	1.281	11.286					-0.001	-0.227	5.144	102.816	0.4	0.787	1.759	5.317	1.326	11.893	-0.003	0.274	-0.002	0.35	0.012	0.125	0.001	-0.05	1.119	5.365	0.001	0.176	0.6595	--	3.431	37.296
3.864	52.286	2.636	21.339	0.001	0.074	1.281	11.411					0	-0.227	5.145	102.841	0.404	0.688	1.759	5.317	1.328	11.969	-0.004	0.324	-0.001	0.25	0.017	0.248	0.001	-0.125	1.12	5.389	0	0.1	0.6595	--	3.433	37.422
3.865	52.311	2.637	21.389	0.001	0.148	1.282	11.511					-0.001	-0.251	5.147	102.891	0.408	0.836	1.759	5.192	1.329	11.919	-0.004	0.398	-0.002	0.3	0.025	0.174	0	-0.125	1.118	5.215	0.001	0.2	0.6615	--	3.434	37.472
3.867	52.311	2.638	21.413	0.001	0.123	1.283	11.511					-0.002	-0.201	5.147	102.952	0.413	0.787	1.759	5.267	1.33	12.068	-0.004	0.523	-0.002	0.3	0.029	0.199	0	0	1.118	5.339	0	0.076	0.661	--	3.435	37.622
3.867	52.36	2.639	21.413	0.002	0.074	1.286	11.437					-0.001	-0.327	5.149	102.903	0.418	0.812	1.759	5.367	1.332	11.993	-0.004	0.423	-0.001	0.35	0.036	0.224	0	-0.025	1.12	5.29	0	0.2	0.661	--	3.437	37.546
3.869	52.335	2.642	21.314	0.001	0.123	1.286	11.461					-0.001	-0.251	5.15	102.978	0.422	0.763	1.76	5.341	1.333	12.093	-0.004	0.547	-0.002	0.275	0.043	0.099	0	-0.05	1.119	5.29	0	0.15	0.661	--	3.438	37.496
3.87	52.458	2.642	21.488	0.001	0.049	1.287	11.662					-0.001	-0.302	5.152	102.978	0.426	0.787	1.759	5.442	1.334	12.043	-0.004	0.423	-0.003	0.325	0.051	0.224	0.001	-0.2	1.119	5.24	0	0.15	0.6615	--	3.44	37.446
3.871	52.458	2.644	21.413	0.002	0.148	1.288	11.562					-0.001	-0.277	5.153	103.04	0.431	0.737	1.76	5.267	1.335	12.043	-0.004	0.423	-0.002	0.325	0.059	0.248	0	-0.05	1.119	5.339	0.001	0.2	0.6625	--	3.441	37.572
3.873	52.557	2.644	21.488	0.001	0.172	1.29	11.587					-0.001	-0.277	5.154	103.002	0.435	0.836	1.759	5.291	1.336	12.093	-0.004	0.398	-0.002	0.35	0.066	0.274	0	-0.125	1.119	5.24	0.001	0.176	0.662	--	3.442	37.646
3.873	52.557	2.646	21.488	0.001	0.123	1.291	11.737					-0.002	-0.251	5.155	103.139	0.44	0.688	1.76	5.341	1.338	12.118	-0.004	0.348	-0.002	0.45	0.075	0.224	0.001	-0.125	1.119	5.191	0.001	0.15	0.662	--	3.443	37.622
3.875	52.557	2.647	21.587	0.001	0.123	1.293	11.587					-0.001	-0.227	5.156	103.151	0.445	0.91	1.761	5.267	1.339	12.168	-0.004	0.249	-0.003	0.275	0.08	0.248	0	0	1.12	5.365	0	0.176	0.6635	--	3.444	37.596
3.877	52.458	2.648	21.711	0.001	0.123	1.294	11.762					-0.002	-0.277	5.157	103.176	0.449	0.836	1.76	5.391	1.34	12.218	-0.004	0.448	-0.003	0.225	0.088	0.248	0	-0.05	1.119	5.339	0	0.15	0.664	--	3.446	37.572
3.878	52.557	2.65	21.538	0.002	0.148	1.295	11.662					-0.001	-0.277	5.159	103.213	0.455	0.763	1.76	5.417	1.342	12.218	-0.004	0.423	-0.002	0.225	0.095	0.323	0.001	-0.025	1.119	5.264	0	0.076	0.6625	--	3.447	37.622
3.88	52.679	2.652	21.661	0.002	0.074	1.296	11.662					-0.001	-0.277	5.16	103.175	0.46	0.861	1.76	5.367	1.342	12.218	-0.004	0.224	-0.002	0.275	0.102	0.274	0	-0.075	1.12	5.215	0	0.126	0.6625	--	3.448	37.697
3.88	52.778	2.652	21.661	0.001	0.222	1.298	11.687					-0.001	-0.176	5.161	103.225	0.465	0.934	1.76	5.341	1.344	12.268	-0.004	0.298	-0.003	0.375	0.109	0.248	0	-0.1	1.12	5.264	0	0.25	0.664	--	3.449	37.697
3.881	52.532	2.654	21.687	0.001	-0.025	1.299	11.812					-0.001	-0.251	5.163	103.201	0.47	0.812	1.76	5.341	1.345	12.292	-0.004	0.249	-0.002	0.175	0.116	0.348	0	-0.075	1.119	5.315	0.001	0.1	0.664	--	3.451	37.747
3.883	52.705	2.654	21.736	0.001	0.148	1.3	11.912					0	-0.176	5.163	103.225	0.474	0.836	1.76	5.367	1.347	12.342	-0.004	0.448	-0.002	0.35	0.125	0.397	0	-0.125	1.118	5.24	0	0.126	0.664	--	3.452	37.848
3.884	52.778	2.655	21.761	0.002	0.099	1.301	11.812					-0.001	-0.251	5.165	103.3	0.48	0.861	1.759	5.267	1.348	12.342	-0.004	0.373	-0.002	0.25	0.131	0.274	0.001	-0.025	1.119	5.365	0	0.126	0.664	--	3.453	37.848
3.886	52.778	2.657	21.885	0.002	0.074	1.303	11.762					0	-0.277	5.166	103.311	0.485	0.91	1.76	5.167	1.349	12.268	-0.004	0.398	-0.003	0.45	0.138	0.348	0	-0.05	1.12	5.365	0	0.1	0.665	--	3.454	37.797
3.886	52.729	2.659	21.836	0.001	0.099	1.304	11.937					-0.001	-0.201	5.167	103.3	0.49	0.983	1.76	5.367	1.351	12.442	-0.004	0.497	-0.002	0.225	0.145	0.298	0	-0.025	1.12	5.315	0	0.226	0.6655	--	3.456	37.797
3.888	52.852	2.659	21.761	0.001	0.247	1.305	11.912					-0.001	-0.251	5.169	103.35	0.494	0.91	1.76	5.341	1.351	12.392	-0.003	0.398	-0.002	0.325	0.152	0.274	0	-0.075	1.12	5.264	0	0.076	0.6655	--	3.457	37.797
3.889	52.803	2.66	21.736	0.001	0.247	1.306	11.962					-0.001	-0.277	5.17	103.424	0.499	0.983	1.761	5.217	1.353	12.342	-0.004	0.598	-0.002	0.275	0.16	0.298	0.001	-0.05	1.121	5.365	0.001	0.076	0.666	--	3.458	37.922
3.889	52.852	2.662	21.836	0.001	0.074	1.307	11.887					-0.001	-0.277	5.171	103.386	0.505	0.959	1.762	5.267	1.354	12.392	-0.004	0.448	-0.003	0.4	0.168	0.397	0.001	-0.075	1.12	5.191	0	0.15	0.667	--	3.46	37.848
3.891	52.926	2.663	21.861	0.001	0.198	1.309	12.012					0	-0.251	5.173	103.424	0.509	1.083	1.762	5.317	1.356	12.318	-0.004	0.423	-0.002	0.3	0.177	0.323	0	0	1.121	5.24	0	0.2	0.668	--	3.46	37.998
3.893	52.976	2.665	21.885	0.001	0.222	1.311	11.912					-0.001	-0.377	5.173	103.399	0.514	0.959	1.763	5.467	1.356	12.467	-0.004	0.423	-0.003	0.4	0.182	0.323	0	-0.1	1.12	5.264	0	0.3	0.6665	--	3.462	37.948
3.894	52.926	2.665	21.885	0.001	0.271	1.311	11.987					-0.001	-0.251	5.175	103.486	0.519	0.983	1.764	5.367	1.357	12.517	-0.003	0.448	-0.003	0.275	0.189	0.348	0	-0.025	1.12	5.191	0	0.1	0.6665	--	3.463	37.998
3.895	52.976	2.667	21.96	0.001	0.123	1.312	11.912					-0.001	-0.377	5.176	103.499	0.524	0.983	1.765	5.442	1.359	12.517	-0.004	0.448	-0.002	0.25	0.196	0.397	0.001	-0.05	1.12	5.339	0	0.1	0.668	--	3.464	37.972
3.897	52.951	2.668	21.911	0.001	0.172	1.313	11.987					-0.001	-0.352	5.178	103.549	0.529	1.033	1.767	5.442	1.36	12.517	-0.005	0.423	-0.003	0.275	0.202	0.348	0.001	-0.075	1.12	5.29	0	0.126	0.6675	--	3.466	38.048
3.898	52.926	2.669	21.911	0.002	0.074	1.315	11.887					-0.002	-0.327	5.179	103.586	0.533	1.107	1.767	5.291	1.361	12.517	-0.005	0.497	-0.002	0.325	0.21	0.348	0	0	1.12	5.191	0	0.2	0.667	--	3.467	38.098
3.899	52.902	2.67	21.935	0.002	0.172	1.315	12.037					-0.001	-0.251	5.18	103.611	0.538	1.058	1.769	5.391	1.362	12.567	-0.005	0.423	-0.002	0.45	0.217	0.323	0.001	0.024	1.12	5.264	0	0.126	0.6675	--	3.469	38.173
3.9	53.049	2.672	22.01	0.001	0.198	1.317	11.987					-0.001	-0.277	5.181	103.623	0.544	1.008	1.77	5.341	1.364	12.567	-0.005	0.497	-0.003	0.375	0.227	0.397	0	-0.125	1.12	5.315	0	0.15	0.668	--	3.469	38.072
3.901	53.025	2.673	22.01	0.002	0.247	1.318	12.062					0	-0.277	5.182	103.624	0.55	1.058	1.771	5.367	1.365	12.492	-0.005	0.497	-0.002	0.4	0.232	0.423	0	-0.125	1.12	5.315	0	0.25	0.669	--	3.47	38.098
3.903	52.976	2.674	22.034	0.001	0.198	1.321	11.987					-0.001	-0.277	5.184	103.648	0.556	1.156	1.772	5.467	1.366	12.591	-0.006	0.373	-0.002	0.3	0.24	0.323	0	-0.1	1.118	5.24	0.001	0.226	0.668	--	3.472	38.148
3.904	53	2.676	22.134	0.001	0.222	1.321	12.062					-0.001	-0.277	5.185	103.66	0.562	1.083	1.773	5.542	1.368	12.591	-0.006	0.523	-0.002	0.4	0.245	0.447	0	-0.05	1.12	5.29	0	0.25	0.668	--	3.473	38.198
3.906	53.148	2.677	22.01	0.002	0.099	1.322	12.137					0	-0.251	5.186	103.698	0.567	1.107	1.775	5.442	1.369	12.567	-0.006	0.523	-0.003	0.35	0.253	0.298	0.001	-0.1	1.12	5.215	0	0.176	0.669	--	3.475	38.273
3.906	53.124	2.678	22.109	0.001	0.296	1.323	12.062					-0.001	-0.227	5.188	103.797	0.572	1.181	1.776	5.517	1.37	12.541	-0.005	0.423	-0.003	0.35	0.26	0.397	0.001	-0.1	1.12	5.264	0	0.2	0.6695	--	3.476	38.198
3.908	52.976	2.679	22.06	0.001	0.148	1.324	12.237					-0.001	-0.251	5.189	103.672	0.577	1.132	1.777	5.566	1.371	12.766	-0.006	0.448	-0.002	0.375	0.266	0.348	0.001	-0.15	1.121	5.414	0.001	0.176	0.6685	--	3.477	38.323
3.909	53.173	2.68	22.06	0.001	0.198	1.326	12.212					-0.001	-0.176	5.19	103.797	0.583	1.303	1.778	5.442	1.373	12.641	-0.005	0.497	-0.002	0.45	0.276	0.323	0	-0.075	1.121	5.215	0	0.226	0.6675	--	3.478	38.323
3.91	53.124	2.682	22.283	0.001	0.099	1.326	12.237					0	-0.251	5.191	103.797	0.588	1.254	1.78	5.467	1.374	12.716	-0.004	0.473	-0.002	0.425	0.28	0.397	0	-0.05	1.12	5.389	0	0.226	0.668	--	3.479	38.298
3.912	53.222	2.683	22.183	0.002	0.172	1.328	12.338					-0.001	-0.277	5.193	103.835	0.593	1.279	1.781	5.542	1.375	12.841	-0.004	0.448	-0.001	0.35	0.286	0.373	0	-0.05	1.122	5.29	0	0.126	0.668	--	3.481	38.398
3.913	53.222	2.685	22.209	0.002	0.148	1.33	12.187					-0.001	-0.201	5.193	103.884	0.6	1.279	1.781	5.517	1.376	12.766	-0.004	0.473	-0.002	0.3	0.292	0.472	0	-0.15	1.121	5.264	0	0.176	0.6685	--	3.481	38.398
3.914	53.246	2.685	22.358	0.001	0.123	1.33	12.388					-0.001	-0.251	5.195	103.847	0.605	1.254	1.783	5.666	1.378	12.741	-0.004	0.448	-0.001	0.3	0.3	0.472	0	-0.1	1.121	5.264	0	0.276	0.6675	--	3.483	38.448
3.915	53.197	2.687	22.358	0.001	0.074	1.332	12.287					-0.001	-0.227	5.196	103.959	0.611	1.328	1.784	5.492	1.379	12.841	-0.003	0.423	-0.003	0.375	0.307	0.423	0	-0.1	1.123	5.339	0.001	0.176	0.667	--	3.484	38.448
3.916	53.296	2.688	22.308	0.001	0.222	1.333	12.312					-0.001	-0.352	5.197	103.984	0.616	1.303	1.786	5.642	1.38	12.916	-0.003	0.448	-0.002	0.225	0.313	0.571	0	-0.1	1.121	5.116	0	0.15	0.6675	--	3.485	38.473
3.918	53.271	2.689	22.332	0.001	0.222	1.334	12.362					-0.001	-0.251	5.198	104.034	0.62	1.378	1.787	5.642	1.381	12.667	-0.002	0.523	-0.003	0.425	0.322	0.522	0	-0.125	1.122	5.29	0	0.1	0.6675	--	3.487	38.573
3.919	53.419	2.691	22.481	0.001	0.099	1.335	12.462					-0.002	-0.126	5.2	104.008	0.626	1.402	1.788	5.592	1.382	12.841	-0.002	0.473	-0.002	0.375	0.327	0.571	0	-0.125	1.122	5.315	0	0.176	0.6665	--	3.488	38.573
3.92	53.443	2.692	22.457	0.002	0.148	1.337	12.262					-0.002	-0.302	5.201	104.132	0.631	1.402	1.79	5.592	1.384	12.866	-0.003	0.448	-0.002	0.325	0.334	0.571	0	-0.125	1.122	5.339	0.001	0.25	0.666	--	3.489	38.523
3.921	53.394	2.693	22.382	0.001	0.123	1.338	12.388					-0.001	-0.227	5.202	104.058	0.637	1.451	1.79	5.542	1.385	12.741	0.003	0.373	-0.001	0.35	0.34	0.423	0	-0.1	1.122	5.29	0	0.226	0.666	--	3.49	38.498
3.923	53.518	2.694	22.332	0.002	0.123	1.339	12.512					-0.001	-0.201	5.204	104.108	0.642	1.476	1.792	5.467	1.386	12.89	0	0.448	-0.003	0.3	0.346	0.621	0	0.05	1.122	5.264	0	0.2	0.665	--	3.492	38.548
3.924	53.493	2.696	22.457	0.001	0.123	1.34	12.562					-0.001	-0.277	5.205	104.183	0.647	1.5	1.793	5.566	1.388	12.866	0.003	0.448	-0.002	0.225	0.353	0.547	0	-0.075	1.122	5.339	0	0.176	0.6635	--	3.493	38.599
3.925	53.542	2.697	22.507	0.002	0.172	1.342	12.538					-0.001	-0.302	5.206	104.145	0.652	1.378	1.795	5.517	1.389	12.916	0.003	0.523	-0.002	0.275	0.36	0.547	0	-0.1	1.123	5.315	0.001	0.176	0.663	--	3.494	38.548
3.926	53.419	2.698	22.507	0.001	0.172	1.343	12.488					-0.001	-0.327	5.208	104.183	0.657	1.5	1.796	5.642	1.39	12.866	0.003	0.572	-0.002	0.3	0.368	0.447	0	-0.125	1.123	5.315	0.001	0.226	0.662	--	3.496	38.548
3.928	53.567	2.699	22.581	0.002	0.172	1.345	12.512					0	-0.277	5.209	104.207	0.662	1.525	1.798	5.566	1.392	13.065	0.004	0.448	-0.002	0.3	0.372	0.472	0.001	-0.125	1.121	5.315	0	0.226	0.6605	--	3.497	38.699
3.929	53.64	2.7	22.481	0.002	0.247	1.346	12.438					-0.001	-0.277	5.21	104.183	0.668	1.476	1.798	5.692	1.393	12.94	0.003	0.497	-0.002	0.3	0.38	0.571	0	-0.025	1.122	5.315	0.001	0.2	0.659	--	3.497	38.749
3.93	53.567	2.702	22.407	0.001	0.148	1.347	12.488					0	-0.251	5.211	104.257	0.673	1.476	1.8	5.566	1.394	13.065	0.006	0.572	-0.003	0.3	0.385	0.447	0	-0.175	1.123	5.29	0.001	0.126	0.6575	--	3.499	38.823
3.931	53.567	2.703	22.531	0.002	0.172	1.348	12.612					0	-0.377	5.213	104.307	0.678	1.476	1.801	5.467	1.395	13.016	0.008	0.497	-0.003	0.375	0.392	0.597	0	-0.1	1.123	5.264	0.001	0.226	0.656	--	3.5	38.773
3.932	53.665	2.704	22.581	0.001	0.099	1.349	12.512					0	-0.327	5.214	104.32	0.682	1.574	1.802	5.616	1.396	13.065	0.008	0.373	-0.002	0.3	0.398	0.397	0	-0.075	1.122	5.29	0	0.176	0.655	--	3.502	38.849
3.934	53.715	2.705	22.556	0.001	0.198	1.35	12.688					0	-0.302	5.215	104.344	0.687	1.647	1.803	5.616	1.398	12.99	0.009	0.497	-0.002	0.375	0.404	0.597	0.001	-0.1	1.123	5.315	0	0.276	0.6535	--	3.502	38.849
3.935	53.813	2.707	22.63	0.001	0.099	1.352	12.588					0	-0.277	5.216	104.344	0.692	1.598	1.804	5.742	1.399	13.065	0.011	0.398	-0.003	0.325	0.413	0.646	0	-0.1	1.123	5.24	0	0.126	0.656	--	3.504	38.799
3.937	53.665	2.708	22.63	0.002	0.222	1.353	12.712					-0.001	-0.277	5.217	104.393	0.696	1.598	1.806	5.716	1.4	13.065	0.011	0.473	-0.002	0.175	0.416	0.621	0	-0.05	1.123	5.24	0.001	0.15	0.659	--	3.505	38.873
3.938	53.715	2.709	22.705	0.002	0.148	1.355	12.562					-0.001	-0.227	5.218	104.443	0.701	1.623	1.807	5.742	1.401	13.04	0.011	0.473	-0.003	0.275	0.423	0.621	0	-0.075	1.123	5.29	0.001	0.226	0.6645	--	3.506	38.873
3.939	53.813	2.71	22.73	0.001	0.172	1.356	12.688					-0.001	-0.176	5.22	104.418	0.706	1.549	1.809	5.616	1.402	13.14	0.015	0.373	-0.002	0.35	0.428	0.571	0	-0.075	1.123	5.191	0	0.2	0.668	--	3.508	38.923
3.94	53.837	2.711	22.829	0.001	0.099	1.357	12.638					-0.002	-0.277	5.222	104.518	0.711	1.673	1.81	5.816	1.404	13.09	0.015	0.473	-0.003	0.275	0.434	0.621	0.001	-0.125	1.122	5.264	0	0.15	0.6745	--	3.509	38.849
3.941	53.764	2.713	22.656	0.002	0.049	1.358	12.688					-0.001	-0.251	5.222	104.593	0.715	1.598	1.811	5.766	1.404	13.191	0.017	0.547	-0.002	0.175	0.44	0.696	0	-0.2	1.123	5.215	0	0.2	0.684	--	3.51	38.899
3.942	53.912	2.714	22.854	0.001	0.123	1.36	12.738					-0.002	-0.227	5.223	104.517	0.72	1.574	1.813	5.692	1.406	13.09	0.018	0.572	-0.003	0.325	0.446	0.646	0	-0.075	1.123	5.264	0	0.126	0.7045	--	3.511	38.923
3.944	53.912	2.715	22.73	0.002	0.049	1.361	12.788					-0.001	-0.277	5.225	104.567	0.724	1.697	1.814	5.716	1.407	13.191	0.02	0.547	-0.001	0.225	0.453	0.746	0.001	-0.125	1.122	5.29	0	0.126	0.72	--	3.512	39.023
3.945	53.912	2.716	22.829	0.001	0.148	1.362	12.638					-0.002	-0.377	5.226	104.592	0.73	1.623	1.814	5.692	1.408	13.315	0.019	0.497	-0.002	0.375	0.457	0.72	0.001	-0.15	1.124	5.315	0	0.1	0.69	--	3.514	39.073
3.946	53.936	2.717	22.879	0.002	0.148	1.364	12.738					-0.001	-0.251	5.227	104.618	0.734	1.722	1.816	5.716	1.41	13.24	0.021	0.622	-0.002	0.25	0.464	0.77	0.001	-0.175	1.124	5.264	0	0.076	0.694	--	3.515	39.099
3.947	53.912	2.719	22.829	0.001	0.049	1.364	12.813					-0.001	-0.201	5.228	104.567	0.739	1.722	1.817	5.816	1.411	13.365	0.022	0.572	-0.002	0.275	0.469	0.671	0.001	-0.075	1.124	5.264	0.001	0.076	0.7405	--	3.517	39.073
3.949	54.034	2.72	22.829	0.002	0.247	1.366	12.838					0	-0.227	5.23	104.704	0.743	1.746	1.818	5.816	1.412	13.265	0.024	0.598	-0.002	0.2	0.475	0.671	0	-0.125	1.125	5.339	0	0.076	0.7525	--	3.517	39.099
3.95	54.059	2.721	22.805	0.001	0.271	1.368	12.813					0	-0.327	5.231	104.692	0.748	1.942	1.819	5.841	1.413	13.215	0.025	0.523	-0.002	0.325	0.481	0.795	0.001	-0.175	1.124	5.315	0	0.05	0.7205	--	3.519	39.224
3.951	54.01	2.722	22.928	0.002	0.172	1.369	12.913					0	-0.227	5.233	104.778	0.753	1.795	1.82	5.816	1.414	13.29	0.027	0.523	-0.001	0.3	0.486	0.696	0.001	0.05	1.125	5.215	0.001	0.2	0.7195	--	3.52	39.224
3.952	54.109	2.724	22.978	0.002	0.099	1.37	12.863					0	-0.302	5.234	104.717	0.756	1.82	1.822	5.916	1.416	13.34	0.027	0.547	-0.002	0.325	0.493	0.746	0	-0.125	1.126	5.264	0	0.15	0.7595	--	3.522	39.149
3.954	54.182	2.725	22.829	0.001	0.247	1.371	12.938					0	-0.251	5.235	104.73	0.761	1.82	1.823	5.866	1.417	13.464	0.029	0.473	-0.003	0.25	0.496	0.72	0	-0.249	1.125	5.315	0	0.15	0.772	--	3.523	39.174
3.955	54.109	2.726	23.003	0.001	0.049	1.372	12.963					0	-0.201	5.236	104.865	0.766	1.942	1.824	5.792	1.419	13.414	0.031	0.497	-0.002	0.15	0.503	0.646	0	-0.15	1.125	5.191	0	0.05	0.7615	--	3.525	39.224
3.956	54.059	2.728	22.978	0.001	0.123	1.373	12.988					-0.001	-0.251	5.238	104.791	0.77	2.066	1.826	5.966	1.42	13.39	0.032	0.572	-0.003	0.225	0.507	0.696	0	-0.175	1.127	5.315	0	0.126	0.743	--	3.525	39.249
3.958	54.109	2.729	23.103	0.002	0.123	1.375	13.088					0	-0.377	5.239	104.841	0.774	1.918	1.826	5.941	1.421	13.464	0.034	0.473	-0.002	0.175	0.513	0.795	0	-0.05	1.127	5.339	0.001	0.176	0.781	--	3.526	39.324
3.959	54.231	2.73	23.127	0.001	0.123	1.376	12.988					-0.001	-0.251	5.241	104.99	0.779	1.968	1.828	5.941	1.422	13.44	0.035	0.598	-0.002	0.225	0.52	0.746	0	-0.075	1.126	5.339	0	0.176	0.7825	--	3.528	39.374
3.96	54.182	2.731	23.003	0.001	0.172	1.377	13.064					-0.001	-0.251	5.241	104.879	0.783	2.017	1.829	5.966	1.424	13.49	0.037	0.523	-0.002	0.325	0.524	0.77	0.001	-0.075	1.126	5.365	0	0.176	0.7665	--	3.529	39.399
3.961	54.231	2.732	23.127	0.001	0.123	1.378	12.963					-0.001	-0.327	5.242	104.99	0.787	1.869	1.83	6.016	1.424	13.614	0.039	0.572	-0.002	0.325	0.532	0.82	0	-0.2	1.127	5.29	0	0.1	0.7645	--	3.53	39.349
3.963	54.207	2.734	23.227	0.001	0.172	1.38	13.013					-0.001	-0.277	5.243	104.903	0.793	1.918	1.831	5.866	1.426	13.514	0.04	0.572	-0.002	0.25	0.536	0.77	0	-0.1	1.127	5.264	0	0.1	0.7995	--	3.532	39.424
3.963	54.306	2.735	23.177	0.002	0.198	1.381	13.138					-0.001	-0.277	5.245	104.915	0.797	2.041	1.833	5.941	1.428	13.49	0.043	0.672	-0.002	0.2	0.542	0.795	0	-0.075	1.128	5.339	0.001	0.2	0.8105	--	3.532	39.499
3.965	54.306	2.737	23.202	0.002	0.247	1.382	13.038					-0.001	-0.126	5.246	105.09	0.801	1.918	1.834	5.941	1.428	13.54	0.044	0.598	-0.002	0.3	0.547	0.795	0	-0.125	1.127	5.264	0	0.276	0.7845	--	3.534	39.524
3.967	54.28	2.737	23.351	0.002	0.099	1.383	13.038					-0.001	-0.277	5.248	105.015	0.806	2.017	1.836	5.866	1.43	13.614	0.046	0.598	-0.002	0.175	0.553	0.77	0	-0.175	1.127	5.29	0	0.176	0.7885	--	3.536	39.524
3.967	54.306	2.738	23.277	0.002	0.222	1.384	13.138					-0.001	-0.251	5.248	105.139	0.81	2.017	1.837	5.991	1.43	13.564	0.048	0.647	-0.002	0.275	0.559	0.845	0	-0.175	1.127	5.339	0	0.15	0.811	--	3.536	39.474
3.969	54.404	2.74	23.252	0.001	0.172	1.385	13.138					0	-0.176	5.25	105.152	0.815	2.164	1.837	5.991	1.433	13.564	0.05	0.622	-0.002	0.3	0.566	0.845	0	-0.05	1.128	5.339	0	0.25	0.8105	--	3.538	39.624
3.97	54.379	2.741	23.376	0.002	0.148	1.387	13.114					-0.001	-0.251	5.251	105.002	0.82	2.066	1.839	5.991	1.433	13.664	0.052	0.672	-0.002	0.225	0.572	0.845	0	-0.075	1.127	5.264	0	0.15	0.794	--	3.539	39.549
3.971	54.28	2.742	23.301	0.001	0.123	1.388	13.188					0	-0.227	5.252	105.127	0.824	2.139	1.84	6.091	1.435	13.689	0.054	0.622	-0.002	0.275	0.577	0.919	0	-0.075	1.127	5.264	0	0.1	0.795	--	3.54	39.6
3.972	54.355	2.744	23.401	0.001	0.148	1.39	13.214					0	-0.151	5.254	105.163	0.828	2.115	1.841	5.991	1.436	13.639	0.057	0.697	-0.003	0.175	0.583	0.869	0	-0.05	1.128	5.264	0	0.026	0.8	--	3.541	39.7
3.973	54.428	2.745	23.401	0.001	0.222	1.391	13.314					0	-0.251	5.254	105.288	0.833	2.139	1.843	5.991	1.437	13.664	0.059	0.647	-0.002	0.225	0.589	0.919	0	-0.075	1.127	5.315	0	0.15	0.8155	--	3.543	39.7
3.975	54.453	2.746	23.45	0.002	0.222	1.392	13.314					0	-0.201	5.256	105.177	0.837	2.164	1.844	5.991	1.438	13.763	0.061	0.722	-0.002	0.2	0.595	0.82	0	-0.2	1.128	5.215	0	0.15	0.798	--	3.544	39.774
3.975	54.503	2.748	23.5	0.002	0.172	1.393	13.188					0	-0.227	5.258	105.288	0.842	2.213	1.845	6.066	1.439	13.763	0.063	0.771	-0.001	0.225	0.6	0.969	0.001	-0.15	1.128	5.264	0	0.15	0.798	3.6955	3.545	39.75
3.977	54.477	2.748	23.476	0.002	0.123	1.394	13.264					0	-0.302	5.258	105.326	0.847	2.287	1.846	5.991	1.442	13.789	0.065	0.622	-0.002	0.125	0.606	0.895	0	-0.125	1.127	5.29	0.001	0.15	0.8165	--	3.546	39.774
3.978	54.552	2.749	23.401	0.001	0.074	1.395	13.238					-0.001	-0.251	5.26	105.263	0.851	2.263	1.848	5.966	1.442	13.689	0.068	0.697	-0.002	0.2	0.614	0.969	0	-0.05	1.128	5.264	0.001	0.25	0.8185	--	3.548	39.8
3.98	54.477	2.751	23.426	0.001	0.247	1.397	13.314					-0.001	-0.176	5.261	105.276	0.856	2.188	1.849	5.916	1.444	13.763	0.069	0.771	-0.002	0.25	0.619	0.994	0	-0.125	1.128	5.29	0	0.076	0.802	--	3.549	39.774
3.981	54.625	2.752	23.45	0.002	0.198	1.399	13.264					-0.001	-0.277	5.262	105.351	0.86	2.336	1.85	6.016	1.444	13.789	0.074	0.747	-0.002	0.225	0.624	1.018	0	-0.075	1.128	5.215	0	0.15	0.794	3.6705	3.55	39.75
3.983	54.601	2.754	23.426	0.001	0.123	1.399	13.388					-0.001	-0.201	5.263	105.425	0.867	2.164	1.852	5.966	1.446	13.763	0.075	0.672	-0.001	0.25	0.629	0.994	0	-0.075	1.128	5.29	0.001	0.126	0.818	--	3.551	39.75
3.984	54.674	2.755	23.45	0.001	0.074	1.4	13.264					-0.001	-0.251	5.265	105.425	0.87	2.312	1.853	6.066	1.447	13.839	0.077	0.722	-0.002	0.325	0.634	1.018	0	-0.075	1.129	5.215	0	0.15	0.821	--	3.553	39.874
3.985	54.65	2.757	23.625	0.002	0.271	1.401	13.338					-0.001	-0.251	5.267	105.462	0.876	2.336	1.854	6.041	1.449	13.839	0.079	0.647	-0.001	0.2	0.641	1.018	0	-0.1	1.129	5.264	0.001	0.15	0.805	3.658	3.554	39.924
3.986	54.674	2.757	23.575	0.002	0.222	1.403	13.388					-0.001	-0.302	5.267	105.512	0.88	2.312	1.854	6.165	1.449	13.863	0.082	0.797	-0.002	0.25	0.647	1.018	0	-0.075	1.128	5.215	0.001	0.15	0.802	3.5455	3.555	39.9
3.988	54.749	2.759	23.625	0.001	0.123	1.404	13.438					-0.001	-0.227	5.268	105.487	0.885	2.336	1.857	6.066	1.45	13.963	0.084	0.797	-0.002	0.2	0.654	1.018	0.001	-0.125	1.129	5.339	0.001	0.1	0.827	3.5835	3.556	39.874
3.988	54.822	2.76	23.724	0.001	0.247	1.405	13.488					-0.002	-0.277	5.27	105.537	0.89	2.336	1.858	6.016	1.452	13.863	0.086	0.722	-0.002	0.225	0.659	1.093	0	-0.125	1.129	5.29	0.001	0.226	0.8215	3.5955	3.558	39.974
3.99	54.65	2.76	23.625	0.001	0.198	1.406	13.464					-0.001	-0.251	5.271	105.525	0.895	2.533	1.859	6.016	1.453	13.938	0.089	0.672	-0.001	0.325	0.665	1.068	0	-0.125	1.13	5.264	0	0.126	0.819	3.5835	3.559	39.974
3.991	54.773	2.762	23.5	0.002	0.148	1.407	13.438					-0.001	-0.251	5.272	105.561	0.9	2.386	1.861	6.165	1.455	13.888	0.091	0.946	-0.002	0.225	0.669	1.093	0	-0.125	1.13	5.315	0.001	0.15	0.802	3.583	3.56	39.9
3.992	54.749	2.763	23.649	0.001	0.148	1.409	13.464					0	-0.201	5.274	105.636	0.904	2.583	1.861	6.016	1.456	13.963	0.094	0.896	-0.003	0.275	0.676	1.118	0	-0.075	1.13	5.439	0.001	0.126	0.817	3.5585	3.561	40.024
3.994	54.847	2.765	23.674	0.001	0.198	1.41	13.488					-0.001	-0.176	5.275	105.648	0.909	2.435	1.862	6.191	1.456	14.038	0.096	0.896	-0.002	0.3	0.681	1.193	0.001	-0.15	1.13	5.215	0.001	0.1	0.8215	3.533	3.562	40.024
3.995	54.946	2.766	23.699	0.001	0.222	1.411	13.514					-0.001	-0.352	5.276	105.561	0.914	2.558	1.864	6.115	1.458	14.038	0.099	0.946	-0.002	0.125	0.687	1.217	0.001	-0.05	1.132	5.439	0.001	0.176	0.8065	3.583	3.564	40.15
3.996	54.995	2.767	23.748	0.001	0.222	1.412	13.538					0	-0.251	5.278	105.599	0.92	2.558	1.865	6.191	1.459	14.013	0.1	0.92	-0.003	0.3	0.694	1.118	0	-0.05	1.131	5.315	0.001	0.126	0.8	3.5585	3.564	40.125
3.998	54.922	2.768	23.774	0.001	0.222	1.414	13.588					-0.001	-0.227	5.278	105.674	0.925	2.508	1.866	6.115	1.46	14.162	0.104	0.92	-0.002	0.2	0.698	1.143	0	-0.15	1.131	5.215	0.001	0.15	0.8225	3.5335	3.567	40.175
3.998	54.896	2.77	23.748	0.001	0.148	1.414	13.638					0	-0.201	5.279	105.698	0.93	2.607	1.867	6.265	1.462	14.038	0.106	1.02	-0.002	0.25	0.705	1.193	0	-0.125	1.132	5.264	0.001	0.126	0.822	3.5205	3.568	40.15
4	55.119	2.771	23.798	0.001	0.049	1.416	13.614					-0.001	-0.227	5.28	105.76	0.937	2.632	1.869	6.215	1.463	14.188	0.109	1.045	-0.003	0.225	0.711	1.316	0.001	-0.125	1.131	5.264	0.001	0.1	0.804	3.521	3.569	40.075
4.001	54.971	2.772	23.848	0.002	0.074	1.417	13.738					-0.001	-0.227	5.282	105.785	0.942	2.583	1.87	6.191	1.465	14.138	0.111	0.92	-0.002	0.25	0.716	1.167	0	-0.175	1.132	5.29	0	0.076	0.7975	3.5955	3.571	40.25
4.002	54.971	2.773	23.848	0.002	0.074	1.417	13.664					-0.001	-0.151	5.283	105.811	0.947	2.656	1.871	6.091	1.465	14.212	0.114	0.996	-0.002	0.35	0.722	1.292	0	-0.125	1.131	5.24	0	0.126	0.819	3.5955	3.571	40.175
4.003	55.217	2.775	23.897	0.002	0.148	1.419	13.538					0	-0.251	5.285	105.785	0.952	2.73	1.873	6.115	1.467	14.212	0.115	1.169	-0.003	0.25	0.727	1.316	0	-0.075	1.131	5.264	0.001	0.15	0.816	3.6075	3.572	40.275
4.004	55.143	2.776	23.897	0.001	0.198	1.42	13.638					-0.001	-0.251	5.286	105.861	0.957	2.681	1.874	6.141	1.468	14.262	0.117	0.996	-0.003	0.325	0.735	1.341	0.001	-0.125	1.131	5.24	0	0.25	0.7935	3.521	3.573	40.35
4.006	55.093	2.777	23.972	0.002	0.024	1.422	13.714					-0.001	-0.227	5.287	105.897	0.963	2.754	1.875	6.291	1.469	14.162	0.121	1.119	-0.002	0.375	0.738	1.391	0	-0.175	1.132	5.315	0.001	0.2	0.795	3.521	3.575	40.35
4.007	55.143	2.778	23.997	0.002	0.074	1.424	13.714					-0.001	-0.277	5.288	105.897	0.968	2.803	1.876	6.241	1.471	14.212	0.122	1.02	-0.002	0.225	0.745	1.415	0.001	-0.025	1.132	5.339	0.001	0.05	0.7965	3.458	3.576	40.326
4.008	55.217	2.781	24.022	0.002	0.123	1.425	13.838					-0.001	-0.277	5.289	105.872	0.974	2.779	1.878	6.215	1.472	14.312	0.125	1.095	-0.002	0.25	0.75	1.316	0.001	-0.125	1.131	5.29	0	0.2	0.8125	3.5205	3.577	40.376
4.01	55.316	2.781	24.022	0.001	0.198	1.426	13.764					-0.001	-0.151	5.291	105.897	0.979	2.779	1.879	6.291	1.473	14.237	0.127	1.095	-0.002	0.325	0.755	1.366	0.001	-0.1	1.13	5.29	0	0.076	0.7915	3.5585	3.579	40.4
4.011	55.241	2.782	23.997	0.002	0.172	1.427	13.788					-0.001	-0.251	5.292	105.909	0.985	2.878	1.88	6.115	1.474	14.337	0.129	1.119	-0.002	0.275	0.761	1.316	0.001	0	1.132	5.315	0	0.05	0.7935	3.521	3.579	40.426
4.012	55.192	2.783	24.072	0.001	0.123	1.428	13.889					-0.001	-0.201	5.293	105.984	0.99	2.853	1.881	6.165	1.476	14.262	0.131	1.219	-0.002	0.275	0.767	1.465	0	-0.1	1.132	5.24	0.001	0.3	0.8125	3.533	3.581	40.376
4.013	55.34	2.784	24.072	0.001	0.074	1.43	13.939					-0.001	-0.302	5.293	105.959	0.995	2.902	1.882	6.291	1.477	14.237	0.134	1.145	-0.003	0.2	0.774	1.54	0.001	-0.075	1.131	5.215	0	0.1	0.8105	3.559	3.582	40.426
4.015	55.34	2.786	23.997	0.001	0.172	1.431	13.864					0	-0.277	5.296	106.046	1	2.976	1.883	6.315	1.478	14.411	0.135	1.244	-0.002	0.275	0.777	1.49	0	-0.075	1.132	5.389	0.001	0.126	0.791	3.5705	3.584	40.576
4.016	55.34	2.787	24.171	0.002	0.198	1.433	13.889					-0.001	-0.176	5.297	105.996	1.006	2.927	1.884	6.241	1.48	14.312	0.137	1.219	-0.002	0.325	0.784	1.49	0	-0.075	1.131	5.264	0.001	0.126	0.7905	3.5835	3.584	40.526
4.017	55.389	2.788	24.146	0.001	0.198	1.434	13.989					0	-0.151	5.298	106.096	1.012	2.902	1.886	6.265	1.481	14.461	0.139	1.269	-0.002	0.3	0.789	1.515	0.001	-0.1	1.132	5.29	0	0.126	0.8115	3.571	3.586	40.551
4.019	55.487	2.789	24.096	0.002	0.148	1.435	13.989					0	-0.101	5.3	106.07	1.017	3.049	1.887	6.291	1.481	14.361	0.141	1.294	-0.002	0.225	0.794	1.54	0	0	1.132	5.24	0.001	0.1	0.802	3.471	3.588	40.551
4.019	55.487	2.791	24.171	0.002	0	1.436	14.089					0	-0.227	5.3	106.171	1.023	3.147	1.889	6.215	1.483	14.337	0.143	1.294	-0.001	0.275	0.8	1.465	0	-0.075	1.132	5.215	0.001	0.226	0.7915	3.471	3.589	40.551
4.022	55.34	2.792	24.295	0.001	0.074	1.438	13.939					0	-0.201	5.302	106.208	1.028	3.049	1.889	6.241	1.484	14.461	0.144	1.269	-0.002	0.325	0.806	1.614	0	0	1.133	5.29	0	0.176	0.7925	3.508	3.59	40.726
4.022	55.414	2.794	24.27	0.001	0.148	1.44	14.014					0	-0.302	5.303	106.108	1.033	3.123	1.891	6.241	1.485	14.387	0.146	1.294	-0.002	0.3	0.813	1.639	0.001	-0.025	1.133	5.365	0	0.1	0.8115	3.496	3.591	40.551
4.024	55.414	2.794	24.245	0.001	0.123	1.44	14.164					0	-0.302	5.305	106.257	1.039	3.123	1.893	6.265	1.486	14.461	0.147	1.294	-0.002	0.225	0.817	1.639	0.001	-0.1	1.133	5.24	0	0.026	0.803	3.459	3.592	40.726
4.024	55.513	2.796	24.245	0.001	0.099	1.442	14.114					0	-0.251	5.305	106.221	1.044	3.123	1.894	6.291	1.488	14.511	0.15	1.368	-0.002	0.2	0.822	1.639	0	-0.1	1.134	5.339	0	0.15	0.8005	3.471	3.593	40.651
4.025	55.389	2.797	24.195	0.001	0.099	1.443	14.139					0	-0.227	5.307	106.319	1.05	3.173	1.895	6.315	1.489	14.511	0.15	1.467	-0.003	0.175	0.827	1.614	0.001	-0.075	1.134	5.315	0.001	0.076	0.8015	3.496	3.595	40.676
4.028	55.414	2.799	24.27	0.002	0.123	1.444	14.214					-0.001	-0.302	5.308	106.332	1.056	3.173	1.895	6.415	1.49	14.586	0.152	1.393	-0.003	0.3	0.833	1.739	0	-0.125	1.134	5.191	0	0.1	0.8115	3.446	3.596	40.851
4.028	55.537	2.799	24.37	0.002	0.123	1.445	14.164					0	-0.277	5.309	106.431	1.061	3.32	1.897	6.291	1.492	14.562	0.153	1.368	-0.003	0.325	0.84	1.763	0.001	-0.075	1.134	5.264	0	0.05	0.8045	3.4835	3.597	40.801
4.029	55.513	2.8	24.245	0.002	0.222	1.446	14.139					0	-0.302	5.311	106.332	1.067	3.222	1.898	6.291	1.493	14.586	0.154	1.418	-0.002	0.275	0.845	1.739	0.001	-0.15	1.134	5.365	0	0.1	0.7955	3.521	3.599	40.851
4.031	55.611	2.802	24.419	0.001	0.123	1.448	14.239					-0.001	-0.176	5.312	106.356	1.071	3.32	1.899	6.315	1.494	14.586	0.156	1.418	-0.002	0.325	0.853	1.763	0	-0.125	1.134	5.29	0	0.1	0.8035	3.521	3.599	40.826
4.032	55.684	2.803	24.394	0.002	0.099	1.449	14.114					-0.001	-0.227	5.314	106.381	1.076	3.295	1.901	6.365	1.496	14.662	0.157	1.567	-0.003	0.25	0.857	1.912	0	-0.1	1.135	5.414	0.001	0.1	0.813	3.571	3.601	40.901
4.033	55.635	2.804	24.419	0.002	0.172	1.451	14.189					-0.001	-0.277	5.315	106.406	1.082	3.418	1.902	6.415	1.497	14.461	0.159	1.493	-0.003	0.25	0.863	1.862	0	-0.05	1.135	5.365	0.001	0.226	0.814	3.3965	3.602	40.751
4.034	55.586	2.806	24.295	0.001	0.099	1.452	14.239					-0.001	-0.227	5.316	106.518	1.087	3.418	1.904	6.365	1.498	14.686	0.159	1.493	-0.002	0.2	0.87	1.962	0	0	1.134	5.264	0	0.15	0.798	3.5085	3.603	40.977
4.036	55.783	2.807	24.543	0.002	0.024	1.453	14.34					-0.001	-0.251	5.317	106.493	1.093	3.517	1.905	6.39	1.499	14.636	0.161	1.592	-0.003	0.3	0.874	1.937	0	-0.15	1.135	5.215	0	0.1	0.8055	3.4835	3.605	40.876
4.037	55.832	2.808	24.519	0.002	0.148	1.454	14.34					0	-0.277	5.319	106.531	1.099	3.418	1.906	6.44	1.501	14.786	0.161	1.517	-0.003	0.225	0.882	1.987	0	-0.025	1.135	5.339	0.001	0.076	0.815	3.5585	3.607	40.926
4.038	55.832	2.809	24.543	0.002	0.148	1.456	14.314					-0.001	-0.251	5.32	106.593	1.105	3.566	1.907	6.365	1.501	14.761	0.163	1.567	-0.002	0.35	0.888	2.036	0.001	-0.025	1.134	5.191	0	0.176	0.8095	3.546	3.607	41.077
4.04	55.734	2.811	24.519	0.003	0.123	1.457	14.239					-0.001	-0.251	5.32	106.567	1.11	3.541	1.909	6.44	1.502	14.736	0.164	1.617	-0.002	0.3	0.897	2.111	0	-0.025	1.135	5.339	0	0.126	0.8015	3.546	3.609	40.951
4.041	55.783	2.812	24.444	0.002	0.024	1.458	14.34					-0.001	-0.201	5.322	106.568	1.117	3.615	1.91	6.49	1.504	14.711	0.164	1.642	-0.002	0.275	0.903	2.235	0	-0.075	1.135	5.339	0	0.126	0.8075	3.521	3.609	41.051
4.042	55.98	2.812	24.568	0.002	0.172	1.46	14.414					0	-0.227	5.323	106.63	1.123	3.566	1.911	6.44	1.505	14.786	0.165	1.692	-0.002	0.25	0.91	2.136	0.001	-0.1	1.135	5.339	0.001	0.15	0.818	3.6585	3.611	41.001
4.044	56.029	2.815	24.543	0.002	0.049	1.46	14.44					0	-0.277	5.324	106.655	1.128	3.664	1.912	6.59	1.506	14.736	0.166	1.543	-0.002	0.35	0.917	2.285	0	-0.225	1.135	5.165	0.001	0.176	0.8135	3.7205	3.612	41.077
4.044	56.054	2.816	24.618	0.002	0.099	1.461	14.514					0	-0.227	5.326	106.667	1.135	3.664	1.913	6.415	1.508	14.711	0.167	1.666	-0.003	0.3	0.925	2.36	0	-0.15	1.135	5.29	0.001	0.1	0.8065	3.783	3.613	41.101
4.046	55.857	2.817	24.594	0.002	0.222	1.462	14.39					-0.001	-0.201	5.327	106.78	1.142	3.688	1.914	6.515	1.509	14.761	0.169	1.642	-0.002	0.175	0.932	2.334	0	-0.2	1.135	5.24	0	0.176	0.8125	3.8705	3.615	41.177
4.047	56.005	2.818	24.817	0.001	0.099	1.464	14.414					0	-0.277	5.329	106.679	1.148	3.788	1.915	6.49	1.51	14.885	0.171	1.692	-0.002	0.3	0.939	2.31	0.001	-0.15	1.135	5.315	0	0.05	0.8235	3.721	3.616	41.077
4.049	55.956	2.819	24.594	0.002	0.198	1.465	14.39					-0.001	-0.227	5.329	106.704	1.154	3.837	1.917	6.54	1.511	14.861	0.171	1.692	-0.002	0.325	0.949	2.334	0.001	-0.2	1.134	5.264	0.001	0.1	0.8195	3.833	3.617	41.151
4.05	55.956	2.82	24.618	0.002	0.198	1.466	14.564					0	-0.302	5.331	106.803	1.159	3.812	1.918	6.515	1.513	14.961	0.172	1.716	-0.003	0.275	0.954	2.434	0.001	-0.175	1.134	5.29	0.001	0.176	0.812	3.833	3.619	41.077
4.051	56.103	2.822	24.767	0.002	0.198	1.467	14.314					0	-0.151	5.332	106.78	1.166	3.861	1.919	6.44	1.514	14.985	0.174	1.741	-0.002	0.325	0.962	2.36	0	-0.075	1.135	5.365	0.001	0.126	0.8155	3.883	3.619	41.251
4.052	56.128	2.823	24.693	0.003	0.148	1.469	14.54					-0.001	-0.227	5.333	106.867	1.174	3.935	1.921	6.465	1.515	14.985	0.174	1.716	-0.003	0.25	0.969	2.558	0.001	-0.15	1.135	5.24	0	0.2	0.8325	3.92	3.62	41.327
4.054	56.005	2.825	24.717	0.002	0.198	1.47	14.49					-0.001	-0.302	5.334	106.779	1.18	3.935	1.922	6.49	1.517	14.961	0.175	1.716	-0.003	0.3	0.976	2.483	0	-0.15	1.135	5.315	0	0.15	0.832	3.883	3.622	41.277
4.054	56.128	2.826	24.743	0.002	0.099	1.471	14.514					-0.001	-0.302	5.335	106.903	1.186	3.984	1.923	6.49	1.518	14.985	0.176	1.766	-0.003	0.275	0.985	2.658	0.001	0	1.136	5.29	0	0.05	0.828	3.92	3.624	41.427
4.056	56.029	2.827	24.767	0.002	0.198	1.472	14.69					-0.001	-0.327	5.337	106.915	1.193	3.959	1.925	6.565	1.519	14.911	0.178	1.816	-0.003	0.25	0.992	2.632	0	-0.1	1.134	5.24	0.001	0.176	0.8395	3.995	3.624	41.277
4.057	56.153	2.828	24.866	0.002	0.198	1.474	14.64					-0.001	-0.227	5.338	106.891	1.199	4.083	1.926	6.565	1.52	15.035	0.179	1.791	-0.002	0.225	1.002	2.682	0.001	-0.125	1.135	5.24	0.001	0.1	0.8545	4.0705	3.626	41.301
4.058	56.226	2.829	24.792	0.001	-0.049	1.475	14.59					0	-0.277	5.34	106.941	1.207	4.107	1.927	6.54	1.522	15.035	0.18	1.891	-0.002	0.325	1.008	2.781	0	-0.075	1.135	5.365	0	0.25	0.8535	4.1705	3.627	41.377
4.06	56.202	2.831	24.792	0.001	0.222	1.475	14.564					0	-0.227	5.34	107.078	1.212	4.058	1.929	6.515	1.523	15.035	0.181	1.865	-0.003	0.25	1.017	2.757	0	-0.125	1.135	5.191	0.001	0.15	0.8455	4.1075	3.628	41.427
4.061	56.3	2.833	24.941	0.002	0.148	1.477	14.79					-0.001	-0.201	5.342	107.052	1.22	4.156	1.929	6.515	1.524	15.135	0.182	1.865	-0.002	0.3	1.024	2.781	0	-0.15	1.135	5.29	0	0.226	0.846	4.2075	3.629	41.477
4.062	56.399	2.833	24.842	0.002	0.074	1.479	14.74					-0.001	-0.251	5.344	107.002	1.226	4.23	1.931	6.615	1.525	15.16	0.183	1.915	-0.002	0.375	1.032	2.955	0	-0.125	1.135	5.339	0	0.126	0.854	4.1575	3.631	41.351
4.063	56.275	2.834	24.892	0.002	0.198	1.48	14.614					-0.001	-0.227	5.344	106.966	1.233	4.181	1.932	6.565	1.526	15.135	0.184	1.816	-0.002	0.325	1.04	2.93	0	-0.2	1.135	5.215	0.001	0.15	0.8505	4.1945	3.632	41.401
4.065	56.251	2.835	24.991	0.002	0.271	1.481	14.715					-0.001	-0.327	5.346	107.078	1.24	4.205	1.932	6.64	1.527	15.21	0.186	1.766	-0.002	0.3	1.047	2.98	0.001	0.074	1.135	5.29	0	0.15	0.844	4.345	3.633	41.552
4.066	56.3	2.836	24.991	0.002	0.148	1.482	14.665					-0.001	-0.101	5.346	107.103	1.247	4.328	1.934	6.59	1.529	15.21	0.188	1.865	-0.002	0.25	1.057	2.98	0	-0.1	1.136	5.365	0	0.15	0.854	4.395	3.635	41.527
4.067	56.374	2.838	25.065	0.002	0.074	1.483	14.815					0	-0.227	5.348	107.139	1.254	4.353	1.935	6.59	1.53	15.184	0.189	1.865	-0.002	0.35	1.064	3.055	0	-0.15	1.135	5.24	0.001	0.126	0.8685	4.382	3.636	41.552
4.068	56.325	2.839	25.065	0.002	0.123	1.484	14.64					0	-0.201	5.35	107.214	1.261	4.402	1.937	6.64	1.531	15.11	0.191	1.99	-0.002	0.2	1.073	3.228	0.001	0.05	1.137	5.264	0.001	0.176	0.872	4.395	3.637	41.652
4.07	56.374	2.841	25.09	0.002	0.148	1.486	14.815					0	-0.327	5.351	107.239	1.268	4.451	1.938	6.54	1.533	15.234	0.192	1.891	-0.003	0.375	1.08	3.154	0.001	-0.125	1.137	5.116	0.001	0.076	0.869	4.5445	3.638	41.577
4.071	56.472	2.842	25.09	0.002	0.296	1.487	14.84					0	-0.176	5.352	107.201	1.274	4.328	1.939	6.714	1.533	15.284	0.193	1.865	-0.003	0.225	1.088	3.303	0.001	-0.075	1.137	5.191	0	0.1	0.8815	4.5315	3.64	41.702
4.072	56.325	2.843	25.164	0.003	0.172	1.488	14.89					0	-0.352	5.353	107.227	1.282	4.451	1.94	6.714	1.535	15.21	0.195	2.014	-0.002	0.3	1.097	3.204	0	-0.15	1.137	5.365	0	0.076	0.8975	4.6435	3.641	41.602
4.073	56.521	2.844	25.115	0.002	0.148	1.49	14.74					0	-0.251	5.354	107.251	1.289	4.598	1.942	6.59	1.536	15.334	0.196	2.04	-0.002	0.25	1.105	3.427	0	-0.175	1.136	5.339	0	0.076	0.9005	4.7565	3.642	41.677
4.075	56.521	2.846	25.19	0.002	0.198	1.491	14.865					0	-0.151	5.355	107.275	1.296	4.647	1.944	6.49	1.538	15.434	0.197	1.99	-0.003	0.25	1.114	3.427	0	-0.05	1.137	5.29	0	0.226	0.899	4.756	3.644	41.727
4.076	56.571	2.846	25.14	0.001	0.123	1.493	14.865					0	-0.227	5.356	107.338	1.303	4.697	1.945	6.59	1.538	15.26	0.198	1.94	-0.002	0.175	1.122	3.377	0.001	-0.15	1.137	5.365	0	0.226	0.911	4.7815	3.645	41.827
4.077	56.521	2.848	25.239	0.002	0.148	1.495	14.865					-0.001	-0.227	5.358	107.326	1.311	4.795	1.945	6.69	1.54	15.359	0.201	2.064	-0.003	0.175	1.132	3.676	0.001	-0.15	1.137	5.24	0.001	0.15	0.9245	4.9305	3.646	41.577
4.078	56.521	2.85	25.214	0.002	0.074	1.495	14.915					-0.001	-0.251	5.359	107.437	1.318	4.647	1.947	6.764	1.541	15.359	0.203	2.139	-0.002	0.275	1.139	3.7	0	-0.15	1.137	5.315	0.001	0.126	0.9295	4.931	3.647	41.727
4.08	56.62	2.85	25.339	0.002	0.172	1.496	14.94					-0.001	-0.227	5.361	107.425	1.325	4.82	1.948	6.69	1.542	15.334	0.204	2.064	-0.002	0.2	1.148	3.7	0.001	-0.125	1.137	5.315	0	0.076	0.927	4.968	3.649	41.802
4.081	56.645	2.851	25.363	0.002	0.074	1.497	14.965					0	-0.277	5.362	107.388	1.333	4.968	1.95	6.814	1.543	15.409	0.206	2.189	-0.002	0.3	1.156	3.899	0.001	-0.05	1.137	5.264	0.001	0.2	0.937	5.0555	3.65	41.877
4.082	56.596	2.852	25.289	0.002	0.172	1.499	14.99					-0.001	-0.227	5.363	107.4	1.339	4.918	1.951	6.74	1.545	15.409	0.208	2.09	-0.003	0.2	1.166	3.849	0.001	-0.15	1.137	5.264	0	0.176	0.9515	5.0805	3.651	41.802
4.083	56.62	2.854	25.388	0.002	0.099	1.5	15.04					-0.001	-0.251	5.364	107.425	1.3403	4.95366	1.951	6.714	1.547	15.384	0.209	2.164	-0.002	0.325	1.177	3.948	0	-0.15	1.137	5.191	0	0.076	0.9535	5.193	3.652	42.028
4.085	56.718	2.855	25.363	0.002	0.198	1.501	15.015					-0.001	-0.327	5.366	107.487	1.37542	5.10531	1.953	6.79	1.547	15.459	0.211	2.263	-0.002	0.175	1.183	3.998	0	-0.125	1.139	5.29	0	0.126	0.949	5.293	3.653	41.952
4.086	56.744	2.856	25.289	0.001	0.049	1.503	14.965					-0.001	-0.227	5.366	107.487	1.42517	5.35805	1.954	6.814	1.549	15.633	0.213	2.139	-0.003	0.175	1.193	4.147	0.001	-0.075	1.139	5.439	0	0.176	0.9565	5.2675	3.655	41.852
4.087	56.768	2.858	25.488	0.002	0.247	1.504	15.115					-0.001	-0.302	5.367	107.537	1.4837	5.66133	1.956	6.814	1.55	15.459	0.215	2.239	-0.002	0.25	1.201	4.123	0	-0.125	1.136	5.215	0	0.126	0.968	5.305	3.655	41.952
4.089	56.916	2.859	25.488	0.002	0.074	1.505	15.19					-0.001	-0.176	5.369	107.562	1.53052	5.86352	1.957	6.84	1.551	15.583	0.218	2.288	-0.003	0.275	1.211	4.222	0	-0.125	1.139	5.339	0	0.176	0.964	5.38	3.657	41.952
4.09	56.62	2.86	25.512	0.002	0.099	1.506	15.115					0	-0.176	5.37	107.587	1.56564	6.21735	1.957	6.714	1.552	15.583	0.219	2.288	-0.003	0.3	1.22	4.296	0	-0.075	1.139	5.191	0	0.15	0.964	5.505	3.658	42.078
4.091	56.867	2.861	25.512	0.002	0.247	1.507	15.115					-0.001	-0.151	5.372	107.674	1.63002	6.67228	1.959	6.84	1.553	15.509	0.221	2.313	-0.003	0.325	1.229	4.421	0	-0.15	1.14	5.264	0	0.1	0.973	5.4925	3.66	41.952
4.092	56.744	2.862	25.438	0.003	0.172	1.509	15.09					0	-0.277	5.373	107.649	1.68269	7.12721	1.961	6.79	1.554	15.758	0.223	2.288	-0.002	0.225	1.24	4.594	0.001	-0.15	1.141	5.365	0	0.1	0.979	5.5675	3.66	42.002
4.094	56.842	2.863	25.537	0.002	0.198	1.51	15.14					0	-0.277	5.374	107.624	1.72659	7.48104	1.962	6.79	1.556	15.733	0.225	2.338	-0.002	0.25	1.249	4.544	0	-0.1	1.141	5.29	0.001	0.05	0.973	5.58	3.662	42.052
4.095	56.916	2.865	25.512	0.002	0.172	1.511	15.215					-0.001	-0.251	5.375	107.785	1.78219	7.98652	1.963	6.74	1.558	15.583	0.229	2.363	-0.002	0.15	1.259	4.743	0	-0.1	1.142	5.339	0	0.176	0.974	5.63	3.663	42.102
4.095	56.891	2.867	25.512	0.002	0.148	1.512	15.24					-0.001	-0.126	5.377	107.809	1.82609	8.34035	1.964	6.664	1.558	15.683	0.23	2.388	-0.003	0.3	1.267	4.818	0	-0.1	1.142	5.389	0	0.15	0.979	5.5925	3.664	42.228
4.097	56.99	2.867	25.587	0.002	0.148	1.514	15.115					-0.001	-0.201	5.378	107.698	1.86998	8.99747	1.966	6.764	1.56	15.509	0.232	2.487	-0.003	0.2	1.277	4.818	0	-0.125	1.142	5.315	0	0.05	0.984	5.617	3.665	42.152
4.098	57.064	2.869	25.637	0.002	0.222	1.515	15.265					-0.002	-0.227	5.379	107.772	1.89047	9.19966	1.966	6.89	1.561	15.808	0.234	2.462	-0.003	0.3	1.287	4.892	0	-0.125	1.143	5.29	0	0.226	0.9775	5.593	3.666	42.178
4.1	56.966	2.87	25.711	0.002	0.123	1.516	15.19					0	-0.201	5.381	107.822	1.89	8.803	1.968	6.814	1.563	15.708	0.237	2.438	-0.003	0.325	1.297	5.042	0	-0.2	1.143	5.315	0	0.276	0.9745	5.68	3.668	42.202
4.1	56.941	2.87	25.711	0.002	0.024	1.517	15.215					-0.001	-0.151	5.381	107.81	1.891	8.927	1.969	6.84	1.564	15.633	0.24	2.587	-0.002	0.175	1.308	5.215	0	-0.125	1.143	5.29	0	0.176	0.9765	5.63	3.669	42.302
4.102	57.039	2.873	25.736	0.002	0.123	1.519	15.265					-0.001	-0.251	5.382	107.847	1.892	8.779	1.97	6.915	1.564	15.908	0.243	2.587	-0.002	0.2	1.317	5.389	0	-0.125	1.143	5.24	0	0.126	0.9845	5.667	3.67	42.302
4.104	57.088	2.874	25.736	0.002	0.198	1.521	15.29					-0.001	-0.327	5.384	107.81	1.894	8.828	1.972	6.814	1.566	15.833	0.246	2.711	-0.002	0.2	1.328	5.29	0	-0.15	1.144	5.264	0	0.1	0.984	5.68	3.672	42.302
4.104	57.015	2.876	25.835	0.002	0.172	1.521	15.441					-0.002	-0.176	5.386	107.897	1.895	8.803	1.973	6.939	1.567	15.833	0.248	2.661	-0.002	0.25	1.337	5.389	0.001	-0.05	1.145	5.215	0	0.2	0.9735	5.717	3.673	42.228
4.106	57.113	2.876	25.835	0.002	0.148	1.523	15.34					-0.001	-0.302	5.387	107.947	1.896	8.976	1.974	6.865	1.569	15.808	0.251	2.76	-0.002	0.325	1.347	5.413	0.001	-0.125	1.142	5.29	0	0.1	0.979	5.5425	3.674	42.402
4.107	57.088	2.877	25.81	0.002	0.099	1.524	15.365					-0.002	-0.302	5.388	107.934	1.898	8.878	1.975	6.865	1.57	15.833	0.254	2.661	-0.003	0.275	1.356	5.612	0.001	-0.1	1.144	5.365	0	0.15	0.982	5.568	3.675	42.352
4.108	57.039	2.878	25.86	0.002	0.172	1.525	15.365					0	-0.277	5.389	108.034	1.898	8.902	1.977	6.89	1.57	15.908	0.257	2.885	-0.002	0.25	1.365	5.737	0.001	0	1.144	5.339	0.001	0.226	0.9755	5.6175	3.677	42.402
4.109	57.187	2.88	25.86	0.002	0.247	1.526	15.441					-0.001	-0.251	5.39	108.058	1.9	8.828	1.978	6.865	1.572	15.958	0.26	2.861	-0.002	0.325	1.376	5.886	0.001	-0.05	1.143	5.24	0.001	0.126	0.972	5.4805	3.678	42.428
4.111	57.261	2.882	25.935	0.002	0.099	1.527	15.465					0	-0.327	5.391	108.021	1.902	8.927	1.979	6.865	1.573	15.858	0.264	2.885	-0.003	0.3	1.382	5.86	0.001	-0.075	1.144	5.29	0.001	0.126	0.9755	5.543	3.679	42.428
4.112	57.212	2.882	25.935	0.002	0.247	1.529	15.441					0	-0.302	5.393	108.083	1.903	8.902	1.981	6.915	1.574	15.933	0.268	2.911	-0.003	0.2	1.391	5.96	0	-0.075	1.144	5.264	0.001	0.076	0.978	5.48	3.68	42.503
4.113	57.261	2.883	25.935	0.002	0.099	1.53	15.391					0	-0.251	5.394	108.108	1.904	8.976	1.982	6.814	1.576	15.883	0.27	3.06	-0.002	0.125	1.399	6.158	0	-0.225	1.143	5.315	0.001	0.1	0.971	5.4555	3.681	42.528
4.115	57.31	2.884	25.935	0.002	0.123	1.532	15.465					0	-0.277	5.395	108.059	1.904	8.976	1.983	6.84	1.577	15.883	0.273	3.109	-0.002	0.325	1.406	6.158	0.001	-0.05	1.144	5.264	0	0.076	0.967	5.43	3.683	42.678
4.116	57.285	2.887	25.935	0.003	0.123	1.532	15.441					0	-0.251	5.397	108.008	1.906	9.049	1.984	6.915	1.578	16.157	0.277	3.159	-0.002	0.225	1.414	6.208	0	-0.1	1.144	5.29	0.001	0.076	0.9695	5.4175	3.684	42.603
4.117	57.335	2.887	25.935	0.002	0.148	1.533	15.615					0	-0.176	5.398	108.157	1.907	9	1.986	6.915	1.58	16.033	0.28	3.209	-0.003	0.325	1.42	6.257	0	-0.05	1.144	5.165	0	0.15	0.9715	5.4555	3.685	42.653
4.118	57.335	2.888	25.96	0.001	0.148	1.535	15.565					0	-0.327	5.399	108.182	1.909	9	1.986	6.865	1.581	16.083	0.284	3.209	-0.003	0.3	1.429	6.531	0	-0.075	1.145	5.24	0.001	0.176	0.965	5.4175	3.686	42.703
4.119	57.409	2.889	26.159	0.002	0.049	1.536	15.641					-0.001	-0.201	5.4	108.195	1.91	9.173	1.987	6.89	1.583	16.033	0.287	3.184	-0.003	0.3	1.433	6.481	0	-0.15	1.146	5.315	0	0.15	0.96	5.3805	3.688	42.678
4.121	57.458	2.891	26.084	0.001	0.198	1.537	15.591					-0.001	-0.277	5.401	108.232	1.911	8.976	1.989	6.89	1.584	16.133	0.291	3.333	-0.003	0.225	1.438	6.606	0.001	-0.15	1.145	5.29	0	0.15	0.962	5.4425	3.689	42.678
4.122	57.384	2.893	26.133	0.002	0.148	1.539	15.691					-0.001	-0.251	5.402	108.295	1.912	9.098	1.991	6.989	1.584	16.057	0.294	3.333	-0.003	0.25	1.443	6.606	0	-0.05	1.145	5.264	0.001	0.2	0.9645	5.405	3.69	42.804
4.124	57.433	2.894	26.159	0.002	0.198	1.54	15.615					-0.001	-0.327	5.404	108.306	1.913	9.098	1.991	6.939	1.586	16.107	0.298	3.432	-0.002	0.225	1.447	6.63	0	-0.075	1.145	5.339	0	0.2	0.9575	5.3805	3.691	42.754
4.124	57.531	2.894	26.133	0.002	0.123	1.541	15.691					-0.001	-0.277	5.406	108.32	1.915	9.049	1.993	6.939	1.587	16.232	0.301	3.382	-0.002	0.4	1.451	6.705	0	-0.075	1.145	5.315	0.001	0.05	0.953	5.256	3.693	42.828
4.126	57.507	2.896	26.208	0.002	0.123	1.542	15.615					0	-0.227	5.407	108.356	1.916	9.123	1.994	6.965	1.588	16.182	0.305	3.432	-0.002	0.35	1.454	6.779	0	-0.025	1.146	5.365	0	0.076	0.9545	5.268	3.694	42.828
4.127	57.655	2.897	26.159	0.001	0.222	1.544	15.791					-0.001	-0.277	5.408	108.306	1.917	9.123	1.995	6.915	1.589	16.232	0.309	3.507	-0.002	0.3	1.458	6.68	0	-0.05	1.145	5.24	0	0.2	0.9565	5.318	3.695	42.878
4.128	57.581	2.898	26.282	0.001	0.099	1.545	15.691					-0.001	-0.251	5.409	108.418	1.918	9.198	1.996	6.939	1.591	16.182	0.312	3.681	-0.002	0.225	1.459	6.73	0	-0.1	1.145	5.165	0.001	0.026	0.951	5.343	3.697	42.804
4.129	57.557	2.899	26.183	0.002	0	1.546	15.691					-0.001	-0.277	5.41	108.431	1.92	9.123	1.998	6.939	1.591	16.133	0.317	3.806	-0.002	0.275	1.461	6.805	0.001	-0.2	1.146	5.215	0	0.1	0.945	5.256	3.698	42.778
4.131	57.557	2.901	26.159	0.001	0.099	1.547	15.641					-0.001	-0.302	5.411	108.456	1.921	9.123	1.999	6.939	1.593	16.232	0.32	3.706	-0.002	0.275	1.462	6.755	0.003	-0.15	1.146	5.315	0.001	0.126	0.946	5.28	3.699	42.878
4.132	57.704	2.903	26.382	0.002	0.123	1.548	15.815					0	-0.201	5.413	108.531	1.922	9.222	2	6.939	1.595	16.282	0.324	3.656	-0.003	0.25	1.463	6.829	0.005	-0.05	1.146	5.191	0	0.15	0.9485	5.1435	3.701	42.929
4.133	57.63	2.903	26.382	0.001	0.024	1.55	15.765					0	-0.251	5.414	108.556	1.924	9.247	2.001	6.989	1.596	16.382	0.328	3.806	-0.002	0.375	1.463	6.68	0.007	-0.2	1.146	5.264	0	0.076	0.944	5.2305	3.701	42.929
4.134	57.655	2.904	26.382	0.002	0.123	1.551	15.866					0	-0.251	5.415	108.506	1.925	9.198	2.003	7.015	1.597	16.257	0.332	3.706	-0.003	0.25	1.463	6.68	0.009	-0.125	1.147	5.29	0	0.176	0.938	5.256	3.703	42.979
4.135	57.778	2.906	26.431	0.002	0.074	1.552	15.866					0	-0.201	5.416	108.555	1.927	9.296	2.004	6.915	1.598	16.382	0.336	3.88	-0.003	0.275	1.464	6.581	0.012	-0.15	1.146	5.315	0	0.026	0.9395	5.2305	3.704	43.004
4.137	57.63	2.908	26.382	0.002	0.123	1.553	15.866					0	-0.302	5.417	108.531	1.927	9.222	2.005	7.115	1.599	16.307	0.34	3.955	-0.002	0.225	1.462	6.456	0.012	-0.1	1.147	5.339	0	0.1	0.941	5.1805	3.706	43.079
4.138	57.876	2.909	26.357	0.002	0.099	1.555	15.791					-0.001	-0.277	5.419	108.593	1.929	9.222	2.007	7.065	1.601	16.332	0.344	4.104	-0.002	0.4	1.461	6.432	0.011	-0.1	1.146	5.339	0	0.176	0.9395	5.1565	3.706	42.954
4.139	57.901	2.91	26.382	0.001	0.222	1.556	15.991					-0.001	-0.201	5.42	108.605	1.93	9.147	2.008	7.065	1.602	16.432	0.347	4.154	-0.003	0.275	1.459	6.283	0.011	-0.1	1.146	5.29	0	0.026	0.931	5.0565	3.708	42.979
4.141	57.803	2.911	26.556	0.002	0.074	1.557	16.066					-0.001	-0.277	5.422	108.605	1.931	9.32	2.009	7.139	1.603	16.432	0.351	4.104	-0.003	0.225	1.456	6.183	0.011	0	1.147	5.339	0	0.05	0.9335	5.1565	3.709	42.954
4.142	57.901	2.912	26.556	0.002	0.222	1.559	15.916					-0.001	-0.251	5.423	108.704	1.932	9.296	2.011	6.965	1.604	16.456	0.355	4.178	-0.002	0.225	1.453	6.158	0.011	-0.05	1.147	5.215	0	0.2	0.936	5.1185	3.711	43.129
4.143	57.827	2.913	26.556	0.002	0.222	1.559	15.941					-0.001	-0.176	5.424	108.73	1.933	9.345	2.012	7.039	1.606	16.482	0.36	4.203	-0.002	0.325	1.45	5.935	0.012	-0.075	1.147	5.29	0	0.126	0.931	5.069	3.711	43.079
4.144	57.679	2.915	26.58	0.002	0.123	1.561	16.066					-0.001	-0.201	5.425	108.804	1.934	9.394	2.012	7.065	1.607	16.506	0.363	4.253	-0.002	0.325	1.445	5.711	0.014	-0.05	1.148	5.389	-0.001	0.126	0.9255	4.9935	3.713	43.079
4.145	57.827	2.916	26.58	0.001	0.074	1.562	16.041					-0.001	-0.227	5.427	108.667	1.936	9.394	2.013	7.115	1.608	16.581	0.368	4.327	-0.002	0.175	1.442	5.711	0.015	-0.125	1.147	5.29	0	0.2	0.9315	5.019	3.714	43.154
4.146	57.951	2.917	26.63	0.001	0.024	1.564	16.091					0	-0.277	5.428	108.779	1.937	9.394	2.015	7.239	1.61	16.531	0.372	4.353	-0.002	0.275	1.437	5.687	0.017	0.05	1.147	5.339	0.001	0.15	0.931	5.007	3.715	43.204
4.148	57.975	2.919	26.58	0.002	0.148	1.565	16.066					-0.001	-0.227	5.429	108.829	1.938	9.394	2.017	6.915	1.611	16.606	0.375	4.502	-0.003	0.275	1.433	5.562	0.019	0.024	1.147	5.339	0	0.176	0.9245	4.994	3.716	43.204
4.15	58.024	2.919	26.729	0.002	0.123	1.566	16.141					-0.001	-0.201	5.431	108.817	1.939	9.394	2.017	7.165	1.611	16.656	0.379	4.576	-0.003	0.2	1.429	5.389	0.021	-0.125	1.146	5.264	0	0.15	0.9225	4.894	3.718	43.204
4.15	58.073	2.921	26.606	0.002	0.123	1.567	16.167					-0.002	-0.251	5.432	108.829	1.941	9.517	2.02	7.115	1.614	16.581	0.383	4.502	-0.003	0.275	1.424	5.389	0.023	-0.05	1.147	5.365	0	0.026	0.927	5.0065	3.719	43.279
4.152	58.221	2.922	26.655	0.002	0.148	1.568	16.167					-0.001	-0.227	5.432	108.829	1.942	9.444	2.02	7.139	1.615	16.606	0.386	4.626	-0.002	0.25	1.42	5.364	0.025	-0.025	1.147	5.24	0	0.05	0.928	4.881	3.72	43.279
4.153	58.172	2.923	26.779	0.003	0.148	1.57	16.191					-0.001	-0.227	5.434	108.878	1.943	9.394	2.022	7.065	1.616	16.631	0.39	4.675	-0.003	0.25	1.414	5.141	0.027	-0.025	1.147	5.339	0	0.176	0.925	4.981	3.721	43.405
4.154	58.122	2.925	26.68	0.002	0.099	1.57	16.191					0	-0.302	5.435	108.903	1.944	9.517	2.023	7.239	1.617	16.531	0.394	4.675	-0.002	0.25	1.412	5.016	0.031	-0.025	1.147	5.215	0	0.076	0.92	4.907	3.723	43.304
4.155	58.148	2.925	26.755	0.002	0.198	1.572	16.241					-0.001	-0.227	5.436	108.941	1.946	9.418	2.024	7.264	1.618	16.755	0.398	4.824	-0.003	0.325	1.408	5.016	0.034	-0.125	1.147	5.315	0.001	0.15	0.922	4.919	3.724	43.354
4.157	58.148	2.927	26.779	0.001	0.172	1.573	16.241					-0.001	-0.227	5.437	108.978	1.947	9.517	2.025	7.189	1.62	16.656	0.402	4.675	-0.002	0.25	1.405	4.917	0.037	0.024	1.147	5.215	0	0.1	0.9255	4.9195	3.725	43.405
4.159	58.221	2.929	26.854	0.002	0.123	1.574	16.317					-0.001	-0.302	5.44	109.004	1.948	9.517	2.026	7.115	1.621	16.681	0.404	4.824	-0.002	0.225	1.404	4.842	0.04	-0.15	1.147	5.339	0	-0.024	0.9205	4.869	3.727	43.455
4.16	58.221	2.929	26.928	0.001	0.123	1.575	16.167					0	-0.302	5.44	108.941	1.948	9.591	2.028	7.115	1.622	16.781	0.408	4.9	-0.002	0.2	1.402	4.867	0.043	0.05	1.148	5.24	0	0.076	0.9195	4.8815	3.728	43.379
4.16	58.345	2.931	26.904	0.002	0.172	1.576	16.291					-0.001	-0.227	5.442	109.065	1.95	9.542	2.028	7.214	1.623	16.855	0.411	4.974	-0.002	0.225	1.401	4.842	0.047	-0.075	1.148	5.365	0	0.15	0.9245	4.8695	3.729	43.505
4.162	58.295	2.932	26.978	0.002	0.172	1.578	16.317					-0.001	-0.176	5.443	109.103	1.952	9.566	2.03	7.289	1.625	16.805	0.415	5.049	-0.003	0.425	1.4	4.792	0.05	0.124	1.149	5.24	0	0.05	0.927	4.7945	3.73	43.579
4.163	58.295	2.933	26.904	0.002	0	1.579	16.391					0.001	-0.302	5.444	109.103	1.952	9.493	2.031	7.289	1.625	16.831	0.418	5.049	-0.002	0.225	1.401	4.917	0.052	-0.025	1.147	5.24	0	0.076	0.923	4.8815	3.732	43.455
4.164	58.394	2.934	26.878	0.002	0.123	1.581	16.367					-0.001	-0.251	5.445	109.09	1.954	9.591	2.032	7.189	1.627	16.855	0.423	5.049	-0.003	0.35	1.401	4.967	0.056	0	1.148	5.264	0	0.126	0.928	4.944	3.732	43.629
4.165	58.467	2.935	26.878	0.001	0.123	1.582	16.241					0	-0.302	5.446	109.202	1.955	9.591	2.034	7.264	1.628	16.855	0.425	5.049	-0.003	0.25	1.402	5.042	0.059	0.024	1.148	5.191	0.001	0	0.9285	4.969	3.734	43.579
4.167	58.443	2.937	26.978	0.002	0.148	1.583	16.267					-0.001	-0.277	5.448	109.139	1.956	9.591	2.035	7.364	1.629	16.905	0.43	5.148	-0.002	0.325	1.404	5.116	0.062	0	1.147	5.141	0	0.1	0.9315	5.106	3.735	43.629
4.168	58.369	2.938	26.953	0.001	0.049	1.584	16.391					0	-0.201	5.448	109.165	1.957	9.664	2.037	7.264	1.631	16.805	0.433	5.323	-0.002	0.225	1.405	5.24	0.065	0.05	1.148	5.339	0	0.15	0.929	5.1935	3.736	43.729
4.169	58.467	2.939	27.003	0.002	0.123	1.585	16.441					0	-0.201	5.45	109.239	1.959	9.689	2.037	7.339	1.631	16.805	0.436	5.323	-0.002	0.225	1.406	5.389	0.07	0	1.147	5.389	0	0.126	0.9305	5.206	3.738	43.605
4.17	58.516	2.94	27.027	0.001	0.049	1.586	16.391					0	-0.327	5.451	109.214	1.96	9.738	2.039	7.289	1.633	17.004	0.439	5.323	-0.003	0.325	1.407	5.24	0.073	0	1.148	5.29	0.001	0.126	0.937	5.306	3.739	43.655
4.172	58.541	2.941	27.027	0.002	0.099	1.587	16.417					-0.001	-0.352	5.453	109.301	1.961	9.689	2.04	7.189	1.634	17.03	0.443	5.397	-0.002	0.275	1.408	5.364	0.076	0.05	1.149	5.264	0	0.05	0.942	5.2185	3.74	43.779
4.173	58.689	2.943	27.102	0.002	0.074	1.589	16.517					-0.001	-0.151	5.454	109.301	1.963	9.763	2.041	7.364	1.635	16.88	0.447	5.447	-0.002	0.3	1.409	5.413	0.078	0.074	1.148	5.29	0	0.15	0.9445	5.231	3.741	43.655
4.174	58.615	2.944	27.077	0.002	0.148	1.591	16.491					-0.001	-0.277	5.454	109.314	1.963	9.664	2.042	7.364	1.637	16.93	0.449	5.522	-0.003	0.2	1.41	5.413	0.082	0.1	1.149	5.29	0.001	0.1	0.945	5.3555	3.743	43.655
4.176	58.615	2.945	27.202	0.001	0.172	1.591	16.517					-0.002	-0.251	5.457	109.326	1.965	9.664	2.044	7.339	1.638	17.054	0.451	5.397	-0.003	0.25	1.41	5.364	0.085	0.1	1.146	5.365	0	0.126	0.9535	5.4555	3.744	43.755
4.177	58.615	2.946	27.251	0.002	0.172	1.593	16.591					-0.001	-0.251	5.458	109.362	1.966	9.788	2.046	7.214	1.64	17.13	0.454	5.596	-0.003	0.275	1.41	5.339	0.09	0.024	1.147	5.414	0	0.15	0.9605	5.418	3.745	43.905
4.177	58.615	2.948	27.301	0.002	0.198	1.593	16.541					-0.001	-0.176	5.459	109.35	1.968	9.812	2.047	7.289	1.641	17.08	0.457	5.596	-0.003	0.25	1.41	5.413	0.093	0.174	1.149	5.191	0	0.126	0.9625	5.593	3.747	43.855
4.179	58.813	2.949	27.202	0.002	0.198	1.594	16.691					-0.001	-0.302	5.46	109.388	1.969	9.763	2.047	7.239	1.642	17.004	0.459	5.645	-0.003	0.325	1.41	5.389	0.097	0.05	1.149	5.339	0	0.076	0.9695	5.58	3.747	43.779
4.18	58.788	2.951	27.202	0.002	0.074	1.596	16.567					-0.001	-0.428	5.461	109.413	1.969	9.788	2.048	7.339	1.643	17.154	0.461	5.522	-0.002	0.275	1.409	5.24	0.1	0.074	1.15	5.365	0.001	0.1	0.979	5.6555	3.749	44.005
4.182	58.764	2.952	27.276	0.001	0.172	1.598	16.741					-0.001	-0.302	5.462	109.499	1.971	9.812	2.05	7.289	1.644	17.154	0.463	5.621	-0.003	0.2	1.409	5.364	0.104	0.1	1.15	5.24	0	0.076	0.989	5.7795	3.751	43.88
4.183	58.862	2.953	27.176	0.002	0.074	1.599	16.641					-0.001	-0.251	5.464	109.499	1.973	9.812	2.051	7.289	1.645	17.13	0.465	5.671	-0.003	0.3	1.409	5.29	0.107	0.174	1.15	5.29	0	0.1	0.995	5.8675	3.751	43.955
4.184	58.788	2.955	27.202	0.002	0.049	1.6	16.591					-0.001	-0.151	5.465	109.561	1.974	10.008	2.053	7.364	1.647	17.205	0.467	5.77	-0.003	0.275	1.408	5.215	0.112	0.174	1.15	5.29	0	0.15	1.004	5.9925	3.753	44.03
4.185	58.788	2.955	27.301	0.002	0.247	1.601	16.767					0	-0.251	5.466	109.612	1.975	9.837	2.054	7.339	1.648	17.255	0.468	5.795	-0.003	0.375	1.409	5.191	0.116	0.15	1.149	5.215	0	0.15	1.0175	6.1045	3.753	43.98
4.187	58.911	2.957	27.326	0.002	0.024	1.602	16.667					-0.001	-0.327	5.468	109.624	1.976	9.886	2.055	7.339	1.649	17.279	0.47	5.671	-0.003	0.25	1.408	5.215	0.118	0.1	1.149	5.24	0	0.15	1.0305	6.329	3.755	44.005
4.188	58.886	2.958	27.351	0.001	0.123	1.604	16.767					0	-0.251	5.469	109.586	1.977	9.935	2.057	7.389	1.651	17.104	0.471	5.745	-0.003	0.4	1.408	5.141	0.121	0.15	1.149	5.264	0	0.1	1.039	6.366	3.756	43.955
4.189	58.935	2.959	27.475	0.001	0.222	1.605	16.817					-0.001	-0.251	5.47	109.649	1.979	10.132	2.058	7.289	1.651	17.229	0.471	5.795	-0.003	0.3	1.408	5.191	0.125	0.15	1.149	5.091	0	0.2	1.0495	6.5165	3.757	44.105
4.191	59.01	2.96	27.426	0.002	0.172	1.606	16.817					-0.001	-0.227	5.471	109.662	1.98	9.959	2.059	7.439	1.653	17.305	0.473	5.671	-0.003	0.275	1.408	5.24	0.129	0.174	1.15	5.339	0	0.176	1.0645	6.703	3.759	44.055
4.192	59.034	2.962	27.549	0.002	0.148	1.607	16.917					-0.001	-0.251	5.472	109.674	1.981	9.91	2.061	7.389	1.655	17.229	0.472	5.745	-0.003	0.25	1.409	5.29	0.133	0.15	1.15	5.389	0	0.076	1.0785	6.715	3.76	44.08
4.193	59.034	2.963	27.575	0.001	0.123	1.608	16.841					-0.001	-0.251	5.474	109.662	1.982	10.058	2.061	7.414	1.655	17.305	0.473	5.745	-0.003	0.2	1.409	5.29	0.135	0.124	1.15	5.339	0.001	0.126	1.0875	6.8025	3.761	44.105
4.194	59.01	2.965	27.475	0.001	0.123	1.61	16.867					-0.001	-0.201	5.475	109.736	1.983	10.083	2.063	7.439	1.657	17.354	0.473	5.77	-0.003	0.2	1.409	5.314	0.139	0.174	1.151	5.315	0	0.15	1.0945	7.04	3.763	44.005
4.196	59.059	2.966	27.525	0.002	0.049	1.611	16.817					-0.001	-0.251	5.476	109.686	1.985	10.033	2.064	7.364	1.658	17.279	0.473	5.82	-0.003	0.35	1.409	5.165	0.143	0.124	1.151	5.29	0	0.126	1.105	7.065	3.763	44.105
4.196	59.034	2.967	27.599	0.003	0.148	1.612	16.967					-0.001	-0.251	5.477	109.71	1.986	10.058	2.065	7.488	1.659	17.329	0.473	5.745	-0.002	0.225	1.41	5.29	0.146	0.124	1.15	5.215	0	0.176	1.111	7.103	3.765	44.155
4.198	59.083	2.968	27.599	0.002	0.148	1.613	16.767					-0.001	-0.201	5.479	109.736	1.987	9.91	2.067	7.514	1.66	17.305	0.473	5.671	-0.002	0.275	1.409	5.339	0.149	0.174	1.151	5.339	0	0.05	1.1135	7.09	3.766	44.205
4.199	59.108	2.969	27.525	0.002	0.123	1.615	16.917					-0.001	-0.277	5.48	109.736	1.989	10.107	2.068	7.488	1.662	17.528	0.472	5.645	-0.003	0.25	1.409	5.413	0.153	0.1	1.151	5.365	0	0.226	1.117	7.103	3.768	44.23
4.2	59.034	2.97	27.525	0.002	0.172	1.616	16.941					-0.001	-0.251	5.481	109.749	1.99	10.008	2.069	7.564	1.663	17.454	0.471	5.645	-0.003	0.25	1.41	5.29	0.157	0.2	1.151	5.315	0	0.226	1.125	7.277	3.769	44.18
4.202	59.231	2.971	27.649	0.001	0.074	1.616	16.967					-0.001	-0.277	5.483	109.823	1.991	10.058	2.069	7.538	1.664	17.404	0.47	5.522	-0.003	0.25	1.41	5.314	0.16	0.299	1.151	5.365	0	0.15	1.132	7.1895	3.77	44.28
4.202	59.158	2.973	27.649	0.002	0.172	1.618	16.867					-0.001	-0.176	5.483	109.835	1.992	10.181	2.071	7.464	1.665	17.504	0.469	5.546	-0.003	0.325	1.41	5.264	0.163	0.274	1.151	5.24	0	0.176	1.1375	7.2145	3.772	44.38
4.205	59.158	2.974	27.674	0.002	0.099	1.619	17.042					-0.001	-0.352	5.485	109.823	1.993	10.205	2.072	7.538	1.667	17.504	0.468	5.472	-0.003	0.25	1.41	5.215	0.166	0.224	1.151	5.24	0	0.2	1.145	7.3145	3.773	44.406
4.206	59.256	2.975	27.724	0.001	0.148	1.621	17.117					-0.001	-0.302	5.486	109.861	1.995	10.23	2.073	7.464	1.668	17.454	0.467	5.347	-0.003	0.3	1.41	5.215	0.169	0.224	1.151	5.315	0	0.126	1.1585	7.4015	3.773	44.33
4.207	59.182	2.976	27.773	0.002	0.074	1.622	17.067					0	-0.302	5.487	109.81	1.996	10.156	2.075	7.514	1.669	17.429	0.465	5.223	-0.003	0.275	1.41	5.314	0.173	0.299	1.151	5.365	0.001	0.2	1.1695	7.5015	3.774	44.356
4.208	59.305	2.978	27.798	0.002	0.049	1.624	17.192					0	-0.201	5.488	109.922	1.998	10.254	2.076	7.564	1.671	17.479	0.462	5.223	-0.003	0.3	1.409	5.264	0.177	0.274	1.151	5.24	0	0.15	1.18	7.6135	3.776	44.48
4.209	59.379	2.979	27.847	0.002	0.222	1.625	17.142					-0.001	-0.251	5.49	109.96	1.998	10.254	2.077	7.364	1.672	17.504	0.462	4.999	-0.002	0.275	1.41	5.191	0.18	0.324	1.151	5.215	0	0.176	1.1835	7.7135	3.777	44.28
4.211	59.329	2.981	27.773	0.001	0.222	1.626	17.067					0	-0.302	5.492	109.972	2	10.254	2.079	7.514	1.673	17.578	0.459	4.949	-0.002	0.175	1.41	5.215	0.184	0.174	1.151	5.339	0	0.226	1.194	7.7135	3.778	44.456
4.211	59.355	2.981	27.873	0.002	0.099	1.627	17.192					-0.001	-0.201	5.492	109.997	2	10.132	2.08	7.588	1.674	17.628	0.457	4.874	-0.003	0.2	1.41	5.215	0.186	0.374	1.15	5.191	0.001	0.226	1.2005	7.8385	3.78	44.43
4.213	59.404	2.983	27.847	0.001	0.123	1.628	17.267					0	-0.251	5.494	110.008	2.002	10.279	2.081	7.514	1.675	17.628	0.454	4.85	-0.003	0.35	1.409	5.141	0.19	0.299	1.151	5.191	0.001	0.1	1.2025	7.8755	3.781	44.556
4.214	59.453	2.984	27.972	0.002	0.148	1.629	17.117					0	-0.302	5.494	109.996	2.004	10.279	2.082	7.588	1.676	17.703	0.452	4.775	-0.002	0.15	1.41	5.29	0.192	0.299	1.153	5.414	0.001	0.05	1.207	7.8505	3.783	44.53
4.215	59.404	2.985	27.823	0.002	0.099	1.631	17.242					0	-0.327	5.496	110.072	2.005	10.23	2.083	7.614	1.679	17.604	0.449	4.775	-0.003	0.2	1.409	5.29	0.196	0.299	1.152	5.24	0.001	0.2	1.214	7.863	3.784	44.556
4.217	59.428	2.986	27.996	0.001	0.148	1.632	17.292					-0.001	-0.251	5.498	110.072	2.005	10.328	2.085	7.564	1.678	17.604	0.445	4.675	-0.003	0.275	1.409	5.191	0.199	0.224	1.153	5.339	0	0.226	1.2175	7.988	3.785	44.556
4.218	59.379	2.988	27.996	0.002	0.123	1.633	17.217					-0.001	-0.251	5.498	110.109	2.007	10.451	2.086	7.688	1.68	17.678	0.445	4.626	-0.002	0.3	1.41	5.191	0.203	0.299	1.151	5.339	0	0.1	1.2175	8.0255	3.786	44.68
4.219	59.526	2.989	28.071	0.002	0.099	1.635	17.242					-0.001	-0.251	5.5	110.171	2.009	10.353	2.088	7.514	1.682	17.827	0.441	4.476	-0.003	0.275	1.41	5.116	0.206	0.349	1.152	5.24	0	0.026	1.2165	8.0005	3.787	44.656
4.22	59.477	2.99	28.096	0.002	0.198	1.636	17.343					-0.002	-0.201	5.501	110.133	2.009	10.303	2.089	7.439	1.682	17.877	0.438	4.576	-0.003	0.25	1.41	5.339	0.208	0.249	1.152	5.264	0.001	0.076	1.2165	7.976	3.788	44.63
4.222	59.65	2.991	28.022	0.002	0.198	1.637	17.393					-0.001	-0.327	5.503	110.195	2.012	10.402	2.09	7.638	1.684	17.827	0.435	4.502	-0.003	0.15	1.41	5.264	0.211	0.174	1.152	5.315	0	0.076	1.22	7.9505	3.79	44.656
4.222	59.576	2.993	28.121	0.002	0.172	1.638	17.367					-0.001	-0.277	5.504	110.257	2.012	10.427	2.091	7.588	1.686	17.778	0.432	4.402	-0.002	0.375	1.41	5.215	0.214	0.349	1.153	5.365	0	0.076	1.218	7.863	3.791	44.73
4.224	59.625	2.993	27.996	0.003	0.123	1.64	17.443					-0.001	-0.377	5.505	110.22	2.013	10.378	2.093	7.564	1.686	17.853	0.428	4.353	-0.003	0.325	1.41	5.314	0.217	0.374	1.153	5.315	0	0.05	1.2145	7.776	3.793	44.806
4.225	59.477	2.995	28.096	0.002	0.074	1.641	17.417					0	-0.251	5.506	110.37	2.015	10.402	2.093	7.763	1.688	17.853	0.426	4.377	-0.003	0.275	1.411	5.314	0.22	0.374	1.152	5.165	0.001	0.2	1.2145	7.7765	3.794	44.68
4.226	59.65	2.997	28.046	0.002	0.123	1.642	17.367					0	-0.277	5.507	110.332	2.015	10.427	2.095	7.664	1.689	17.827	0.423	4.353	-0.002	0.35	1.412	5.215	0.224	0.374	1.154	5.365	0.001	0.126	1.214	7.751	3.795	44.806
4.228	59.65	2.998	28.171	0.002	0.148	1.643	17.443					-0.001	-0.251	5.508	110.394	2.017	10.353	2.096	7.588	1.69	17.927	0.42	4.154	-0.003	0.275	1.411	5.339	0.227	0.399	1.153	5.141	0	0.176	1.208	7.6265	3.796	44.806
4.229	59.674	2.999	28.171	0.002	0.172	1.645	17.493					0	-0.227	5.51	110.356	2.018	10.5	2.098	7.763	1.691	17.953	0.417	4.154	-0.003	0.425	1.412	5.389	0.228	0.374	1.154	5.339	0.001	0.076	1.204	7.639	3.797	44.881
4.23	59.748	3.001	28.22	0.002	0.148	1.646	17.567					-0.001	-0.201	5.511	110.406	2.02	10.451	2.099	7.714	1.693	17.877	0.414	4.178	-0.002	0.325	1.411	5.29	0.232	0.399	1.154	5.24	0.001	0.176	1.2015	7.639	3.798	44.856
4.232	59.699	3.001	28.195	0.002	0.198	1.647	17.543					-0.001	-0.176	5.513	110.419	2.02	10.5	2.1	7.688	1.694	18.052	0.41	4.154	-0.002	0.325	1.412	5.314	0.234	0.399	1.154	5.339	0.001	0.1	1.2	7.589	3.8	44.931
4.232	59.723	3.002	28.22	0.002	0.198	1.649	17.593					0	-0.302	5.514	110.419	2.021	10.5	2.101	7.688	1.695	17.953	0.408	4.054	-0.003	0.25	1.412	5.264	0.237	0.399	1.154	5.24	0.001	0.15	1.1935	7.439	3.8	44.881
4.234	59.871	3.004	28.32	0.003	0.099	1.65	17.567					-0.001	-0.327	5.515	110.431	2.023	10.623	2.102	7.688	1.697	18.052	0.405	3.955	-0.003	0.3	1.412	5.314	0.239	0.374	1.154	5.264	0	0.1	1.197	7.327	3.802	44.981
4.235	59.871	3.005	28.245	0.002	0.123	1.651	17.517					-0.001	-0.227	5.516	110.456	2.024	10.623	2.103	7.664	1.698	18.102	0.402	3.979	-0.002	0.275	1.411	5.24	0.242	0.499	1.154	5.315	0	0.05	1.1985	7.789	3.803	44.981
4.237	59.945	3.006	28.27	0.003	0.099	1.652	17.593					-0.001	-0.302	5.518	110.531	2.026	10.599	2.105	7.763	1.699	18.027	0.4	3.905	-0.003	0.325	1.412	5.215	0.243	0.424	1.154	5.24	0	0.126	1.2005	7.5515	3.805	45.031
4.237	59.871	3.007	28.369	0.002	0.049	1.654	17.543					-0.001	-0.377	5.518	110.481	2.027	10.599	2.106	7.714	1.701	18.002	0.395	3.806	-0.003	0.1	1.411	5.215	0.246	0.424	1.154	5.315	0.001	0.076	1.199	7.5145	3.806	44.956
4.239	59.945	3.008	28.394	0.002	0.074	1.655	17.617					-0.001	-0.251	5.52	110.507	2.028	10.698	2.107	7.714	1.701	18.152	0.394	3.731	-0.003	0.275	1.411	5.191	0.249	0.599	1.154	5.29	0.001	0.076	1.1985	7.502	3.807	45.081
4.241	59.97	3.01	28.294	0.001	0	1.656	17.693					-0.001	-0.227	5.521	110.568	2.03	10.747	2.108	7.614	1.703	18.052	0.39	3.78	-0.002	0.275	1.412	5.141	0.251	0.499	1.154	5.264	0	0.15	1.202	7.527	3.808	44.981
4.241	60.044	3.011	28.443	0.001	0.123	1.657	17.643					-0.002	-0.227	5.522	110.63	2.031	10.747	2.11	7.763	1.704	18.202	0.388	3.806	-0.002	0.375	1.412	5.264	0.253	0.324	1.154	5.339	0	0.1	1.203	7.514	3.81	45.056
4.242	60.019	3.012	28.369	0.001	0.222	1.658	17.718					-0.002	-0.227	5.523	110.704	2.032	10.722	2.11	7.813	1.705	18.202	0.383	3.756	-0.003	0.275	1.411	5.24	0.255	0.424	1.155	5.315	0	0.15	1.202	7.4765	3.811	45.056
4.244	59.97	3.014	28.493	0.002	0.074	1.66	17.743					-0.002	-0.327	5.525	110.593	2.033	10.722	2.112	7.788	1.706	18.202	0.383	3.681	-0.003	0.325	1.412	5.165	0.258	0.473	1.155	5.264	0.001	0.126	1.2005	7.5015	3.812	45.056
4.246	60.117	3.015	28.543	0.002	0.049	1.66	17.718					-0.002	-0.352	5.526	110.668	2.034	10.649	2.113	7.688	1.708	18.226	0.38	3.557	-0.003	0.35	1.412	5.29	0.259	0.449	1.155	5.29	0	0.15	1.203	7.5015	3.814	45.181
4.246	59.995	3.017	28.543	0.002	0.099	1.662	17.718					-0.002	-0.277	5.527	110.792	2.036	10.82	2.115	7.763	1.709	18.252	0.378	3.631	-0.002	0.25	1.412	5.339	0.262	0.549	1.155	5.29	0	0.2	1.204	7.5145	3.815	45.156
4.247	59.92	3.018	28.443	0.002	0.074	1.663	17.768					-0.003	-0.377	5.529	110.729	2.037	10.869	2.115	7.813	1.71	18.302	0.375	3.607	-0.003	0.325	1.411	5.215	0.265	0.549	1.155	5.29	0	0.05	1.2025	7.5645	3.816	45.156
4.249	59.97	3.019	28.592	0.001	0.049	1.664	17.718					-0.003	-0.327	5.53	110.754	2.038	10.623	2.117	7.838	1.711	18.302	0.372	3.532	-0.003	0.375	1.412	5.264	0.267	0.449	1.155	5.191	0.001	0.15	1.203	7.452	3.818	45.282
4.25	60.117	3.02	28.592	0.002	0.172	1.665	17.818					-0.004	-0.151	5.531	110.779	2.039	10.771	2.118	7.788	1.712	18.326	0.37	3.458	-0.003	0.275	1.412	5.314	0.269	0.549	1.155	5.24	0	0.1	1.205	7.477	3.819	45.332
4.251	60.167	3.021	28.693	0.002	0.099	1.667	17.793					-0.004	-0.302	5.533	110.717	2.04	10.673	2.119	7.813	1.714	18.376	0.366	3.507	-0.003	0.3	1.412	5.264	0.272	0.599	1.155	5.315	0.001	0.1	1.2065	7.614	3.82	45.307
4.252	60.216	3.023	28.568	0.002	0.099	1.668	17.843					-0.005	-0.227	5.534	110.879	2.042	10.968	2.12	7.788	1.715	18.376	0.365	3.482	-0.003	0.375	1.413	5.339	0.273	0.523	1.155	5.24	0.001	0.2	1.204	7.6015	3.821	45.332
4.254	60.216	3.024	28.767	0.002	0.099	1.669	17.868					-0.006	-0.302	5.535	110.867	2.043	10.869	2.122	7.788	1.717	18.376	0.363	3.432	-0.003	0.2	1.412	5.413	0.277	0.573	1.155	5.365	0.001	0.05	1.205	7.664	3.823	45.282
4.255	60.216	3.025	28.742	0.002	0.172	1.67	17.843					-0.007	-0.227	5.537	110.866	2.044	10.894	2.123	7.913	1.717	18.475	0.36	3.259	-0.003	0.25	1.412	5.215	0.278	0.573	1.156	5.315	0	0.076	1.207	7.602	3.823	45.407
4.256	60.363	3.026	28.693	0.002	0.198	1.671	17.893					-0.007	-0.302	5.538	110.866	2.045	10.894	2.124	7.813	1.719	18.475	0.359	3.308	-0.002	0.3	1.412	5.364	0.281	0.549	1.156	5.29	0	0.15	1.208	7.639	3.825	45.507
4.257	60.29	3.027	28.742	0.001	0.247	1.672	18.018					-0.009	-0.251	5.538	110.879	2.047	10.968	2.125	7.838	1.72	18.401	0.356	3.283	-0.003	0.25	1.412	5.314	0.282	0.549	1.156	5.315	0.001	0.1	1.2065	7.6395	3.827	45.407
4.259	60.241	3.028	28.792	0.003	0.172	1.675	18.018					-0.011	-0.251	5.54	110.929	2.048	10.918	2.127	7.888	1.721	18.376	0.355	3.259	-0.002	0.3	1.412	5.339	0.285	0.549	1.156	5.29	0.001	0.15	1.207	7.6015	3.827	45.432
4.26	60.29	3.03	28.742	0.002	0.123	1.675	18.043					-0.013	-0.327	5.541	111.028	2.049	11.017	2.128	7.813	1.723	18.475	0.352	3.159	-0.003	0.25	1.412	5.29	0.287	0.773	1.155	5.215	0	0.05	1.2095	7.6765	3.828	45.457
4.261	60.314	3.032	28.767	0.002	0.198	1.677	18.018					-0.015	-0.251	5.543	110.978	2.049	11.066	2.129	7.813	1.724	18.626	0.351	3.109	-0.002	0.25	1.412	5.339	0.29	0.573	1.156	5.339	0.001	0.076	1.211	7.6265	3.829	45.407
4.263	60.389	3.032	28.842	0.002	0.198	1.677	18.118					-0.017	-0.277	5.544	111.003	2.053	10.918	2.13	7.938	1.725	18.451	0.35	3.134	-0.003	0.275	1.412	5.24	0.292	0.649	1.157	5.339	0	0.176	1.21	7.6765	3.831	45.457
4.264	60.511	3.033	28.866	0.002	0.123	1.679	18.118					-0.019	-0.251	5.544	111.052	2.053	11.017	2.132	7.888	1.727	18.526	0.349	3.259	-0.003	0.325	1.411	5.191	0.294	0.649	1.156	5.29	0	0.1	1.2095	7.6765	3.832	45.457
4.266	60.363	3.035	28.866	0.002	0.099	1.68	18.143					-0.021	-0.227	5.546	111.09	2.054	11.066	2.133	7.863	1.728	18.65	0.347	3.01	-0.003	0.2	1.411	5.116	0.297	0.698	1.157	5.365	0.001	0.176	1.2115	7.7135	3.833	45.582
4.266	60.413	3.036	28.916	0.002	0.099	1.681	18.243					-0.024	-0.327	5.547	111.077	2.055	11.042	2.135	7.888	1.729	18.65	0.345	3.06	-0.003	0.4	1.412	5.165	0.299	0.649	1.157	5.315	0	0.226	1.2125	7.7635	3.835	45.582
4.267	60.511	3.037	28.891	0.002	0.074	1.683	18.118					-0.026	-0.227	5.549	111.04	2.057	10.968	2.136	7.788	1.73	18.626	0.344	3.01	-0.003	0.225	1.412	5.141	0.301	0.599	1.157	5.116	0	0.15	1.212	7.639	3.836	45.657
4.268	60.511	3.038	28.941	0.002	0.074	1.685	18.118					-0.03	-0.151	5.549	111.127	2.058	11.164	2.137	7.988	1.732	18.626	0.342	3.06	-0.003	0.45	1.412	5.314	0.304	0.748	1.158	5.439	0	0.076	1.2105	7.726	3.837	45.682
4.27	60.487	3.039	29.015	0.002	0.172	1.686	18.118					-0.031	-0.101	5.551	111.202	2.059	11.14	2.138	7.813	1.732	18.825	0.341	3.184	-0.003	0.35	1.412	5.29	0.305	0.649	1.157	5.339	0.001	0.176	1.213	7.6765	3.838	45.757
4.272	60.487	3.041	28.941	0.001	0.148	1.686	18.243					-0.035	-0.251	5.552	111.263	2.06	11.115	2.139	7.938	1.734	18.7	0.341	3.109	-0.003	0.35	1.412	5.165	0.308	0.623	1.157	5.141	0	0.15	1.2145	7.7015	3.839	45.632
4.272	60.56	3.042	29.015	0.002	0.049	1.688	18.218					-0.036	-0.201	5.554	111.239	2.062	11.263	2.14	7.938	1.735	18.776	0.34	3.134	-0.003	0.25	1.413	5.165	0.31	0.698	1.157	5.315	0	0.1	1.214	7.6765	3.84	45.757
4.274	60.66	3.043	28.991	0.002	0.049	1.689	18.393					-0.036	-0.277	5.555	111.276	2.063	11.091	2.142	8.013	1.736	18.75	0.339	2.96	-0.002	0.4	1.413	5.364	0.312	0.623	1.158	5.264	0.001	0.2	1.2135	7.639	3.841	45.732
4.276	60.56	3.044	29.015	0.002	0.123	1.689	18.268					-0.036	-0.201	5.555	111.276	2.064	11.189	2.143	7.963	1.738	18.776	0.339	2.885	-0.003	0.4	1.413	5.389	0.314	0.723	1.158	5.264	0	-0.05	1.2155	7.689	3.843	45.933
4.276	60.635	3.045	29.015	0.002	0.198	1.692	18.143					-0.035	-0.251	5.557	111.29	2.066	11.238	2.144	7.938	1.738	18.726	0.338	2.911	-0.002	0.375	1.413	5.389	0.316	0.773	1.158	5.29	0	0.1	1.217	7.7515	3.844	45.807
4.278	60.733	3.047	29.14	0.002	0.049	1.693	18.368					-0.035	-0.201	5.558	111.289	2.066	11.312	2.145	7.788	1.74	18.925	0.338	2.96	-0.002	0.275	1.413	5.215	0.319	0.748	1.157	5.315	0	0.226	1.216	7.7015	3.846	45.783
4.279	60.758	3.048	29.14	0.002	0.172	1.694	18.368					-0.034	-0.327	5.56	111.364	2.068	11.189	2.147	8.037	1.741	18.825	0.337	2.935	-0.003	0.3	1.413	5.314	0.322	0.673	1.157	5.191	0	0.15	1.216	7.7895	3.846	45.933
4.28	60.635	3.05	29.14	0.002	0.222	1.696	18.494					-0.034	-0.277	5.561	111.438	2.07	11.238	2.148	7.938	1.743	18.776	0.337	2.911	-0.003	0.325	1.413	5.339	0.324	0.673	1.158	5.315	0	0.126	1.2165	7.739	3.849	45.983
4.281	60.709	3.051	29.239	0.002	0.247	1.697	18.393					-0.033	-0.327	5.562	111.4	2.07	11.263	2.149	7.938	1.744	18.825	0.338	3.109	-0.003	0.325	1.414	5.314	0.326	0.773	1.158	5.339	0	0.126	1.219	7.739	3.849	45.883
4.282	60.66	3.052	29.14	0.002	0.074	1.698	18.494					-0.032	-0.302	5.564	111.438	2.072	11.337	2.15	8.163	1.745	18.925	0.338	2.935	-0.003	0.3	1.414	5.413	0.328	0.823	1.158	5.215	0	0.1	1.218	7.8395	3.851	45.983
4.284	60.783	3.053	29.388	0.002	0.172	1.699	18.594					-0.031	-0.126	5.564	111.463	2.073	11.312	2.151	8.163	1.746	18.9	0.338	3.084	-0.003	0.35	1.413	5.191	0.33	0.698	1.159	5.24	0	0.076	1.2185	7.8145	3.852	45.957
4.284	60.733	3.054	29.09	0.003	0.271	1.701	18.418					-0.031	-0.327	5.566	111.587	2.074	11.386	2.153	8.013	1.747	19.075	0.338	3.084	-0.003	0.25	1.413	5.191	0.332	0.698	1.158	5.29	0	0.05	1.2205	7.764	3.853	46.083
4.286	60.881	3.055	29.338	0.002	0.247	1.702	18.518					-0.029	-0.151	5.567	111.487	2.075	11.41	2.154	8.087	1.749	18.9	0.34	3.283	-0.002	0.2	1.412	5.364	0.334	0.748	1.159	5.24	0.001	0.276	1.222	7.7895	3.855	46.007
4.287	60.857	3.057	29.363	0.002	0.247	1.703	18.518					-0.028	-0.201	5.568	111.525	2.077	11.508	2.155	7.963	1.75	18.999	0.341	3.358	-0.002	0.35	1.409	5.141	0.336	0.773	1.158	5.215	0	0.1	1.22	7.789	3.856	46.133
4.288	60.955	3.059	29.338	0.003	0.123	1.704	18.644					-0.027	-0.227	5.57	111.549	2.078	11.435	2.156	8.087	1.751	18.875	0.342	3.408	-0.003	0.275	1.409	4.867	0.337	0.723	1.16	5.29	0.001	0.176	1.2205	7.7895	3.857	46.107
4.289	61.005	3.059	29.313	0.002	0.198	1.705	18.568					-0.024	-0.251	5.571	111.624	2.079	11.41	2.158	8.163	1.753	19.075	0.343	3.458	-0.002	0.3	1.406	4.818	0.338	0.773	1.159	5.29	0	0.076	1.2235	7.852	3.858	46.157
4.291	60.906	3.061	29.412	0.002	0.222	1.706	18.618					-0.022	-0.201	5.572	111.624	2.081	11.361	2.159	8.087	1.753	19.049	0.345	3.607	-0.002	0.3	1.405	4.818	0.341	0.823	1.16	5.365	0	0.126	1.2235	7.739	3.86	46.133
4.293	60.98	3.062	29.512	0.002	0.172	1.707	18.618					-0.019	-0.126	5.574	111.624	2.082	11.386	2.16	8.087	1.754	19.099	0.348	3.631	-0.003	0.25	1.403	4.669	0.344	0.848	1.159	5.389	0	0.076	1.223	7.8015	3.86	46.258
4.293	60.955	3.063	29.462	0.001	0.148	1.708	18.718					-0.017	-0.201	5.574	111.724	2.082	11.508	2.162	8.087	1.756	19.025	0.351	3.83	-0.003	0.2	1.403	4.643	0.346	0.773	1.159	5.24	0.001	0.126	1.223	7.8515	3.862	46.207
4.295	60.98	3.064	29.462	0.002	0.049	1.71	18.618					-0.013	-0.251	5.575	111.635	2.084	11.508	2.163	8.063	1.757	19.174	0.355	3.78	-0.003	0.25	1.401	4.718	0.348	0.823	1.16	5.315	0	0.276	1.224	7.839	3.863	46.233
4.296	61.078	3.066	29.487	0.002	0.148	1.711	18.544					-0.009	-0.227	5.577	111.736	2.085	11.533	2.163	8.187	1.759	19.125	0.357	3.78	-0.003	0.275	1.401	4.544	0.35	0.874	1.16	5.315	0	0.05	1.226	7.814	3.864	46.233
4.298	61.127	3.067	29.487	0.002	0.172	1.712	18.618					-0.004	-0.05	5.578	111.773	2.087	11.583	2.165	8.063	1.76	19.125	0.361	3.83	-0.003	0.25	1.401	4.693	0.351	0.923	1.159	5.264	0	0.176	1.2245	7.8015	3.865	46.333
4.299	61.054	3.068	29.561	0.002	0.222	1.714	18.844					0	-0.05	5.579	111.76	2.088	11.583	2.166	8.137	1.761	19.149	0.364	3.929	-0.003	0.25	1.4	4.669	0.354	0.923	1.159	5.215	0	0.026	1.225	7.8395	3.867	46.233
4.3	61.078	3.069	29.587	0.002	0.123	1.715	18.844					0.006	-0.201	5.58	111.797	2.089	11.607	2.168	8.087	1.762	19.224	0.369	4.079	-0.003	0.3	1.401	4.743	0.357	0.998	1.159	5.339	0	0.05	1.2275	7.8515	3.868	46.258
4.301	61.005	3.071	29.561	0.002	0.099	1.716	18.919					0.01	-0.101	5.582	111.811	2.091	11.435	2.168	8.137	1.763	19.224	0.374	4.128	-0.003	0.125	1.402	4.792	0.359	0.848	1.159	5.365	0	0.076	1.2275	7.8515	3.87	46.483
4.302	61.127	3.072	29.686	0.002	0.123	1.718	18.694					0.014	-0.176	5.583	111.811	2.091	11.583	2.17	8.187	1.764	19.274	0.379	4.203	-0.003	0.225	1.402	4.842	0.361	0.923	1.159	5.24	0.001	0.026	1.226	7.889	3.87	46.358
4.303	61.251	3.073	29.661	0.001	0.074	1.719	18.919					0.02	-0.126	5.585	111.909	2.092	11.533	2.172	8.213	1.766	19.249	0.385	4.277	-0.002	0.275	1.404	5.016	0.363	0.874	1.159	5.264	0	0.026	1.2275	7.9015	3.872	46.383
4.305	61.078	3.075	29.661	0.002	0.172	1.72	18.844					0.026	-0.176	5.585	111.847	2.094	11.73	2.172	8.187	1.767	19.324	0.389	4.353	-0.003	0.275	1.404	5.116	0.365	0.798	1.16	5.264	0.001	0.076	1.2295	7.9515	3.873	46.383
4.306	61.103	3.076	29.71	0.002	0.099	1.721	18.818					0.031	-0.151	5.587	111.96	2.095	11.656	2.174	8.312	1.768	19.398	0.396	4.427	-0.002	0.225	1.406	4.967	0.367	0.923	1.159	5.264	0.001	0.126	1.2305	7.8515	3.875	46.533
4.307	61.226	3.077	29.636	0.001	0.172	1.723	18.818					0.037	-0.176	5.588	111.947	2.097	11.632	2.176	8.137	1.77	19.348	0.402	4.502	-0.002	0.3	1.408	5.066	0.369	0.923	1.159	5.264	0.001	0.15	1.2295	8.014	3.875	46.533
4.309	61.3	3.079	29.686	0.002	0.049	1.724	18.944					0.042	-0.126	5.59	111.972	2.097	11.73	2.177	8.263	1.771	19.274	0.409	4.476	-0.003	0.225	1.408	5.314	0.372	0.973	1.159	5.339	0	0.176	1.23	7.964	3.877	46.508
4.31	61.251	3.079	29.81	0.001	0.123	1.725	18.944					0.048	0	5.591	111.996	2.099	11.656	2.178	8.238	1.772	19.348	0.417	4.775	-0.002	0.325	1.409	5.215	0.374	0.973	1.159	5.264	0.001	0.15	1.2315	7.939	3.878	46.533
4.311	61.399	3.081	29.835	0.002	0.148	1.726	18.969					0.053	-0.076	5.592	111.997	2.1	11.73	2.179	8.263	1.774	19.424	0.424	4.924	-0.002	0.375	1.411	5.364	0.376	0.948	1.159	5.315	0.001	0.126	1.232	8.0265	3.879	46.583
4.312	61.373	3.082	29.76	0.002	0.148	1.728	19.094					0.058	-0.05	5.593	112.009	2.101	11.632	2.18	8.263	1.775	19.448	0.433	5.049	-0.002	0.3	1.412	5.389	0.378	1.073	1.159	5.24	0	0.1	1.2325	7.964	3.881	46.683
4.313	61.324	3.083	29.835	0.002	0.099	1.729	19.069					0.064	-0.176	5.595	112.071	2.102	11.754	2.182	8.288	1.776	19.448	0.426	5.397	-0.002	0.325	1.414	5.463	0.38	1.048	1.159	5.315	0.001	0.026	1.232	7.939	3.882	46.784
4.315	61.349	3.084	29.835	0.002	0.148	1.73	19.044					0.07	-0.101	5.596	112.195	2.104	11.754	2.183	8.312	1.777	19.474	0.427	4.476	-0.003	0.275	1.415	5.439	0.383	1.197	1.159	5.315	0	0.15	1.234	7.9515	3.883	46.633
4.316	61.472	3.086	29.934	0.002	0.247	1.732	19.094					0.075	0	5.597	112.159	2.105	11.73	2.184	8.263	1.778	19.498	0.429	4.626	-0.002	0.4	1.416	5.413	0.385	0.998	1.158	5.215	0.001	0.2	1.2345	8.001	3.885	46.708
4.318	61.399	3.087	29.934	0.003	0.123	1.733	19.019					0.081	-0.101	5.598	112.195	2.106	11.878	2.184	8.263	1.779	19.448	0.427	4.725	-0.002	0.3	1.419	5.588	0.388	0.998	1.159	5.365	0	0.1	1.2335	8.014	3.886	46.633
4.319	61.497	3.088	29.934	0.003	0	1.734	19.144					0.087	0	5.599	112.171	2.108	11.853	2.187	8.263	1.781	19.523	0.427	4.8	-0.002	0.325	1.42	5.588	0.39	1.147	1.158	5.264	0	0.05	1.235	8.0265	3.887	46.784
4.319	61.497	3.089	30.083	0.002	0.123	1.736	19.069					0.093	0.025	5.601	112.232	2.109	11.828	2.187	8.263	1.782	19.498	0.428	4.775	-0.001	0.35	1.421	5.488	0.393	1.098	1.158	5.339	0.001	0.2	1.2365	8.026	3.888	46.608
4.321	61.521	3.09	29.984	0.001	0.099	1.736	19.22					0.098	-0.026	5.602	112.282	2.11	11.705	2.189	8.187	1.783	19.598	0.429	5.073	-0.001	0.325	1.423	5.538	0.395	1.147	1.159	5.315	0.001	0.1	1.237	7.9765	3.89	46.758
4.322	61.62	3.092	30.008	0.002	0.049	1.738	19.244					0.105	-0.026	5.603	112.207	2.112	11.927	2.189	8.338	1.785	19.723	0.431	5.174	-0.001	0.425	1.424	5.562	0.398	1.173	1.158	5.165	0	0.076	1.237	8.114	3.891	46.784
4.323	61.596	3.093	30.109	0.002	0.172	1.739	19.169					0.11	-0.026	5.605	112.294	2.113	11.853	2.192	8.288	1.787	19.548	0.432	4.999	-0.001	0.3	1.426	5.612	0.401	1.147	1.158	5.116	0	0.226	1.237	8.064	3.892	46.784
4.325	61.645	3.094	30.059	0.001	0.099	1.74	19.22					0.116	0.126	5.605	112.381	2.113	12.001	2.193	8.288	1.787	19.723	0.435	5.174	-0.001	0.325	1.428	5.538	0.404	1.197	1.158	5.215	0.001	0.1	1.239	8.113	3.892	46.784
4.326	61.718	3.096	29.959	0.003	0.123	1.741	19.32					0.122	0.025	5.607	112.382	2.115	11.976	2.193	8.362	1.788	19.747	0.436	5.148	-0.001	0.2	1.429	5.687	0.407	1.123	1.158	5.264	0.001	0.1	1.239	8.0265	3.895	46.834
4.328	61.57	3.096	30.034	0.003	0.198	1.742	19.244					0.127	0.075	5.608	112.344	2.116	11.927	2.194	8.362	1.79	19.747	0.438	5.273	0	0.275	1.431	5.786	0.41	1.197	1.159	5.315	0.001	0.05	1.239	8.026	3.895	46.884
4.329	61.718	3.098	30.133	0.005	0.222	1.744	19.244					0.133	0.075	5.609	112.445	2.118	11.976	2.196	8.388	1.791	19.673	0.44	5.273	0	0.35	1.432	5.662	0.413	1.197	1.159	5.339	0.001	-0.05	1.2385	8.051	3.897	47.084
4.33	61.57	3.099	30.282	0.01	0.247	1.745	19.169					0.139	0.101	5.611	112.369	2.119	12.099	2.197	8.288	1.792	19.697	0.442	5.248	0.001	0.4	1.433	5.811	0.416	1.147	1.159	5.315	0	0.1	1.2405	8.1015	3.899	47.034
4.331	61.669	3.101	30.158	0.014	0.198	1.746	19.37					0.145	0.227	5.612	112.593	2.119	12.099	2.199	8.388	1.793	19.773	0.443	5.323	0.001	0.3	1.435	5.86	0.419	1.273	1.159	5.29	0	0.1	1.241	8.076	3.899	46.958
4.333	61.669	3.102	30.258	0.018	0.172	1.748	19.37					0.149	-0.026	5.614	112.431	2.121	12.123	2.199	8.388	1.795	19.797	0.445	5.273	0.003	0.35	1.436	5.836	0.422	1.223	1.159	5.264	0.001	0.05	1.242	8.0635	3.901	46.958
4.333	61.743	3.103	30.208	0.023	0.198	1.749	19.394					0.157	0.201	5.614	112.48	2.122	12.001	2.201	8.388	1.796	19.673	0.446	5.397	0.003	0.25	1.438	5.86	0.426	1.247	1.159	5.29	0.001	0.15	1.242	8.0765	3.902	47.058
4.335	61.767	3.104	30.407	0.027	0.123	1.75	19.37					0.162	0.176	5.616	112.518	2.123	12.099	2.202	8.462	1.797	19.747	0.447	5.373	0.004	0.3	1.439	5.886	0.428	1.297	1.159	5.365	0.001	0.15	1.2435	8.138	3.903	47.008
4.336	61.743	3.106	30.332	0.03	0.099	1.751	19.344					0.168	0.151	5.617	112.53	2.125	12.099	2.203	8.462	1.798	19.773	0.448	5.273	0.005	0.375	1.442	5.935	0.432	1.323	1.16	5.339	0	0.05	1.244	8.0515	3.905	47.134
4.337	61.866	3.106	30.307	0.034	0.198	1.753	19.42					0.173	0.227	5.618	112.593	2.126	12.198	2.205	8.312	1.799	19.872	0.45	5.373	0.008	0.25	1.443	5.985	0.435	1.397	1.159	5.414	0.001	0.076	1.244	8.151	3.906	47.084
4.338	61.866	3.108	30.431	0.038	0.222	1.754	19.37					0.18	0.101	5.619	112.618	2.127	12.222	2.205	8.412	1.801	19.872	0.45	5.472	0.009	0.325	1.444	6.035	0.439	1.347	1.161	5.365	0	0.1	1.244	8.201	3.907	47.184
4.34	61.866	3.109	30.506	0.042	0.148	1.755	19.344					0.185	0.176	5.621	112.593	2.128	12.222	2.207	8.512	1.802	19.872	0.45	5.373	0.01	0.425	1.445	6.035	0.443	1.372	1.16	5.191	0	-0.075	1.2455	8.151	3.908	47.184
4.341	61.817	3.111	30.307	0.044	0.148	1.756	19.47					0.19	0.302	5.623	112.692	2.13	12.247	2.209	8.462	1.803	19.898	0.451	5.323	0.013	0.4	1.446	6.084	0.446	1.397	1.161	5.365	0.001	0.1	1.246	8.163	3.91	47.208
4.342	61.94	3.112	30.357	0.047	0.172	1.758	19.52					0.196	0.277	5.623	112.704	2.131	12.247	2.21	8.388	1.805	19.898	0.451	5.373	0.014	0.3	1.448	6.035	0.451	1.297	1.161	5.488	0	0.1	1.2455	8.0645	3.911	47.234
4.344	61.964	3.113	30.431	0.05	0.099	1.758	19.57					0.202	0.302	5.625	112.704	2.132	12.149	2.21	8.438	1.805	19.922	0.451	5.323	0.016	0.3	1.449	5.985	0.454	1.447	1.157	5.24	0	0.026	1.246	8.2385	3.911	47.158
4.345	61.915	3.115	30.456	0.052	0.222	1.76	19.494					0.208	0.277	5.626	112.754	2.133	12.247	2.212	8.412	1.807	20.047	0.452	5.248	0.019	0.325	1.452	6.158	0.458	1.447	1.158	5.339	0	0.05	1.2485	8.164	3.913	47.284
4.346	61.99	3.116	30.605	0.055	0.172	1.761	19.594					0.214	0.176	5.627	112.717	2.135	12.222	2.214	8.512	1.808	19.997	0.451	5.297	0.022	0.35	1.452	6.084	0.462	1.547	1.159	5.315	0	0.1	1.248	8.1765	3.915	47.259
4.347	62.063	3.117	30.605	0.057	0.123	1.762	19.52					0.22	0.302	5.629	112.841	2.136	12.296	2.215	8.538	1.809	19.997	0.452	5.297	0.023	0.3	1.454	6.134	0.466	1.472	1.159	5.141	0.001	0.076	1.249	8.1765	3.916	47.359
4.348	62.063	3.118	30.556	0.059	0.271	1.764	19.544					0.226	0.377	5.63	112.879	2.137	12.271	2.216	8.438	1.811	20.047	0.451	5.347	0.026	0.325	1.455	6.108	0.47	1.447	1.16	5.29	0.001	0.05	1.2485	8.201	3.916	47.284
4.349	62.211	3.119	30.655	0.061	0.247	1.765	19.594					0.232	0.377	5.63	112.853	2.138	12.296	2.217	8.438	1.812	20.122	0.451	5.248	0.029	0.275	1.456	6.208	0.474	1.497	1.16	5.264	0.001	0.076	1.25	8.2885	3.918	47.334
4.351	62.039	3.12	30.754	0.064	0.148	1.766	19.67					0.238	0.352	5.632	112.903	2.14	12.394	2.219	8.588	1.814	20.122	0.451	5.373	0.031	0.325	1.458	6.183	0.478	1.497	1.16	5.29	0.001	0.1	1.2505	8.251	3.919	47.459
4.351	62.211	3.122	30.655	0.067	0.222	1.767	19.67					0.243	0.428	5.633	112.865	2.141	12.345	2.22	8.438	1.814	20.171	0.451	5.273	0.033	0.225	1.459	6.283	0.483	1.497	1.159	5.315	0.001	0.2	1.25	8.1885	3.92	47.359
4.354	62.137	3.123	30.63	0.069	0.099	1.768	19.744					0.249	0.377	5.634	112.965	2.142	12.394	2.221	8.588	1.815	20.147	0.451	5.174	0.036	0.35	1.461	6.233	0.487	1.646	1.159	5.339	0.001	0.15	1.251	8.2385	3.923	47.559
4.354	62.187	3.124	30.754	0.072	0.172	1.77	19.77					0.255	0.452	5.636	113.028	2.143	12.345	2.222	8.562	1.817	20.197	0.451	5.297	0.04	0.3	1.462	6.283	0.492	1.696	1.161	5.389	0.001	0.1	1.2525	8.2635	3.923	47.484
4.356	62.285	3.125	30.679	0.076	0.321	1.771	19.77					0.26	0.503	5.637	113.015	2.144	12.345	2.223	8.462	1.818	20.097	0.45	5.098	0.042	0.175	1.464	6.307	0.496	1.572	1.16	5.315	0.001	0.076	1.2525	8.2135	3.925	47.534
4.357	62.309	3.127	30.655	0.078	0.198	1.772	19.77					0.266	0.452	5.638	113.04	2.146	12.444	2.225	8.588	1.82	20.247	0.45	5.198	0.045	0.425	1.466	6.307	0.501	1.696	1.16	5.339	0.001	0.076	1.253	8.226	3.925	47.584
4.359	62.236	3.128	30.928	0.081	0.271	1.773	19.794					0.272	0.528	5.639	112.99	2.147	12.444	2.226	8.562	1.821	20.247	0.449	5.248	0.048	0.375	1.467	6.382	0.505	1.672	1.159	5.215	0.001	0.2	1.2535	8.201	3.927	47.584
4.36	62.26	3.129	30.878	0.084	0.247	1.774	19.794					0.278	0.553	5.641	113.09	2.148	12.591	2.227	8.588	1.822	20.271	0.449	5.273	0.051	0.425	1.469	6.357	0.51	1.622	1.159	5.215	0.001	0.15	1.255	8.301	3.928	47.584
4.361	62.187	3.13	30.878	0.088	0.271	1.776	19.844					0.284	0.478	5.642	113.078	2.15	12.542	2.228	8.637	1.824	20.197	0.449	5.148	0.054	0.45	1.471	6.406	0.515	1.746	1.159	5.29	0	0.176	1.2555	8.351	3.929	47.735
4.362	62.383	3.132	30.854	0.091	0.172	1.777	19.794					0.29	0.553	5.643	113.077	2.15	12.493	2.229	8.612	1.824	20.346	0.449	5.148	0.059	0.35	1.472	6.357	0.519	1.772	1.159	5.264	0	0.126	1.255	8.3385	3.93	47.659
4.363	62.383	3.133	30.903	0.094	0.198	1.779	19.894					0.295	0.629	5.644	113.189	2.152	12.517	2.231	8.637	1.825	20.297	0.449	5.248	0.063	0.275	1.472	6.332	0.523	1.772	1.16	5.264	0	0.1	1.2555	8.3385	3.931	47.634
4.364	62.358	3.133	30.804	0.098	0.296	1.781	19.944					0.3	0.629	5.645	113.215	2.154	12.591	2.232	8.588	1.826	20.321	0.449	5.297	0.066	0.275	1.474	6.432	0.528	1.722	1.162	5.29	0.001	0	1.2565	8.276	3.933	47.659
4.366	62.408	3.135	30.903	0.101	0.271	1.782	19.92					0.306	0.679	5.647	113.115	2.154	12.591	2.233	8.687	1.828	20.47	0.449	5.248	0.07	0.3	1.475	6.406	0.533	1.796	1.161	5.29	0.001	0.126	1.2575	8.376	3.935	47.76
4.367	62.482	3.136	30.903	0.105	0.247	1.782	19.994					0.312	0.629	5.648	113.239	2.155	12.64	2.234	8.712	1.83	20.346	0.449	5.297	0.073	0.325	1.477	6.357	0.537	1.796	1.161	5.29	0.001	0	1.257	8.326	3.935	47.885
4.368	62.482	3.138	30.928	0.109	0.198	1.784	20.044					0.318	0.653	5.649	113.177	2.157	12.689	2.236	8.662	1.831	20.371	0.45	5.323	0.078	0.35	1.478	6.531	0.542	1.946	1.162	5.339	0.001	0.176	1.258	8.301	3.937	47.76
4.37	62.408	3.139	31.027	0.113	0.172	1.785	19.994					0.325	0.653	5.65	113.201	2.158	12.689	2.237	8.637	1.832	20.396	0.449	5.174	0.083	0.25	1.479	6.382	0.547	1.896	1.162	5.339	0	0.1	1.2595	8.363	3.937	47.835
4.371	62.433	3.14	31.003	0.116	0.296	1.787	20.07					0.33	0.905	5.651	113.314	2.16	12.566	2.238	8.737	1.833	20.47	0.45	5.223	0.088	0.475	1.482	6.606	0.551	1.971	1.163	5.414	0.001	0.176	1.2595	8.276	3.938	47.835
4.373	62.531	3.141	31.226	0.121	0.37	1.788	20.095					0.336	0.653	5.653	113.326	2.16	12.738	2.24	8.737	1.834	20.52	0.45	5.198	0.094	0.4	1.483	6.506	0.556	1.921	1.162	5.389	0	0.05	1.2595	8.3635	3.941	47.835
4.373	62.506	3.143	31.152	0.126	0.296	1.789	20.17					0.343	0.679	5.654	113.351	2.162	12.788	2.241	8.687	1.836	20.496	0.449	5.297	0.098	0.325	1.485	6.63	0.561	1.971	1.162	5.29	0	0.126	1.26	8.338	3.942	47.885
4.374	62.58	3.144	31.226	0.131	0.271	1.79	20.145					0.347	0.78	5.656	113.388	2.163	12.713	2.241	8.662	1.836	20.546	0.45	5.297	0.103	0.325	1.485	6.606	0.565	2.071	1.162	5.29	0	0.1	1.262	8.326	3.943	47.835
4.376	62.531	3.145	31.102	0.134	0.296	1.792	20.12					0.353	0.78	5.657	113.413	2.164	12.615	2.243	8.787	1.838	20.47	0.449	5.174	0.109	0.375	1.487	6.606	0.569	1.996	1.162	5.315	0.001	0.026	1.2615	8.301	3.945	48.035
4.377	62.606	3.146	31.102	0.139	0.321	1.793	20.195					0.359	0.905	5.658	113.487	2.166	12.788	2.244	8.687	1.839	20.446	0.449	5.297	0.114	0.475	1.488	6.656	0.573	2.046	1.161	5.141	0	0	1.2615	8.351	3.945	48.035
4.378	62.63	3.147	31.176	0.145	0.518	1.794	20.07					0.364	0.729	5.659	113.388	2.167	12.763	2.245	8.762	1.841	20.496	0.449	5.297	0.12	0.325	1.49	6.63	0.578	1.996	1.161	5.24	0.001	-0.05	1.264	8.351	3.946	47.91
4.38	62.728	3.149	31.325	0.15	0.296	1.795	20.27					0.369	0.88	5.661	113.512	2.168	12.788	2.247	8.737	1.842	20.596	0.45	5.223	0.125	0.575	1.491	6.755	0.582	2.121	1.161	5.191	0	0.076	1.2635	8.3635	3.949	48.035
4.381	62.606	3.15	31.275	0.154	0.296	1.797	20.295					0.375	0.955	5.662	113.525	2.169	12.812	2.248	8.787	1.843	20.596	0.448	5.198	0.131	0.5	1.493	6.606	0.587	2.146	1.161	5.24	0	0.126	1.264	8.4375	3.949	47.96
4.383	62.655	3.152	31.251	0.159	0.321	1.798	20.22					0.38	0.905	5.663	113.562	2.17	12.91	2.249	8.737	1.845	20.67	0.449	5.123	0.136	0.425	1.494	6.705	0.591	2.221	1.162	5.24	0.001	0.1	1.265	8.3635	3.95	48.01
4.383	62.704	3.153	31.251	0.163	0.321	1.799	20.27					0.386	0.854	5.664	113.612	2.172	12.812	2.251	8.762	1.845	20.645	0.448	5.223	0.142	0.475	1.495	6.705	0.596	2.32	1.162	5.365	0	0.126	1.2655	8.3885	3.952	48.01
4.384	62.777	3.154	31.226	0.167	0.37	1.8	20.32					0.391	0.88	5.666	113.6	2.173	12.91	2.252	8.712	1.847	20.695	0.449	5.198	0.147	0.425	1.496	6.779	0.6	2.37	1.162	5.339	0.001	0.1	1.2665	8.4755	3.954	48.06
4.386	62.679	3.155	31.325	0.171	0.395	1.802	20.345					0.398	0.905	5.666	113.662	2.174	12.959	2.253	8.737	1.848	20.62	0.449	5.174	0.153	0.475	1.498	6.705	0.604	2.246	1.162	5.191	0.001	-0.05	1.2665	8.4385	3.954	48.185
4.387	62.753	3.157	31.525	0.176	0.296	1.803	20.32					0.404	0.93	5.668	113.624	2.175	12.837	2.254	8.762	1.849	20.645	0.448	5.198	0.159	0.45	1.5	6.805	0.609	2.396	1.163	5.414	0.001	0.1	1.267	8.426	3.955	48.211
4.388	62.728	3.157	31.45	0.179	0.346	1.804	20.396					0.41	1.031	5.669	113.736	2.176	12.935	2.255	8.937	1.851	20.745	0.448	5.273	0.164	0.4	1.501	6.805	0.613	2.396	1.163	5.464	0	0.126	1.2675	8.463	3.957	48.185
4.39	62.728	3.158	31.45	0.183	0.419	1.805	20.37					0.415	1.055	5.671	113.736	2.179	12.91	2.256	8.812	1.852	20.745	0.448	5.248	0.172	0.575	1.502	6.656	0.618	2.396	1.163	5.29	0.001	0.05	1.2685	8.413	3.958	48.211
4.39	62.753	3.159	31.4	0.187	0.419	1.807	20.446					0.42	1.106	5.671	113.71	2.179	12.91	2.258	8.812	1.853	20.77	0.449	5.248	0.176	0.525	1.503	6.854	0.622	2.446	1.163	5.215	0	0.076	1.2695	8.451	3.959	48.211
4.391	62.876	3.162	31.599	0.191	0.37	1.808	20.446					0.427	1.055	5.673	113.835	2.181	12.861	2.26	8.712	1.854	20.869	0.448	5.223	0.183	0.45	1.505	6.878	0.628	2.446	1.163	5.315	0.001	0.15	1.2695	8.5505	3.96	48.285
4.393	62.852	3.163	31.35	0.193	0.37	1.809	20.52					0.433	1.055	5.674	113.809	2.182	12.837	2.261	8.812	1.855	20.895	0.449	5.273	0.188	0.575	1.506	6.829	0.631	2.495	1.162	5.264	0	0.026	1.2695	8.5255	3.961	48.161
4.394	62.925	3.164	31.45	0.198	0.395	1.811	20.596					0.439	1.031	5.676	113.772	2.183	12.984	2.262	8.712	1.856	20.895	0.449	5.174	0.195	0.475	1.507	6.928	0.637	2.446	1.164	5.365	0.001	0.05	1.2715	8.5505	3.963	48.261
4.395	63.024	3.165	31.574	0.202	0.395	1.812	20.47					0.445	1.106	5.677	113.785	2.184	13.008	2.263	8.787	1.858	20.919	0.449	5.323	0.2	0.475	1.509	6.904	0.641	2.545	1.163	5.264	0	0.076	1.2715	8.6005	3.964	48.185
4.396	63.098	3.166	31.648	0.205	0.395	1.813	20.47					0.45	1.131	5.678	113.922	2.186	13.107	2.264	8.812	1.859	20.945	0.449	5.273	0.206	0.55	1.511	6.878	0.644	2.695	1.163	5.29	0	0.05	1.272	8.688	3.965	48.411
4.397	63	3.167	31.723	0.209	0.543	1.814	20.546					0.455	1.282	5.679	113.861	2.187	13.107	2.266	8.762	1.86	20.869	0.449	5.174	0.214	0.5	1.512	7.003	0.648	2.62	1.165	5.389	0	0.176	1.274	8.7005	3.967	48.435
4.399	62.974	3.169	31.674	0.213	0.395	1.816	20.496					0.461	1.256	5.681	113.934	2.188	13.181	2.267	8.812	1.861	20.945	0.449	5.248	0.218	0.5	1.513	7.027	0.654	2.645	1.163	5.264	0	0.1	1.2755	8.8	3.968	48.385
4.4	63.049	3.17	31.674	0.216	0.469	1.817	20.62					0.467	1.256	5.682	113.972	2.189	13.083	2.268	8.762	1.862	21.094	0.449	5.273	0.225	0.575	1.515	7.027	0.658	2.695	1.164	5.315	0.001	0.076	1.276	8.7625	3.969	48.261
4.402	63.049	3.171	31.674	0.219	0.419	1.817	20.67					0.473	1.332	5.683	113.873	2.19	13.181	2.27	8.762	1.864	21.069	0.449	5.174	0.23	0.575	1.515	7.027	0.662	2.695	1.163	5.215	0	0.15	1.277	8.825	3.971	48.435
4.403	63.024	3.172	31.773	0.222	0.518	1.82	20.57					0.478	1.307	5.684	114.034	2.192	13.033	2.271	8.887	1.865	21.094	0.449	5.198	0.236	0.65	1.517	7.053	0.666	2.695	1.164	5.264	0	0.176	1.2785	8.812	3.971	48.461
4.404	63.073	3.173	31.624	0.224	0.419	1.82	20.72					0.484	1.256	5.685	114.009	2.193	13.132	2.272	8.812	1.867	21.044	0.45	5.223	0.243	0.575	1.518	7.077	0.67	2.845	1.164	5.315	0	0.076	1.28	8.8995	3.973	48.535
4.406	63.098	3.175	31.648	0.228	0.494	1.822	20.72					0.49	1.383	5.687	114.034	2.194	13.132	2.273	8.812	1.868	21.118	0.449	5.174	0.25	0.675	1.519	7.102	0.674	2.795	1.163	5.215	0	0.126	1.281	8.863	3.974	48.585
4.406	63.197	3.176	31.897	0.231	0.419	1.823	20.646					0.495	1.407	5.688	114.034	2.196	13.279	2.273	8.911	1.869	21.069	0.45	5.273	0.257	0.65	1.522	7.152	0.678	2.795	1.163	5.24	0	0.126	1.282	8.862	3.975	48.686
4.407	63.27	3.177	31.847	0.234	0.469	1.825	20.77					0.499	1.357	5.689	114.133	2.197	13.255	2.275	8.837	1.87	20.994	0.449	5.223	0.261	0.625	1.523	7.003	0.683	2.994	1.163	5.339	0	0.126	1.284	8.9125	3.977	48.485
4.409	63.27	3.179	31.872	0.235	0.346	1.826	20.67					0.505	1.357	5.69	114.084	2.198	13.354	2.277	8.887	1.871	21.118	0.449	5.248	0.268	0.675	1.524	7.152	0.687	2.994	1.164	5.24	0	0.05	1.2855	8.8745	3.978	48.636
4.411	63.319	3.18	31.723	0.239	0.445	1.826	20.72					0.512	1.383	5.692	114.109	2.199	13.205	2.278	8.961	1.873	21.144	0.449	5.174	0.275	0.675	1.525	7.003	0.691	2.919	1.163	5.29	0.004	-0.05	1.286	8.9125	3.979	48.636
4.412	63.295	3.18	31.922	0.241	0.617	1.828	20.796					0.517	1.457	5.693	114.183	2.2	13.205	2.279	8.837	1.874	21.144	0.45	5.323	0.281	0.675	1.526	7.202	0.695	2.944	1.164	5.264	0.008	0.076	1.2865	8.9625	3.981	48.711
4.412	63.27	3.183	31.823	0.246	0.543	1.829	20.871					0.522	1.558	5.694	114.245	2.202	13.255	2.281	8.861	1.875	21.169	0.449	5.273	0.287	0.675	1.528	7.152	0.699	2.994	1.163	5.29	0.016	0.1	1.289	9	3.982	48.711
4.415	63.393	3.183	31.946	0.249	0.445	1.831	20.77					0.528	1.483	5.695	114.221	2.203	13.255	2.282	9.011	1.877	21.118	0.449	5.248	0.293	0.725	1.53	7.276	0.703	3.094	1.163	5.339	0.022	0.076	1.2895	9.0495	3.982	48.636
4.416	63.319	3.185	31.946	0.252	0.518	1.832	20.821					0.535	1.508	5.697	114.245	2.204	13.354	2.283	8.961	1.877	21.194	0.45	5.248	0.3	0.6	1.53	7.251	0.707	2.969	1.163	5.264	0.031	0.1	1.291	8.962	3.984	48.811
4.417	63.393	3.185	31.972	0.256	0.518	1.833	20.871					0.541	1.558	5.698	114.307	2.205	13.304	2.284	8.987	1.879	21.343	0.45	5.297	0.305	0.7	1.532	7.176	0.71	3.094	1.163	5.315	0.038	0.026	1.2925	9.137	3.986	48.736
4.418	63.368	3.187	32.071	0.259	0.518	1.834	20.871					0.546	1.457	5.699	114.295	2.207	13.378	2.286	8.911	1.88	21.244	0.449	5.148	0.311	0.675	1.533	7.251	0.715	3.168	1.163	5.24	0.046	0.126	1.293	9.05	3.986	48.811
4.42	63.541	3.188	32.121	0.261	0.445	1.835	20.921					0.553	1.684	5.701	114.345	2.208	13.378	2.286	9.011	1.882	21.269	0.45	5.198	0.317	0.675	1.535	7.251	0.719	3.168	1.163	5.264	0.055	0.1	1.2945	9.1245	3.987	48.861
4.421	63.541	3.19	32.021	0.266	0.469	1.836	20.846					0.559	1.558	5.702	114.32	2.209	13.476	2.288	9.037	1.882	21.293	0.451	5.397	0.323	0.8	1.535	7.375	0.723	3.219	1.164	5.315	0.062	0.1	1.296	9.1125	3.988	48.936
4.422	63.541	3.19	32.071	0.27	0.543	1.838	20.971					0.564	1.709	5.703	114.37	2.21	13.452	2.289	8.961	1.884	21.319	0.452	5.422	0.329	0.75	1.537	7.425	0.727	3.294	1.164	5.389	0.07	0.2	1.2965	9.1745	3.99	48.886
4.423	63.615	3.192	32.095	0.273	0.593	1.839	20.921					0.57	1.734	5.704	114.332	2.212	13.452	2.29	9.037	1.885	21.493	0.452	5.422	0.335	0.775	1.539	7.351	0.731	3.294	1.163	5.339	0.079	0.126	1.299	9.162	3.991	49.036
4.425	63.492	3.193	32.071	0.276	0.518	1.84	20.971					0.576	1.734	5.705	114.394	2.212	13.525	2.292	8.887	1.886	21.443	0.453	5.447	0.342	0.75	1.54	7.351	0.735	3.369	1.164	5.29	0.085	0.226	1.3005	9.1495	3.992	49.036
4.426	63.516	3.194	32.17	0.281	0.518	1.841	21.071					0.582	1.809	5.706	114.406	2.214	13.599	2.293	8.987	1.887	21.518	0.455	5.422	0.347	0.7	1.542	7.4	0.739	3.319	1.163	5.215	0.093	0.1	1.301	9.149	3.994	49.011
4.427	63.59	3.196	32.244	0.284	0.593	1.843	21.096					0.588	1.809	5.708	114.457	2.215	13.501	2.293	8.987	1.889	21.468	0.455	5.422	0.352	0.8	1.543	7.301	0.743	3.493	1.164	5.264	0.1	0.2	1.3015	9.224	3.995	48.911
4.429	63.689	3.197	32.244	0.289	0.568	1.845	21.096					0.594	1.835	5.71	114.481	2.217	13.525	2.295	9.087	1.89	21.443	0.456	5.546	0.359	0.75	1.545	7.5	0.747	3.443	1.164	5.315	0.106	0.226	1.303	9.2245	3.996	48.961
4.429	63.615	3.198	32.145	0.293	0.593	1.845	21.096					0.6	1.86	5.71	114.556	2.218	13.525	2.296	9.111	1.891	21.468	0.457	5.546	0.365	0.825	1.546	7.45	0.751	3.493	1.164	5.24	0.113	0.126	1.3045	9.1745	3.998	49.061
4.431	63.615	3.2	32.244	0.297	0.593	1.847	21.221					0.605	1.986	5.712	114.531	2.219	13.649	2.298	9.061	1.893	21.543	0.459	5.621	0.372	0.8	1.547	7.474	0.755	3.493	1.164	5.29	0.119	0.1	1.306	9.274	3.998	49.086
4.432	63.787	3.2	32.319	0.302	0.617	1.848	21.196					0.611	1.935	5.713	114.543	2.22	13.599	2.299	9.161	1.894	21.518	0.46	5.447	0.377	0.725	1.549	7.573	0.759	3.519	1.163	5.29	0.126	0.2	1.307	9.287	4	49.086
4.433	63.64	3.203	32.244	0.306	0.617	1.85	21.271					0.617	1.961	5.714	114.556	2.222	13.55	2.3	9.111	1.895	21.568	0.461	5.596	0.384	0.775	1.55	7.524	0.763	3.593	1.164	5.29	0.132	0.276	1.309	9.274	4.001	49.212
4.435	63.738	3.203	32.419	0.31	0.766	1.851	21.196					0.624	1.961	5.715	114.63	2.223	13.599	2.301	9.236	1.896	21.568	0.463	5.571	0.39	0.825	1.551	7.474	0.768	3.619	1.164	5.339	0.139	0.176	1.3105	9.336	4.003	49.262
4.436	63.837	3.205	32.518	0.316	0.717	1.852	21.271					0.63	1.935	5.716	114.68	2.224	13.722	2.302	9.011	1.898	21.568	0.464	5.596	0.397	0.825	1.552	7.45	0.772	3.718	1.164	5.215	0.144	0.226	1.311	9.362	4.004	49.162
4.437	63.812	3.207	32.393	0.32	0.692	1.852	21.246					0.636	2.112	5.718	114.668	2.225	13.771	2.304	9.061	1.899	21.668	0.465	5.546	0.402	0.825	1.553	7.623	0.776	3.768	1.165	5.315	0.149	0.176	1.312	9.324	4.005	49.136
4.438	63.812	3.207	32.443	0.325	0.617	1.854	21.271					0.642	2.062	5.718	114.692	2.227	13.623	2.305	9.186	1.9	21.642	0.466	5.721	0.408	0.849	1.555	7.623	0.78	3.768	1.166	5.264	0.155	0.15	1.314	9.374	4.007	49.186
4.44	63.812	3.209	32.443	0.33	0.692	1.856	21.221					0.648	2.212	5.72	114.718	2.227	13.722	2.306	9.037	1.9	21.618	0.467	5.695	0.415	0.899	1.556	7.648	0.785	3.793	1.166	5.365	0.16	0.15	1.3145	9.411	4.008	49.312
4.441	63.837	3.209	32.443	0.335	0.741	1.856	21.296					0.654	2.162	5.721	114.743	2.228	13.845	2.308	9.186	1.903	21.593	0.469	5.671	0.42	0.949	1.558	7.673	0.789	3.842	1.165	5.29	0.165	0.25	1.3165	9.387	4.009	49.162
4.442	63.984	3.211	32.369	0.341	0.666	1.858	21.321					0.66	2.212	5.723	114.829	2.23	13.747	2.308	9.311	1.904	21.692	0.469	5.671	0.427	0.999	1.559	7.673	0.794	3.892	1.165	5.339	0.17	0.2	1.3175	9.461	4.01	49.386
4.444	63.91	3.212	32.493	0.347	0.741	1.86	21.321					0.666	2.313	5.724	114.767	2.231	13.771	2.31	9.111	1.905	21.742	0.47	5.721	0.433	0.925	1.56	7.623	0.799	3.968	1.165	5.191	0.174	0.15	1.3185	9.386	4.012	49.312
4.445	63.959	3.213	32.518	0.351	0.717	1.86	21.496					0.672	2.413	5.725	114.742	2.232	13.82	2.312	9.161	1.906	21.742	0.471	5.621	0.437	0.875	1.561	7.673	0.803	4.042	1.166	5.365	0.178	0.2	1.32	9.536	4.013	49.362
4.447	64.009	3.215	32.542	0.357	0.766	1.861	21.421					0.678	2.287	5.726	114.791	2.234	13.944	2.313	9.186	1.908	21.718	0.473	5.795	0.445	0.875	1.563	7.748	0.807	4.092	1.167	5.24	0.182	0.126	1.321	9.474	4.013	49.436
4.447	63.837	3.216	32.592	0.363	0.766	1.863	21.471					0.684	2.263	5.728	114.93	2.235	13.796	2.314	9.186	1.909	21.718	0.474	5.671	0.45	0.975	1.564	7.599	0.81	4.117	1.166	5.29	0.188	0.226	1.323	9.474	4.015	49.336
4.448	63.959	3.217	32.642	0.369	0.84	1.863	21.471					0.69	2.363	5.729	114.903	2.236	13.747	2.315	9.211	1.911	21.718	0.475	5.82	0.457	1.075	1.565	7.722	0.815	4.117	1.167	5.315	0.192	0.126	1.324	9.5115	4.016	49.462
4.449	64.083	3.219	32.791	0.377	0.84	1.865	21.396					0.697	2.363	5.731	115.028	2.237	13.845	2.317	9.161	1.911	21.917	0.477	5.745	0.463	0.975	1.567	7.722	0.819	4.018	1.166	5.315	0.196	0.226	1.3255	9.5115	4.017	49.412
4.451	64.107	3.219	32.741	0.385	0.766	1.866	21.471					0.702	2.438	5.731	114.941	2.239	13.944	2.317	9.161	1.912	21.892	0.479	5.795	0.47	0.949	1.567	7.822	0.823	4.267	1.166	5.315	0.201	0.226	1.326	9.5485	4.019	49.486
4.452	64.083	3.22	32.667	0.393	0.741	1.867	21.547					0.708	2.488	5.732	114.979	2.24	13.894	2.318	9.236	1.913	21.967	0.48	5.844	0.476	0.999	1.569	7.921	0.827	4.217	1.167	5.365	0.206	0.25	1.3275	9.5365	4.02	49.486
4.453	64.156	3.222	32.691	0.4	0.79	1.869	21.571					0.713	2.464	5.734	114.966	2.241	13.944	2.32	9.261	1.915	21.942	0.48	5.795	0.483	1.099	1.571	7.847	0.832	4.317	1.167	5.339	0.21	0.15	1.3285	9.561	4.021	49.612
4.455	64.058	3.223	32.766	0.409	0.84	1.87	21.621					0.719	2.488	5.736	115.103	2.242	14.042	2.32	9.261	1.917	21.892	0.482	5.844	0.489	1.075	1.572	7.897	0.836	4.341	1.167	5.264	0.214	0.3	1.3305	9.5485	4.023	49.612
4.456	64.156	3.224	32.866	0.417	0.914	1.871	21.496					0.725	2.564	5.736	115.066	2.243	13.993	2.322	9.236	1.917	21.942	0.482	5.745	0.495	1.125	1.573	7.748	0.841	4.341	1.167	5.264	0.219	0.226	1.3315	9.611	4.024	49.586
4.457	64.255	3.226	32.766	0.426	1.037	1.873	21.647					0.731	2.539	5.737	115.141	2.245	14.017	2.324	9.361	1.919	21.967	0.484	5.82	0.502	1.099	1.575	7.871	0.845	4.367	1.167	5.339	0.223	0.176	1.3325	9.5735	4.025	49.612
4.459	64.255	3.227	32.841	0.435	1.063	1.874	21.597					0.737	2.689	5.739	115.202	2.246	13.918	2.325	9.286	1.919	22.091	0.485	5.92	0.508	1.075	1.576	7.897	0.848	4.517	1.166	5.165	0.228	0.25	1.3345	9.5485	4.025	49.787
4.459	64.156	3.228	32.691	0.444	0.939	1.874	21.697					0.743	2.74	5.74	115.128	2.247	14.066	2.326	9.286	1.921	22.017	0.486	5.92	0.516	1.199	1.577	7.897	0.852	4.517	1.167	5.264	0.233	0.25	1.335	9.6485	4.027	49.762
4.461	64.231	3.229	32.866	0.454	0.84	1.876	21.721					0.748	2.74	5.741	115.139	2.249	14.042	2.327	9.286	1.922	22.017	0.488	5.969	0.521	1.149	1.579	7.971	0.856	4.492	1.166	5.264	0.237	0.226	1.3365	9.5735	4.029	49.762
4.462	64.255	3.231	32.915	0.464	0.964	1.877	21.721					0.754	2.689	5.743	115.141	2.25	14.066	2.329	9.261	1.924	22.091	0.489	5.969	0.528	1.175	1.58	8.046	0.86	4.517	1.167	5.339	0.241	0.2	1.338	9.674	4.03	49.737
4.463	64.231	3.232	32.965	0.473	1.112	1.878	21.671					0.76	2.715	5.744	115.252	2.251	14.115	2.33	9.236	1.925	22.067	0.49	5.944	0.535	1.175	1.581	8.046	0.863	4.492	1.166	5.191	0.246	0.276	1.339	9.711	4.031	49.737
4.464	64.304	3.233	33.015	0.484	1.063	1.88	21.747					0.765	2.74	5.745	115.263	2.252	14.213	2.33	9.336	1.926	22.241	0.491	6.019	0.54	1.275	1.583	7.996	0.867	4.592	1.167	5.215	0.25	0.176	1.34	9.6985	4.032	49.787
4.466	64.378	3.235	32.99	0.495	1.087	1.881	21.721					0.769	2.79	5.746	115.289	2.253	14.189	2.332	9.386	1.927	22.191	0.493	6.019	0.547	1.225	1.583	8.021	0.87	4.716	1.167	5.29	0.256	0.326	1.3415	9.7365	4.033	49.837
4.467	64.402	3.236	33.064	0.505	1.161	1.882	21.821					0.774	2.765	5.747	115.227	2.255	14.189	2.334	9.286	1.928	22.216	0.494	6.118	0.553	1.025	1.586	8.046	0.873	4.642	1.166	5.315	0.26	0.176	1.343	9.736	4.035	49.887
4.469	64.402	3.237	32.99	0.514	1.087	1.884	21.821					0.779	2.866	5.748	115.289	2.256	14.14	2.334	9.336	1.929	22.141	0.495	6.069	0.56	1.275	1.586	8.021	0.875	4.742	1.166	5.29	0.265	0.376	1.3435	9.6985	4.036	49.787
4.469	64.28	3.238	33.064	0.526	1.186	1.885	21.947					0.783	2.765	5.751	115.326	2.258	14.164	2.336	9.361	1.931	22.141	0.496	5.994	0.565	1.125	1.587	8.195	0.878	4.766	1.166	5.24	0.269	0.25	1.345	9.761	4.038	49.862
4.47	64.28	3.24	33.064	0.535	1.235	1.886	21.771					0.788	2.991	5.75	115.451	2.258	14.263	2.337	9.361	1.932	22.216	0.497	6.069	0.572	1.225	1.589	8.195	0.88	4.742	1.167	5.24	0.272	0.226	1.3465	9.737	4.039	49.937
4.472	64.575	3.241	33.189	0.546	1.211	1.887	21.997					0.791	2.941	5.753	115.451	2.26	14.238	2.339	9.361	1.934	22.366	0.498	6.043	0.578	1.249	1.59	8.046	0.882	4.866	1.167	5.264	0.276	0.276	1.3475	9.836	4.04	49.962
4.473	64.477	3.242	33.164	0.558	1.235	1.889	21.947					0.794	2.89	5.753	115.451	2.261	14.189	2.339	9.336	1.935	22.266	0.5	6.143	0.584	1.249	1.591	8.121	0.885	4.916	1.167	5.29	0.28	0.3	1.3485	9.8485	4.041	49.937
4.474	64.575	3.243	33.239	0.569	1.26	1.89	21.997					0.798	2.941	5.756	115.487	2.262	14.213	2.341	9.286	1.935	22.34	0.5	6.268	0.59	1.225	1.593	8.021	0.886	4.866	1.167	5.339	0.285	0.25	1.35	9.8115	4.042	49.912
4.476	64.452	3.245	33.189	0.579	1.359	1.891	22.072					0.801	3.091	5.757	115.5	2.263	14.189	2.342	9.386	1.938	22.34	0.503	6.069	0.597	1.349	1.594	8.095	0.888	4.866	1.168	5.339	0.289	0.3	1.3515	9.8485	4.044	49.987
4.477	64.6	3.246	33.239	0.591	1.482	1.892	21.947					0.804	2.866	5.758	115.575	2.264	14.312	2.343	9.41	1.939	22.241	0.503	6.218	0.604	1.249	1.596	8.195	0.889	4.941	1.169	5.29	0.293	0.2	1.3525	9.861	4.045	50.163
4.478	64.551	3.246	33.263	0.604	1.359	1.894	21.997					0.807	3.041	5.759	115.6	2.266	14.386	2.344	9.436	1.939	22.29	0.505	6.218	0.609	1.199	1.597	8.27	0.891	4.866	1.168	5.389	0.298	0.276	1.354	9.8485	4.046	50.063
4.48	64.6	3.248	33.239	0.613	1.458	1.895	21.997					0.809	2.991	5.76	115.562	2.267	14.337	2.345	9.51	1.941	22.39	0.507	6.242	0.616	1.249	1.598	8.195	0.891	4.791	1.169	5.339	0.302	0.2	1.3555	9.8235	4.047	50.113
4.481	64.551	3.249	33.313	0.625	1.507	1.896	22.122					0.811	3.067	5.761	115.612	2.268	14.435	2.347	9.46	1.943	22.44	0.508	6.168	0.622	1.249	1.599	8.22	0.892	4.941	1.169	5.339	0.307	0.276	1.3565	9.8235	4.049	50.113
4.482	64.674	3.251	33.388	0.637	1.557	1.897	22.072					0.813	3.117	5.762	115.662	2.27	14.435	2.348	9.51	1.944	22.39	0.508	6.192	0.629	1.349	1.601	8.319	0.892	4.916	1.169	5.29	0.311	0.276	1.3575	9.861	4.05	50.288
4.483	64.748	3.252	33.288	0.648	1.656	1.898	22.072					0.814	3.067	5.764	115.712	2.271	14.41	2.349	9.56	1.945	22.615	0.51	6.242	0.636	1.299	1.602	8.319	0.892	4.916	1.169	5.264	0.316	0.3	1.3585	9.886	4.051	50.188
4.484	64.748	3.253	33.313	0.659	1.754	1.9	22.072					0.815	3.091	5.765	115.737	2.272	14.337	2.351	9.46	1.946	22.39	0.511	6.192	0.643	1.375	1.603	8.443	0.892	4.816	1.169	5.24	0.32	0.226	1.36	9.836	4.053	50.188
4.486	64.847	3.254	33.412	0.671	1.68	1.902	22.122					0.816	3.067	5.766	115.761	2.273	14.459	2.352	9.46	1.947	22.491	0.512	6.367	0.651	1.249	1.604	8.294	0.893	4.791	1.169	5.215	0.325	0.25	1.3615	9.861	4.053	50.288
4.487	64.847	3.256	33.511	0.683	1.729	1.902	22.222					0.818	3.142	5.767	115.787	2.275	14.533	2.353	9.536	1.949	22.565	0.514	6.367	0.655	1.375	1.606	8.344	0.892	4.766	1.169	5.24	0.33	0.276	1.3625	9.9485	4.055	50.263
4.487	64.723	3.257	33.462	0.695	1.63	1.904	22.197					0.818	3.142	5.769	115.836	2.275	14.558	2.355	9.56	1.949	22.615	0.515	6.367	0.661	1.449	1.608	8.319	0.892	4.816	1.17	5.315	0.334	0.326	1.3645	9.936	4.056	50.263
4.49	64.994	3.257	33.437	0.706	1.656	1.905	22.172					0.838	3.192	5.77	115.823	2.277	14.657	2.356	9.46	1.951	22.515	0.517	6.342	0.668	1.449	1.609	8.369	0.892	4.816	1.169	5.315	0.338	0.276	1.365	9.9735	4.057	50.338
4.49	64.896	3.259	33.437	0.718	1.853	1.906	22.247					0.84	3.192	5.771	115.775	2.278	14.583	2.357	9.486	1.952	22.615	0.518	6.441	0.674	1.375	1.61	8.468	0.892	4.716	1.169	5.24	0.343	0.25	1.367	10.061	4.059	50.363
4.492	64.871	3.26	33.561	0.73	1.853	1.907	22.272					0.841	3.292	5.773	115.835	2.279	14.608	2.358	9.436	1.953	22.515	0.518	6.342	0.68	1.325	1.61	8.393	0.889	4.566	1.169	5.264	0.347	0.3	1.3675	9.9235	4.06	50.313
4.493	64.969	3.262	33.537	0.741	1.877	1.908	22.323					0.843	3.192	5.773	115.811	2.281	14.608	2.36	9.56	1.954	22.64	0.521	6.466	0.687	1.349	1.613	8.468	0.888	4.692	1.17	5.264	0.351	0.35	1.369	9.9735	4.061	50.413
4.494	64.945	3.263	33.636	0.752	1.927	1.909	22.397					0.844	3.117	5.775	115.948	2.282	14.681	2.36	9.46	1.956	22.565	0.522	6.417	0.696	1.425	1.613	8.492	0.887	4.542	1.169	5.165	0.355	0.25	1.37	10.098	4.062	50.363
4.496	65.044	3.264	33.636	0.764	2.075	1.911	22.323					0.846	3.318	5.776	115.947	2.284	14.608	2.361	9.586	1.957	22.715	0.523	6.516	0.7	1.449	1.615	8.419	0.886	4.442	1.169	5.315	0.359	0.25	1.372	10.0485	4.064	50.539
4.497	64.969	3.265	33.785	0.777	2.001	1.912	22.323					0.847	3.268	5.777	115.96	2.285	14.755	2.362	9.586	1.958	22.814	0.524	6.516	0.707	1.525	1.616	8.443	0.884	4.341	1.169	5.264	0.364	0.376	1.373	10.0855	4.064	50.438
4.499	65.044	3.266	33.636	0.788	2.223	1.913	22.473					0.848	3.268	5.78	115.96	2.286	14.681	2.364	9.686	1.959	22.74	0.525	6.417	0.713	1.499	1.617	8.691	0.883	4.317	1.169	5.191	0.368	0.3	1.374	10.1105	4.066	50.438
4.499	65.068	3.267	33.785	0.8	2.174	1.915	22.473					0.85	3.242	5.78	116.085	2.287	14.804	2.365	9.636	1.96	22.74	0.526	6.69	0.719	1.399	1.618	8.542	0.881	4.142	1.169	5.29	0.372	0.35	1.3755	10.1235	4.067	50.438
4.501	65.068	3.27	33.785	0.812	2.15	1.916	22.447					0.852	3.292	5.782	115.996	2.288	14.608	2.367	9.636	1.962	22.89	0.527	6.566	0.726	1.475	1.62	8.542	0.878	4.117	1.169	5.315	0.376	0.326	1.3765	10.1605	4.069	50.488
4.501	65.142	3.271	33.835	0.823	2.124	1.917	22.473					0.853	3.393	5.782	116.109	2.289	14.854	2.368	9.636	1.963	22.74	0.529	6.466	0.732	1.525	1.621	8.592	0.876	4.092	1.17	5.389	0.381	0.35	1.3785	10.198	4.07	50.513
4.502	65.166	3.271	33.809	0.836	2.298	1.918	22.497					0.855	3.268	5.783	116.046	2.291	14.804	2.37	9.611	1.964	22.814	0.53	6.541	0.739	1.499	1.623	8.592	0.874	4.018	1.17	5.315	0.384	0.4	1.379	10.1605	4.071	50.613
4.504	65.093	3.272	33.884	0.848	2.298	1.919	22.473					0.855	3.242	5.786	116.071	2.292	14.878	2.37	9.636	1.966	22.964	0.532	6.59	0.744	1.449	1.623	8.716	0.871	4.092	1.169	5.215	0.389	0.35	1.38	10.198	4.073	50.713
4.505	65.191	3.274	33.76	0.86	2.47	1.921	22.497					0.857	3.343	5.786	116.171	2.293	14.779	2.371	9.661	1.967	22.814	0.533	6.665	0.751	1.525	1.625	8.567	0.867	4.018	1.17	5.315	0.394	0.45	1.381	10.236	4.073	50.613
4.507	65.142	3.275	33.958	0.872	2.47	1.921	22.623					0.859	3.318	5.788	116.109	2.294	14.927	2.373	9.686	1.968	22.989	0.534	6.566	0.757	1.549	1.626	8.567	0.866	3.842	1.168	5.264	0.398	0.35	1.383	10.136	4.075	50.689
4.508	65.265	3.276	33.909	0.884	2.569	1.924	22.497					0.86	3.343	5.789	116.159	2.295	14.976	2.374	9.785	1.969	22.964	0.535	6.59	0.762	1.549	1.628	8.592	0.862	3.842	1.168	5.315	0.403	0.3	1.3845	10.1605	4.076	50.739
4.509	65.265	3.278	34.008	0.897	2.545	1.924	22.573					0.861	3.393	5.79	116.27	2.297	15.025	2.376	9.711	1.97	23.014	0.536	6.715	0.769	1.549	1.628	8.641	0.859	3.768	1.167	5.29	0.408	0.376	1.3855	10.173	4.078	50.689
4.51	65.241	3.279	34.008	0.907	2.618	1.926	22.647					0.862	3.368	5.791	116.183	2.298	14.976	2.377	9.686	1.972	23.039	0.537	6.739	0.775	1.575	1.63	8.79	0.856	3.793	1.167	5.315	0.412	0.426	1.3865	10.2725	4.078	50.689
4.511	65.339	3.28	33.984	0.919	2.742	1.927	22.673					0.864	3.443	5.792	116.257	2.299	14.927	2.378	9.661	1.973	23.039	0.539	6.715	0.782	1.525	1.63	8.766	0.853	3.643	1.168	5.264	0.417	0.501	1.3875	10.248	4.08	50.813
4.513	65.339	3.283	34.033	0.932	2.644	1.928	22.647					0.865	3.443	5.793	116.345	2.3	14.976	2.38	9.686	1.975	23.139	0.54	6.665	0.787	1.499	1.633	8.716	0.85	3.619	1.169	5.339	0.421	0.426	1.389	10.186	4.081	50.689
4.514	65.388	3.282	33.958	0.942	2.792	1.929	22.747					0.867	3.368	5.795	116.332	2.302	14.927	2.381	9.586	1.976	23.163	0.541	6.864	0.793	1.499	1.633	8.766	0.847	3.569	1.169	5.315	0.425	0.426	1.39	10.298	4.082	50.889
4.515	65.388	3.284	33.934	0.953	2.865	1.93	22.673					0.868	3.393	5.797	116.333	2.303	15.025	2.382	9.661	1.977	23.113	0.543	6.839	0.8	1.625	1.635	8.816	0.843	3.569	1.169	5.264	0.43	0.4	1.392	10.31	4.084	50.789
4.517	65.412	3.285	34.033	0.966	2.891	1.932	22.873					0.869	3.519	5.797	116.332	2.304	15.025	2.383	9.661	1.978	23.014	0.544	6.69	0.805	1.699	1.637	8.741	0.84	3.619	1.17	5.29	0.434	0.35	1.3925	10.3355	4.084	50.839
4.518	65.412	3.286	34.058	0.978	2.816	1.933	22.723					0.871	3.393	5.799	116.457	2.305	15.05	2.385	9.711	1.98	23.139	0.545	6.839	0.811	1.724	1.638	8.89	0.837	3.344	1.17	5.339	0.438	0.501	1.3945	10.3105	4.086	50.813
4.519	65.438	3.288	34.008	0.989	2.915	1.934	22.797					0.872	3.493	5.799	116.482	2.307	15.001	2.386	9.811	1.981	23.163	0.546	6.864	0.817	1.525	1.639	8.915	0.833	3.419	1.17	5.24	0.442	0.426	1.3955	10.398	4.088	50.913
4.521	65.511	3.288	34.058	0.999	3.063	1.935	22.747					0.874	3.469	5.801	116.556	2.308	15.05	2.386	9.711	1.982	23.288	0.547	6.815	0.825	1.799	1.641	8.816	0.83	3.369	1.17	5.315	0.446	0.501	1.396	10.3225	4.089	50.963
4.522	65.388	3.29	34.182	1.011	3.112	1.937	22.873					0.874	3.493	5.802	116.469	2.309	15.123	2.389	9.735	1.983	23.288	0.549	6.938	0.83	1.599	1.642	8.741	0.826	3.369	1.171	5.264	0.451	0.601	1.398	10.373	4.09	51.039
4.523	65.412	3.292	34.133	1.022	3.138	1.938	22.873					0.876	3.493	5.804	116.481	2.31	15.074	2.389	9.661	1.984	23.263	0.55	6.839	0.836	1.699	1.643	8.766	0.823	3.269	1.171	5.215	0.454	0.476	1.399	10.348	4.091	51.114
4.524	65.511	3.293	34.307	1.033	3.335	1.939	22.873					0.877	3.569	5.805	116.506	2.312	15.149	2.391	9.661	1.985	23.288	0.551	6.889	0.841	1.649	1.644	8.865	0.82	3.219	1.171	5.165	0.458	0.551	1.4005	10.398	4.092	51.164
4.526	65.56	3.294	34.208	1.044	3.335	1.941	23.047					0.879	3.544	5.806	116.569	2.313	15.05	2.392	9.761	1.986	23.338	0.552	7.063	0.848	1.649	1.646	8.915	0.816	3.144	1.171	5.215	0.462	0.551	1.4015	10.4355	4.093	51.139
4.526	65.536	3.295	34.307	1.057	3.261	1.942	22.873					0.88	3.544	5.808	116.606	2.314	15.198	2.393	9.811	1.988	23.139	0.554	6.938	0.853	1.749	1.647	8.939	0.812	3.119	1.17	5.215	0.466	0.501	1.4025	10.385	4.095	51.189
4.528	65.585	3.296	34.257	1.066	3.509	1.943	22.947					0.881	3.569	5.809	116.594	2.315	15.247	2.394	9.835	1.989	23.363	0.555	7.013	0.859	1.824	1.648	8.915	0.809	3.094	1.171	5.414	0.471	0.551	1.404	10.398	4.096	51.214
4.529	65.585	3.298	34.257	1.078	3.434	1.944	22.947					0.883	3.519	5.81	116.618	2.317	15.247	2.395	9.711	1.991	23.239	0.556	6.964	0.867	1.774	1.649	9.014	0.806	3.119	1.171	5.191	0.475	0.4	1.406	10.398	4.097	51.239
4.53	65.708	3.299	34.307	1.09	3.632	1.946	23.097					0.884	3.469	5.811	116.743	2.318	15.123	2.396	9.761	1.992	23.388	0.558	7.113	0.871	1.824	1.651	8.989	0.803	2.994	1.171	5.264	0.479	0.501	1.407	10.5225	4.098	51.189
4.531	65.659	3.3	34.357	1.101	3.632	1.946	23.023					0.886	3.644	5.812	116.718	2.319	15.198	2.398	9.811	1.993	23.438	0.559	6.964	0.878	1.675	1.652	8.965	0.799	2.994	1.171	5.315	0.483	0.576	1.408	10.547	4.1	51.289
4.534	65.733	3.301	34.307	1.112	3.681	1.948	22.997					0.887	3.519	5.814	116.68	2.321	15.247	2.399	9.885	1.994	23.462	0.56	7.187	0.884	1.799	1.653	9.088	0.796	3.019	1.171	5.24	0.487	0.476	1.409	10.5355	4.101	51.214
4.534	65.708	3.302	34.506	1.123	3.78	1.949	23.073					0.887	3.67	5.815	116.706	2.321	15.271	2.4	9.985	1.996	23.488	0.562	7.187	0.89	1.874	1.654	9.014	0.792	2.845	1.172	5.439	0.491	0.551	1.4105	10.5105	4.102	51.214
4.536	65.856	3.304	34.48	1.134	3.756	1.951	23.123					0.889	3.67	5.817	116.742	2.323	15.271	2.402	9.911	1.997	23.637	0.563	7.063	0.895	1.824	1.655	9.163	0.788	2.895	1.171	5.365	0.496	0.651	1.4115	10.56	4.103	51.314
4.537	65.733	3.305	34.431	1.145	3.829	1.951	23.097					0.89	3.594	5.818	116.793	2.325	15.32	2.403	9.911	1.998	23.612	0.564	7.063	0.901	1.799	1.657	9.237	0.785	2.745	1.171	5.215	0.499	0.576	1.4125	10.5475	4.104	51.314
4.538	65.832	3.306	34.456	1.155	4.052	1.953	23.097					0.892	3.594	5.818	116.855	2.325	15.369	2.404	9.885	2	23.438	0.565	7.163	0.909	1.899	1.658	9.088	0.781	2.719	1.171	5.365	0.503	0.601	1.4145	10.5355	4.105	51.389
4.539	65.708	3.307	34.48	1.167	4.151	1.954	23.173					0.894	3.569	5.82	116.891	2.327	15.32	2.405	9.911	2.001	23.588	0.567	7.088	0.914	1.874	1.659	9.187	0.777	2.67	1.172	5.264	0.509	0.651	1.415	10.5725	4.107	51.464
4.54	65.93	3.31	34.53	1.177	4.102	1.955	23.198					0.894	3.644	5.821	116.904	2.328	15.32	2.406	9.911	2.002	23.562	0.568	7.187	0.92	1.924	1.66	9.138	0.775	2.695	1.173	5.29	0.513	0.551	1.417	10.5595	4.108	51.439
4.542	65.782	3.31	34.605	1.188	4.224	1.956	23.248					0.896	3.644	5.822	116.842	2.329	15.444	2.408	9.935	2.003	23.687	0.569	7.163	0.927	1.824	1.662	9.114	0.771	2.695	1.173	5.339	0.517	0.576	1.418	10.5975	4.109	51.414
4.542	65.979	3.312	34.605	1.198	4.25	1.958	23.173					0.897	3.644	5.823	116.929	2.33	15.517	2.409	9.985	2.004	23.737	0.57	7.212	0.933	1.974	1.663	9.287	0.768	2.62	1.173	5.365	0.522	0.601	1.419	10.5845	4.111	51.439
4.544	65.856	3.312	34.53	1.21	4.422	1.959	23.198					0.899	3.62	5.825	116.98	2.331	15.468	2.41	10.06	2.005	23.712	0.57	7.212	0.938	1.949	1.665	9.237	0.764	2.545	1.173	5.29	0.526	0.751	1.4205	10.6475	4.112	51.514
4.545	65.905	3.314	34.655	1.221	4.447	1.96	23.273					0.9	3.696	5.826	116.991	2.333	15.542	2.412	9.835	2.007	23.662	0.572	7.163	0.944	1.874	1.666	9.262	0.761	2.495	1.173	5.315	0.53	0.676	1.4215	10.6975	4.113	51.564
4.546	65.979	3.314	34.655	1.231	4.596	1.961	23.348					0.902	3.696	5.827	117.078	2.334	15.468	2.413	10.01	2.007	23.637	0.573	7.237	0.951	1.974	1.667	9.187	0.758	2.495	1.173	5.339	0.534	0.651	1.4225	10.7095	4.114	51.439
4.547	66.053	3.315	34.754	1.243	4.472	1.963	23.399					0.902	3.696	5.828	117.04	2.335	15.566	2.414	9.911	2.009	23.687	0.575	7.212	0.957	1.924	1.668	9.287	0.755	2.47	1.172	5.215	0.54	0.701	1.4245	10.6975	4.116	51.64
4.549	65.954	3.317	34.729	1.253	4.546	1.964	23.348					0.904	3.72	5.83	117.079	2.337	15.615	2.416	10.11	2.01	23.862	0.576	7.212	0.963	2.024	1.67	9.312	0.752	2.47	1.172	5.264	0.544	0.651	1.426	10.6975	4.117	51.64
4.55	66.053	3.319	34.729	1.263	4.843	1.965	23.298					0.905	3.72	5.831	117.041	2.338	15.64	2.417	10.06	2.011	23.712	0.577	7.336	0.968	1.949	1.67	9.336	0.749	2.37	1.173	5.414	0.549	0.676	1.427	10.7095	4.118	51.59
4.551	66.127	3.32	34.729	1.273	4.669	1.966	23.449					0.907	3.67	5.832	117.078	2.339	15.566	2.418	9.935	2.013	23.811	0.578	7.262	0.975	2.124	1.672	9.312	0.746	2.42	1.172	5.215	0.554	0.751	1.4275	10.7225	4.119	51.614
4.553	66.029	3.321	34.804	1.285	4.817	1.968	23.473					0.908	3.72	5.833	117.103	2.341	15.542	2.419	9.961	2.015	23.986	0.58	7.336	0.98	1.974	1.674	9.362	0.743	2.221	1.173	5.264	0.558	0.751	1.429	10.7595	4.12	51.74
4.554	66.078	3.322	34.853	1.294	4.991	1.969	23.423					0.909	3.644	5.835	117.165	2.342	15.664	2.42	10.06	2.015	23.862	0.582	7.286	0.986	1.924	1.675	9.362	0.741	2.221	1.173	5.339	0.563	0.676	1.431	10.7725	4.122	51.814
4.555	66.029	3.323	34.853	1.306	4.991	1.97	23.549					0.91	3.72	5.836	117.19	2.343	15.689	2.422	10.085	2.016	23.936	0.582	7.336	0.993	1.899	1.676	9.362	0.738	2.396	1.172	5.215	0.568	0.701	1.4325	10.735	4.123	51.74
4.556	66.2	3.325	34.927	1.315	5.09	1.972	23.623					0.912	3.77	5.837	117.227	2.344	15.64	2.422	10.085	2.018	23.936	0.584	7.362	0.997	2.049	1.677	9.312	0.736	2.246	1.173	5.29	0.573	0.951	1.4335	10.822	4.124	51.714
4.558	66.127	3.326	34.977	1.326	5.139	1.972	23.523					0.913	3.821	5.838	117.264	2.346	15.591	2.424	10.01	2.019	23.962	0.585	7.336	1.003	2.099	1.679	9.436	0.733	2.096	1.173	5.315	0.578	0.651	1.434	10.747	4.125	51.814
4.559	66.25	3.327	34.977	1.335	5.287	1.974	23.523					0.915	3.72	5.84	117.228	2.347	15.861	2.425	9.935	2.02	23.986	0.586	7.461	1.008	2.099	1.68	9.436	0.73	2.27	1.172	5.264	0.583	0.726	1.4355	10.822	4.126	51.764
4.56	66.176	3.329	34.903	1.345	5.287	1.975	23.623					0.916	3.897	5.841	117.327	2.348	15.788	2.427	10.11	2.022	23.887	0.588	7.461	1.014	2.074	1.681	9.362	0.728	2.146	1.173	5.339	0.589	0.826	1.4365	10.822	4.128	51.89
4.561	66.348	3.329	34.953	1.355	5.46	1.976	23.749					0.917	3.796	5.843	117.29	2.349	15.837	2.428	10.11	2.023	24.036	0.589	7.461	1.019	2.174	1.681	9.386	0.726	2.096	1.173	5.365	0.595	0.726	1.4375	10.9215	4.129	51.79
4.563	66.373	3.331	35.102	1.364	5.435	1.977	23.573					0.919	3.796	5.843	117.388	2.35	15.788	2.43	10.06	2.024	24.062	0.589	7.536	1.025	2.124	1.684	9.511	0.725	2.146	1.173	5.339	0.602	0.701	1.439	10.8465	4.13	51.99
4.564	66.348	3.332	35.076	1.372	5.657	1.979	23.623					0.919	3.921	5.844	117.401	2.352	15.738	2.43	10.135	2.025	24.062	0.591	7.386	1.031	2.049	1.685	9.56	0.724	2.096	1.174	5.264	0.608	0.776	1.4405	10.8345	4.131	51.864
4.565	66.448	3.333	35.052	1.381	5.682	1.98	23.699					0.921	3.846	5.846	117.463	2.352	15.935	2.432	10.11	2.026	24.136	0.592	7.511	1.036	2.124	1.686	9.56	0.721	2.121	1.173	5.215	0.616	0.826	1.4415	10.9465	4.133	51.89
4.566	66.422	3.335	35.151	1.388	5.633	1.981	23.673					0.922	3.871	5.847	117.4	2.354	15.935	2.433	10.085	2.028	24.186	0.594	7.536	1.041	2.2	1.687	9.56	0.72	2.096	1.173	5.191	0.622	0.826	1.4435	10.9215	4.134	51.964
4.568	66.348	3.336	35.076	1.395	5.756	1.983	23.723					0.924	3.821	5.849	117.388	2.355	15.861	2.434	10.035	2.029	24.111	0.595	7.461	1.048	2.149	1.688	9.536	0.718	2.121	1.173	5.315	0.629	0.876	1.444	10.9215	4.136	52.065
4.568	66.448	3.337	35.201	1.407	5.929	1.983	23.599					0.925	3.921	5.85	117.475	2.357	16.009	2.435	10.06	2.03	24.036	0.596	7.61	1.053	2.074	1.689	9.66	0.717	1.946	1.169	5.24	0.637	0.901	1.4455	10.922	4.137	52.015
4.57	66.497	3.338	35.151	1.408	5.904	1.985	23.649					0.926	3.871	5.852	117.475	2.357	15.837	2.437	10.16	2.032	24.285	0.597	7.536	1.058	2.074	1.69	9.586	0.716	2.021	1.172	5.365	0.645	0.951	1.447	10.959	4.138	52.065
4.571	66.497	3.34	35.201	1.415	6.003	1.986	23.849					0.928	3.921	5.852	117.463	2.359	16.059	2.437	9.961	2.033	24.111	0.599	7.56	1.064	2.149	1.693	9.66	0.715	1.921	1.174	5.24	0.653	0.977	1.4485	10.997	4.139	52.04
4.572	66.497	3.341	35.374	1.42	6.053	1.987	23.849					0.929	3.947	5.854	117.413	2.36	16.009	2.439	10.185	2.034	24.086	0.6	7.61	1.07	2.174	1.694	9.61	0.714	1.971	1.174	5.389	0.661	0.951	1.4495	11.009	4.141	52.09
4.573	66.546	3.342	35.176	1.425	6.028	1.989	23.773					0.931	3.871	5.855	117.575	2.361	16.009	2.44	10.185	2.035	24.211	0.601	7.66	1.075	2.2	1.695	9.735	0.713	1.921	1.174	5.29	0.67	0.977	1.4505	11.0465	4.142	52.115
4.574	66.422	3.344	35.35	1.43	6.127	1.99	23.873					0.931	4.047	5.856	117.624	2.362	16.033	2.442	10.185	2.037	24.236	0.602	7.685	1.081	2.124	1.696	9.759	0.712	1.921	1.174	5.264	0.677	0.977	1.452	11.0345	4.143	52.09
4.577	66.521	3.345	35.225	1.434	6.176	1.991	23.924					0.933	3.897	5.857	117.612	2.364	16.033	2.442	10.235	2.038	24.335	0.603	7.685	1.085	2.2	1.697	9.56	0.712	1.871	1.174	5.414	0.686	1.101	1.4525	10.972	4.144	52.115
4.577	66.546	3.345	35.374	1.437	6.176	1.992	24.074					0.934	3.77	5.858	117.612	2.365	16.108	2.444	10.235	2.039	24.186	0.605	7.759	1.092	2.174	1.699	9.834	0.711	1.946	1.173	5.24	0.694	0.951	1.4545	11.047	4.146	52.215
4.579	66.694	3.347	35.424	1.44	6.103	1.993	23.974					0.935	3.897	5.86	117.699	2.366	16.059	2.445	10.235	2.04	24.285	0.606	7.735	1.097	2.224	1.699	9.784	0.711	1.921	1.174	5.24	0.704	0.926	1.4555	11.0715	4.147	52.215
4.579	66.718	3.349	35.374	1.442	6.251	1.995	23.999					0.937	3.947	5.861	117.612	2.368	16.132	2.446	10.36	2.041	24.335	0.607	7.759	1.103	2.324	1.701	9.809	0.71	1.846	1.174	5.315	0.713	1.201	1.457	11.0465	4.148	52.215
4.581	66.792	3.349	35.35	1.444	6.251	1.996	24.024					0.938	3.997	5.862	117.636	2.369	16.108	2.447	10.185	2.043	24.361	0.609	7.759	1.11	2.274	1.702	9.884	0.71	1.921	1.174	5.191	0.721	1.227	1.458	11.0345	4.149	52.265
4.583	66.694	3.351	35.4	1.445	6.275	1.997	23.999					0.94	3.997	5.863	117.737	2.37	16.255	2.448	10.16	2.044	24.51	0.61	7.785	1.114	2.324	1.704	9.834	0.709	2.021	1.175	5.315	0.731	1.251	1.4595	11.1715	4.151	52.315
4.584	66.767	3.352	35.3	1.446	6.325	1.998	24.074					0.941	3.921	5.865	117.724	2.372	16.132	2.45	10.26	2.045	24.435	0.611	7.809	1.12	2.3	1.705	9.834	0.71	1.896	1.175	5.29	0.741	1.227	1.4605	11.0715	4.152	52.365
4.585	66.767	3.353	35.4	1.446	6.3	2	24.099					0.942	4.047	5.866	117.773	2.373	16.108	2.451	10.284	2.046	24.411	0.612	7.884	1.127	2.4	1.706	9.933	0.71	1.921	1.174	5.264	0.749	1.201	1.462	11.1085	4.153	52.415
4.587	66.866	3.355	35.624	1.446	6.176	2	24.149					0.943	4.022	5.868	117.786	2.374	16.255	2.452	10.26	2.048	24.51	0.614	7.785	1.133	2.374	1.707	9.908	0.71	2.046	1.173	5.315	0.759	1.277	1.463	11.1585	4.155	52.39
4.587	66.866	3.356	35.549	1.446	6.152	2.002	24.124					0.945	3.947	5.869	117.823	2.374	16.255	2.454	10.26	2.049	24.435	0.615	7.809	1.138	2.474	1.709	9.908	0.71	1.996	1.174	5.315	0.77	1.227	1.4645	11.246	4.155	52.465
4.589	67.013	3.357	35.523	1.445	6.103	2.003	24.099					0.945	3.997	5.87	117.823	2.377	16.328	2.455	10.284	2.05	24.51	0.616	7.934	1.144	2.35	1.71	9.958	0.711	2.071	1.174	5.339	0.779	1.301	1.466	11.2835	4.157	52.415
4.59	66.915	3.358	35.549			2.005	24.024					0.947	4.148	5.871	117.91	2.377	16.279	2.456	10.31	2.051	24.585	0.617	7.884	1.151	2.474	1.711	9.983	0.711	2.096	1.175	5.339	0.788	1.301	1.467	11.221	4.158	52.465
4.591	66.891	3.359	35.648			2.006	24.074					0.949	3.997	5.872	117.922	2.379	16.304	2.457	10.284	2.053	24.66	0.619	8.058	1.156	2.574	1.712	9.933	0.711	2.096	1.176	5.29	0.799	1.277	1.4685	11.2835	4.159	52.365
4.592	66.866	3.362	35.624			2.007	24.224					0.95	4.172	5.873	117.861	2.379	16.328	2.459	10.334	2.054	24.51	0.619	8.008	1.161	2.4	1.714	9.933	0.712	2.171	1.176	5.339	0.808	1.427	1.4695	11.2585	4.159	52.541
4.594	67.013	3.362	35.574			2.009	24.224					0.951	4.122	5.875	117.998	2.381	16.403	2.46	10.334	2.055	24.61	0.622	7.958	1.167	2.474	1.715	9.958	0.713	2.146	1.175	5.339	0.818	1.427	1.4705	11.2835	4.163	52.515
4.595	66.915	3.363	35.723			2.01	24.199					0.952	4.022	5.876	117.96	2.383	16.328	2.461	10.31	2.056	24.61	0.622	8.157	1.172	2.55	1.716	10.033	0.713	2.27	1.175	5.191	0.829	1.377	1.472	11.2465	4.162	52.616
4.596	66.989	3.364	35.673			2.012	24.299					0.953	4.098	5.877	117.972	2.383	16.452	2.462	10.26	2.057	24.684	0.623	8.058	1.178	2.6	1.717	10.106	0.715	2.27	1.176	5.365	0.839	1.401	1.4725	11.309	4.164	52.515
4.597	66.94	3.365	35.624			2.012	24.374					0.955	4.098	5.879	117.972	2.385	16.452	2.464	10.31	2.059	24.61	0.624	8.033	1.185	2.524	1.719	9.983	0.716	2.346	1.175	5.264	0.85	1.602	1.474	11.3585	4.166	52.565
4.599	66.989	3.367	35.747			2.014	24.324					0.956	4.122	5.88	118.01	2.386	16.476	2.465	10.334	2.06	24.734	0.627	8.033	1.193	2.649	1.72	10.206	0.717	2.396	1.176	5.24	0.86	1.527	1.4755	11.4085	4.166	52.716
4.6	67.112	3.368	35.698			2.015	24.224					0.958	4.047	5.881	117.998	2.387	16.476	2.465	10.26	2.062	24.734	0.627	8.058	1.197	2.624	1.721	10.132	0.718	2.346	1.176	5.191	0.872	1.602	1.4765	11.371	4.168	52.616
4.601	67.112	3.37	35.723			2.017	24.324					0.959	4.098	5.882	118.071	2.388	16.55	2.467	10.434	2.063	24.734	0.628	8.083	1.203	2.6	1.723	10.057	0.72	2.52	1.177	5.315	0.882	1.577	1.478	11.371	4.169	52.591
4.603	66.964	3.371	35.847			2.017	24.474					0.96	4.022	5.884	118.084	2.39	16.574	2.468	10.31	2.063	24.66	0.629	8.107	1.209	2.55	1.724	10.082	0.721	2.645	1.176	5.215	0.894	1.802	1.479	11.396	4.171	52.766
4.604	67.137	3.371	35.822			2.019	24.424					0.961	4.022	5.884	118.096	2.391	16.623	2.47	10.434	2.065	24.784	0.631	8.183	1.216	2.674	1.725	10.181	0.724	2.719	1.178	5.29	0.905	1.702	1.481	11.321	4.171	52.741
4.605	67.21	3.373	35.922			2.02	24.449					0.962	4.172	5.886	118.221	2.393	16.55	2.471	10.609	2.066	24.759	0.632	8.207	1.223	2.674	1.726	10.132	0.725	2.67	1.178	5.24	0.917	1.852	1.4815	11.4085	4.173	52.716
4.606	67.112	3.375	35.946			2.021	24.374					0.964	4.122	5.887	118.195	2.394	16.599	2.472	10.51	2.068	24.909	0.633	8.157	1.229	2.674	1.728	10.231	0.728	2.595	1.178	5.339	0.927	1.752	1.4835	11.1965	4.174	52.816
4.607	67.334	3.375	35.896			2.022	24.474					0.965	4.198	5.888	118.208	2.395	16.599	2.474	10.41	2.069	24.933	0.635	8.157	1.237	2.724	1.729	10.132	0.729	2.67	1.178	5.339	0.939	1.802	1.484	11.458	4.176	52.791
4.608	67.235	3.377	35.896			2.024	24.449					0.967	4.223	5.889	118.208	2.396	16.649	2.475	10.51	2.07	24.809	0.636	8.381	1.242	2.699	1.73	10.231	0.732	2.795	1.179	5.414	0.95	1.902	1.4855	11.421	4.178	52.841
4.609	67.383	3.378	35.922			2.025	24.499					0.968	4.122	5.891	118.196	2.397	16.649	2.476	10.434	2.071	24.959	0.637	8.232	1.248	2.774	1.731	10.33	0.734	2.769	1.179	5.315	0.961	1.827	1.487	11.471	4.178	52.841
4.611	67.309	3.38	36.194			2.026	24.499					0.968	4.248	5.892	118.333	2.398	16.796	2.478	10.31	2.073	24.884	0.639	8.232	1.254	2.799	1.733	10.281	0.737	2.67	1.18	5.339	0.973	1.902	1.488	11.5205	4.18	52.866
4.612	67.285	3.381	36.145			2.027	24.499					0.97	4.198	5.893	118.432	2.4	16.649	2.478	10.384	2.074	25.009	0.64	8.431	1.261	2.849	1.734	10.355	0.74	2.745	1.179	5.315	0.985	2.002	1.4895	11.5455	4.18	52.967
4.614	67.309	3.382	36.071			2.029	24.524					0.971	4.172	5.894	118.333	2.401	16.796	2.479	10.46	2.075	24.959	0.641	8.306	1.268	2.799	1.735	10.281	0.743	2.845	1.18	5.29	0.997	1.978	1.4905	11.4455	4.181	52.967
4.614	67.309	3.383	36.12			2.03	24.549					0.973	4.122	5.896	118.332	2.401	16.869	2.481	10.41	2.076	24.884	0.642	8.356	1.274	2.874	1.737	10.305	0.746	2.895	1.179	5.315	1.007	2.102	1.492	11.4705	4.183	52.866
4.616	67.407	3.384	36.17			2.031	24.674					0.975	4.198	5.897	118.382	2.404	16.747	2.482	10.46	2.077	25.033	0.644	8.282	1.282	2.774	1.737	10.43	0.749	2.919	1.18	5.315	1.02	2.102	1.493	11.6075	4.184	53.017
4.618	67.482	3.386	36.343			2.033	24.674					0.977	4.072	5.898	118.394	2.405	16.918	2.483	10.41	2.079	25.009	0.645	8.406	1.288	2.949	1.74	10.305	0.752	2.994	1.18	5.315	1.032	2.152	1.495	11.5205	4.185	53.067
4.619	67.482	3.387	36.269			2.033	24.674					0.979	4.122	5.9	118.469	2.405	16.771	2.485	10.46	2.08	25.033	0.646	8.406	1.295	2.874	1.74	10.355	0.756	2.919	1.18	5.24	1.045	2.178	1.4955	11.5455	4.187	52.941
4.621	67.555	3.388	36.244			2.035	24.75					0.979	4.022	5.901	118.457	2.406	16.869	2.486	10.51	2.081	25.133	0.648	8.431	1.301	2.849	1.741	10.454	0.76	3.069	1.18	5.315	1.056	2.278	1.4965	11.6455	4.188	53.141
4.621	67.604	3.389	36.244			2.036	24.75					0.98	4.148	5.902	118.493	2.408	16.894	2.487	10.634	2.083	25.184	0.648	8.481	1.308	2.849	1.743	10.38	0.763	2.944	1.18	5.339	1.069	2.228	1.4985	11.6205	4.189	53.141
4.622	67.555	3.39	36.244			2.037	24.674					0.981	4.122	5.903	118.543	2.409	16.944	2.489	10.584	2.084	25.133	0.65	8.505	1.316	2.949	1.744	10.404	0.767	3.144	1.18	5.215	1.082	2.352	1.4995	11.546	4.19	53.241
4.624	67.555	3.392	36.244			2.038	24.724					0.983	4.098	5.905	118.506	2.411	17.017	2.49	10.609	2.085	25.059	0.651	8.332	1.322	2.999	1.746	10.504	0.77	3.144	1.18	5.264	1.094	2.402	1.5005	11.5955	4.191	53.091
4.625	67.555	3.393	36.319			2.039	24.8					0.984	4.122	5.905	118.531	2.412	16.968	2.491	10.609	2.086	25.133	0.652	8.481	1.33	2.974	1.746	10.504	0.774	3.168	1.18	5.315	1.106	2.428	1.5015	11.5835	4.193	53.117
4.626	67.555	3.394	36.319			2.041	24.85					0.985	4.148	5.906	118.618	2.413	16.968	2.493	10.51	2.088	25.208	0.654	8.58	1.335	3.074	1.748	10.529	0.779	3.168	1.18	5.29	1.118	2.378	1.5035	11.5825	4.195	53.191
4.627	67.604	3.395	36.294			2.042	24.9					0.986	4.072	5.908	118.668	2.414	16.944	2.494	10.559	2.088	25.184	0.655	8.555	1.343	3.024	1.749	10.653	0.784	3.244	1.18	5.191	1.131	2.453	1.504	11.7075	4.195	53.141
4.629	67.629	3.396	36.343			2.044	25.025					0.987	4.172	5.909	118.618	2.417	17.042	2.495	10.659	2.089	25.283	0.656	8.555	1.35	3.024	1.75	10.579	0.788	3.344	1.18	5.439	1.144	2.603	1.5055	11.6825	4.197	53.191
4.63	67.604	3.397	36.369			2.044	24.975					0.988	4.172	5.91	118.592	2.417	17.017	2.496	10.634	2.091	25.333	0.657	8.605	1.357	3.099	1.751	10.653	0.793	3.469	1.179	5.24	1.155	2.628	1.507	11.6835	4.197	53.317
4.631	67.703	3.399	36.418			2.045	24.774					0.989	4.148	5.912	118.68	2.418	16.993	2.497	10.659	2.093	25.358	0.658	8.68	1.363	3.124	1.753	10.603	0.799	3.493	1.18	5.414	1.168	2.703	1.508	11.7075	4.199	53.317
4.632	67.801	3.4	36.369			2.047	24.925					0.991	4.198	5.913	118.742	2.419	17.091	2.498	10.709	2.093	25.358	0.659	8.63	1.37	3.174	1.754	10.653	0.803	3.493	1.18	5.29	1.179	2.628	1.509	11.745	4.201	53.341
4.633	67.777	3.402	36.492			2.048	24.925					0.993	4.072	5.915	118.804	2.421	17.14	2.5	10.609	2.095	25.408	0.661	8.68	1.378	3.199	1.756	10.728	0.808	3.569	1.181	5.315	1.193	2.678	1.5105	11.758	4.201	53.317
4.635	67.826	3.403	36.592			2.049	24.95					0.994	4.273	5.916	118.766	2.422	17.115	2.501	10.709	2.096	25.383	0.662	8.73	1.384	3.224	1.756	10.678	0.813	3.668	1.18	5.29	1.204	2.803	1.512	11.795	4.203	53.391
4.636	67.703	3.404	36.641			2.051	25.025					0.995	4.047	5.916	118.692	2.423	17.189	2.502	10.709	2.097	25.358	0.663	8.68	1.391	3.299	1.758	10.702	0.82	3.768	1.18	5.091	1.217	2.778	1.513	11.808	4.204	53.517
4.638	67.703	3.405	36.641			2.053	25.05					0.996	4.072	5.918	118.829	2.425	17.164	2.504	10.833	2.098	25.383	0.665	8.68	1.398	3.174	1.759	10.752	0.824	3.818	1.18	5.315	1.229	3.004	1.515	11.783	4.205	53.492
4.638	67.9	3.407	36.667			2.053	24.874					0.998	4.172	5.919	118.816	2.425	17.337	2.505	10.734	2.1	25.457	0.666	8.704	1.404	3.299	1.76	10.653	0.831	3.892	1.179	5.29	1.241	2.954	1.5155	11.8575	4.206	53.492
4.639	67.925	3.408	36.617			2.055	25.075					0.999	4.248	5.921	118.829	2.426	17.189	2.506	10.709	2.101	25.533	0.667	8.779	1.411	3.324	1.762	10.801	0.839	4.042	1.179	5.165	1.254	2.979	1.5165	11.808	4.208	53.542
4.641	67.998	3.409	36.641			2.056	25.075					1	4.198	5.921	118.803	2.428	17.213	2.507	10.684	2.102	25.533	0.668	8.73	1.419	3.399	1.763	10.801	0.845	3.992	1.18	5.365	1.265	2.954	1.5185	11.796	4.209	53.542
4.642	67.974	3.411	36.716			2.056	25.2					1.001	4.273	5.923	118.803	2.429	17.238	2.508	10.659	2.104	25.433	0.67	8.73	1.426	3.473	1.765	10.876	0.85	4.167	1.179	5.315	1.277	3.104	1.5195	11.858	4.21	53.592
4.644	67.851	3.411	36.766			2.058	25.175					1.002	4.349	5.924	118.927	2.431	17.337	2.509	10.784	2.105	25.632	0.671	8.704	1.432	3.423	1.765	10.801	0.858	4.267	1.179	5.315	1.291	3.129	1.521	11.8325	4.212	53.617
4.645	67.949	3.413	36.79			2.059	25.25					1.004	4.148	5.925	118.915	2.432	17.238	2.511	10.709	2.106	25.583	0.672	8.853	1.439	3.523	1.766	10.827	0.865	4.291	1.18	5.365	1.301	3.204	1.5215	11.87	4.212	53.717
4.647	67.949	3.414	36.766			2.061	25.05					1.005	4.198	5.928	118.903	2.433	17.238	2.512	10.784	2.107	25.557	0.673	8.903	1.444	3.499	1.768	10.801	0.872	4.367	1.179	5.24	1.312	3.329	1.5225	11.883	4.214	53.442
4.647	68.023	3.416	36.741			2.062	25.2					1.005	4.299	5.928	118.903	2.434	17.435	2.514	10.759	2.108	25.707	0.674	8.953	1.451	3.449	1.769	10.827	0.88	4.592	1.18	5.264	1.324	3.329	1.524	11.9455	4.215	53.792
4.649	67.925	3.417	36.79			2.063	25.2					1.007	4.198	5.929	118.953	2.436	17.238	2.515	10.833	2.11	25.657	0.676	8.853	1.457	3.499	1.77	10.976	0.888	4.666	1.18	5.365	1.337	3.405	1.5255	11.945	4.216	53.692
4.649	68.023	3.417	36.79			2.064	25.25					1.009	4.223	5.931	118.99	2.437	17.509	2.516	10.784	2.111	25.607	0.677	8.853	1.463	3.623	1.772	10.95	0.899	4.816	1.18	5.29	1.348	3.479	1.527	11.933	4.218	53.742
4.651	68.146	3.419	36.79			2.066	25.45					1.009	4.273	5.932	119.052	2.438	17.263	2.517	10.859	2.113	25.707	0.678	8.928	1.471	3.549	1.773	10.976	0.902	4.742	1.179	5.29	1.359	3.479	1.5275	11.921	4.218	53.692
4.652	68.023	3.42	36.94			2.067	25.4					1.011	4.349	5.933	119.052	2.439	17.484	2.518	10.784	2.114	25.707	0.679	8.928	1.475	3.599	1.775	10.976	0.911	4.891	1.179	5.215	1.371	3.629	1.5295	11.945	4.22	53.742
4.654	68.171	3.422	37.014			2.068	25.4					1.012	4.198	5.934	119.09	2.44	17.46	2.519	10.833	2.114	25.707	0.68	8.928	1.482	3.573	1.775	10.95	0.919	5.065	1.18	5.365	1.38	3.655	1.531	11.9325	4.221	53.767
4.655	68.171	3.423	37.04			2.069	25.325					1.014	4.299	5.936	119.04	2.441	17.484	2.521	10.734	2.116	25.832	0.682	8.928	1.488	3.699	1.776	11	0.928	5.041	1.18	5.339	1.392	3.705	1.532	12.0325	4.223	53.767
4.656	68.244	3.423	36.965			2.07	25.325					1.015	4.273	5.937	119.138	2.443	17.583	2.522	10.859	2.117	25.806	0.683	9.028	1.494	3.699	1.778	11	0.921	5.615	1.179	5.215	1.403	3.679	1.533	12.033	4.224	53.892
4.657	68.27	3.425	36.89			2.071	25.4					1.016	4.248	5.938	119.165	2.444	17.559	2.523	10.784	2.119	25.756	0.684	9.078	1.5	3.749	1.779	11.1	0.92	4.592	1.18	5.165	1.415	3.855	1.534	12.0455	4.225	53.892
4.658	68.319	3.426	36.94			2.073	25.45					1.017	4.349	5.94	119.226	2.445	17.608	2.524	10.833	2.12	25.806	0.686	9.152	1.506	3.799	1.78	10.95	0.922	4.542	1.179	5.24	1.428	3.93	1.5355	12.0825	4.226	53.892
4.659	68.294	3.428	37.04			2.074	25.45					1.018	4.373	5.941	119.302	2.447	17.484	2.526	10.883	2.12	26.006	0.687	9.052	1.513	3.699	1.781	11.125	0.921	4.766	1.179	5.24	1.439	3.83	1.5365	12.0575	4.227	53.968
4.661	68.344	3.429	37.064			2.076	25.526					1.02	4.399	5.942	119.276	2.448	17.509	2.527	10.784	2.122	25.906	0.688	8.978	1.517	3.699	1.783	11.1	0.919	4.542	1.179	5.264	1.451	3.98	1.538	12.058	4.229	53.968
4.662	68.294	3.431	37.089			2.077	25.526					1.022	4.373	5.943	119.251	2.449	17.657	2.529	10.859	2.123	25.906	0.689	9.028	1.524	3.923	1.784	11.1	0.92	4.616	1.18	5.29	1.463	4.005	1.539	12.158	4.23	53.942
4.663	68.319	3.431	37.114			2.078	25.45					1.022	4.323	5.945	119.314	2.45	17.657	2.529	10.909	2.125	25.882	0.69	9.152	1.53	3.823	1.785	11.174	0.921	4.965	1.18	5.414	1.474	4.105	1.5405	12.145	4.231	54.118
4.665	68.27	3.433	37.114			2.078	25.5					1.023	4.373	5.946	119.351	2.451	17.804	2.531	10.833	2.126	25.981	0.692	9.102	1.535	3.773	1.787	11.15	0.923	5.141	1.18	5.365	1.486	4.306	1.542	12.145	4.233	54.118
4.666	68.467	3.434	37.189			2.081	25.65					1.024	4.424	5.946	119.363	2.452	17.706	2.532	10.833	2.127	26.081	0.693	9.127	1.542	3.873	1.788	11.125	0.925	5.041	1.181	5.264	1.497	4.205	1.5435	12.0955	4.234	54.092
4.667	68.541	3.435	37.312			2.081	25.676					1.026	4.323	5.948	119.4	2.454	17.73	2.533	10.933	2.129	26.006	0.695	9.127	1.547	3.873	1.789	11.2	0.927	5.215	1.182	5.24	1.509	4.33	1.5445	12.133	4.235	54.118
4.669	68.393	3.437	37.213			2.082	25.65					1.027	4.449	5.949	119.437	2.455	17.804	2.534	11.009	2.129	25.981	0.697	9.078	1.554	3.923	1.79	11.299	0.929	5.215	1.181	5.339	1.52	4.28	1.545	12.1575	4.236	54.092
4.67	68.344	3.437	37.288			2.084	25.65					1.028	4.424	5.951	119.363	2.457	17.804	2.536	10.984	2.13	25.931	0.698	9.102	1.559	3.899	1.792	11.224	0.932	5.34	1.182	5.215	1.534	4.406	1.547	12.1075	4.238	54.142
4.671	68.541	3.439	37.238			2.085	25.6					1.03	4.449	5.952	119.425	2.458	17.779	2.536	10.959	2.131	26.056	0.699	9.4	1.565	4.073	1.793	11.274	0.934	5.24	1.181	5.29	1.543	4.456	1.548	12.22	4.239	54.218
4.673	68.565	3.44	37.387			2.086	25.8					1.031	4.373	5.953	119.475	2.46	17.828	2.537	10.933	2.133	26.056	0.701	9.277	1.57	4.099	1.794	11.299	0.937	5.29	1.182	5.339	1.555	4.58	1.55	12.245	4.24	54.242
4.673	68.565	3.441	37.461			2.088	25.626					1.032	4.399	5.954	119.463	2.461	17.903	2.54	10.984	2.135	26.131	0.702	9.301	1.576	3.999	1.796	11.349	0.939	5.315	1.182	5.264	1.565	4.53	1.55	12.27	4.241	54.242
4.674	68.492	3.442	37.338			2.089	25.726					1.033	4.5	5.956	119.524	2.461	17.828	2.54	10.883	2.136	26.155	0.703	9.376	1.582	4.099	1.796	11.323	0.941	5.34	1.182	5.165	1.577	4.68	1.552	12.2575	4.242	54.268
4.676	68.541	3.444	37.362			2.09	25.8					1.035	4.373	5.957	119.512	2.463	17.779	2.542	11.009	2.137	26.155	0.704	9.351	1.587	4.149	1.797	11.2	0.943	5.365	1.182	5.339	1.589	4.656	1.5535	12.245	4.244	54.368
4.677	68.689	3.446	37.387			2.091	25.75					1.036	4.55	5.957	119.562	2.464	17.878	2.543	11.009	2.138	26.181	0.706	9.351	1.594	4.223	1.799	11.349	0.945	5.315	1.181	5.24	1.6	4.78	1.5545	12.27	4.245	54.268
4.678	68.59	3.446	37.487			2.092	25.9					1.037	4.524	5.959	119.599	2.465	18.001	2.544	11.009	2.139	26.155	0.708	9.301	1.599	4.049	1.801	11.398	0.946	5.49	1.182	5.29	1.611	4.856	1.5555	12.27	4.246	54.342
4.679	68.59	3.448	37.536			2.093	25.8					1.038	4.55	5.961	119.524	2.467	18.05	2.545	11.034	2.14	26.28	0.709	9.351	1.604	4.249	1.802	11.423	0.948	5.565	1.182	5.339	1.622	4.856	1.557	12.3325	4.247	54.468
4.681	68.639	3.449	37.487			2.095	25.85					1.039	4.424	5.962	119.574	2.468	17.952	2.547	10.959	2.142	26.28	0.71	9.351	1.61	4.249	1.803	11.373	0.948	5.464	1.181	5.264	1.634	5.006	1.558	12.32	4.249	54.368
4.682	68.713	3.45	37.586			2.097	25.95					1.04	4.625	5.963	119.674	2.469	18.001	2.548	10.984	2.143	26.231	0.712	9.326	1.615	4.249	1.804	11.522	0.95	5.464	1.181	5.215	1.644	5.131	1.5595	12.37	4.25	54.443
4.683	68.762	3.451	37.561			2.097	25.826					1.042	4.449	5.965	119.673	2.47	18.074	2.549	11.034	2.144	26.205	0.712	9.45	1.62	4.348	1.805	11.448	0.95	5.615	1.182	5.315	1.656	5.131	1.5605	12.345	4.251	54.443
4.685	68.713	3.452	37.536			2.099	25.95					1.043	4.399	5.966	119.71	2.471	17.976	2.551	11.059	2.146	26.28	0.714	9.426	1.626	4.298	1.807	11.423	0.95	5.44	1.18	5.264	1.666	5.131	1.5615	12.3945	4.252	54.518
4.685	68.762	3.453	37.61			2.1	26					1.045	4.449	5.966	119.749	2.473	18.001	2.552	11.084	2.147	26.404	0.715	9.4	1.633	4.323	1.808	11.472	0.95	5.39	1.181	5.24	1.677	5.257	1.563	12.3945	4.254	54.443
4.687	68.836	3.455	37.735			2.101	26					1.046	4.449	5.967	119.66	2.474	18.123	2.553	10.984	2.148	26.404	0.716	9.45	1.636	4.373	1.809	11.373	0.951	5.365	1.18	5.165	1.688	5.331	1.564	12.3575	4.255	54.518
4.688	68.836	3.456	37.636			2.102	25.976					1.047	4.574	5.969	119.772	2.475	18.123	2.554	11.108	2.149	26.454	0.718	9.426	1.642	4.373	1.81	11.423	0.951	5.464	1.182	5.365	1.698	5.331	1.5655	12.4195	4.256	54.518
4.69	68.836	3.457	37.759			2.104	26					1.048	4.449	5.971	119.735	2.477	18.149	2.555	11.084	2.15	26.43	0.719	9.599	1.648	4.473	1.812	11.522	0.951	5.34	1.18	5.191	1.707	5.457	1.566	12.4825	4.257	54.543
4.69	68.886	3.459	37.735			2.104	26.05					1.049	4.6	5.972	119.785	2.478	18.149	2.557	11.158	2.152	26.53	0.72	9.475	1.654	4.548	1.813	11.571	0.952	5.315	1.181	5.264	1.717	5.507	1.568	12.4445	4.258	54.518
4.692	68.935	3.46	37.834			2.106	26.1					1.051	4.55	5.973	119.735	2.479	18.173	2.558	11.184	2.153	26.505	0.721	9.5	1.66	4.548	1.814	11.72	0.951	5.34	1.18	5.29	1.727	5.557	1.569	12.432	4.26	54.668
4.693	68.959	3.461	37.859			2.107	26.026					1.052	4.6	5.974	119.835	2.48	18.271	2.56	11.059	2.155	26.505	0.723	9.475	1.665	4.524	1.815	11.522	0.95	5.29	1.182	5.339	1.735	5.481	1.5705	12.5195	4.261	54.643
4.695	68.959	3.462	37.934			2.108	26.1					1.054	4.625	5.976	119.885	2.482	18.123	2.561	11.184	2.156	26.53	0.723	9.549	1.67	4.698	1.817	11.72	0.951	5.165	1.18	5.339	1.743	5.657	1.572	12.4945	4.262	54.693
4.696	69.057	3.464	37.759			2.11	26.126					1.055	4.6	5.976	119.934	2.483	18.32	2.562	11.034	2.156	26.48	0.726	9.5	1.675	4.598	1.818	11.621	0.951	5.24	1.182	5.29	1.752	5.681	1.573	12.619	4.264	54.668
4.697	68.984	3.465	37.884			2.111	26.2					1.055	4.625	5.978	119.859	2.483	18.198	2.563	11.108	2.158	26.454	0.726	9.549	1.681	4.674	1.819	11.72	0.949	5.29	1.181	5.365	1.758	5.782	1.574	12.4565	4.265	54.768
4.698	68.959	3.466	37.983			2.112	26.176					1.057	4.675	5.98	119.822	2.485	18.345	2.564	11.108	2.159	26.555	0.727	9.549	1.686	4.674	1.821	11.77	0.95	5.29	1.182	5.365	1.765	5.681	1.575	12.5945	4.266	54.869
4.7	69.083	3.467	37.908			2.114	26.226					1.059	4.675	5.98	119.834	2.486	18.222	2.566	11.184	2.16	26.605	0.729	9.625	1.692	4.698	1.822	11.72	0.949	5.34	1.182	5.339	1.771	5.782	1.5765	12.5445	4.267	54.718
4.701	69.083	3.469	37.983			2.115	26.251					1.06	4.625	5.982	119.883	2.488	18.369	2.567	11.234	2.162	26.655	0.73	9.575	1.697	4.648	1.822	11.696	0.948	5.29	1.182	5.24	1.777	5.832	1.578	12.5575	4.269	54.893
4.702	69.254	3.47	37.908			2.116	26.351					1.062	4.625	5.983	119.971	2.489	18.394	2.568	11.134	2.163	26.655	0.731	9.5	1.703	4.924	1.824	11.696	0.948	5.265	1.181	5.215	1.782	5.882	1.579	12.5945	4.27	54.793
4.703	69.033	3.471	37.983			2.118	26.376					1.063	4.65	5.984	119.908	2.49	18.271	2.57	11.158	2.164	26.629	0.733	9.674	1.709	4.874	1.825	11.795	0.949	5.34	1.179	5.264	1.786	5.882	1.58	12.5825	4.271	54.718
4.704	69.057	3.472	38.057			2.118	26.376					1.064	4.826	5.985	119.996	2.49	18.369	2.571	11.134	2.166	26.779	0.734	9.625	1.713	4.824	1.826	11.696	0.949	5.265	1.178	5.29	1.79	5.957	1.581	12.657	4.273	54.943
4.705	69.181	3.474	38.083			2.119	26.376					1.065	4.675	5.986	119.983	2.493	18.345	2.572	11.158	2.167	26.954	0.735	9.625	1.719	4.798	1.828	11.746	0.949	5.29	1.18	5.215	1.792	5.932	1.583	12.6195	4.273	54.843
4.707	69.205	3.475	38.033	1.459	6.152	2.121	26.326					1.066	4.701	5.988	119.971	2.493	18.418	2.573	11.184	2.167	26.779	0.736	9.649	1.724	4.848	1.829	11.77	0.948	5.215	1.18	5.24	1.795	5.907	1.584	12.5945	4.275	54.943
4.708	69.156	3.476	38.033	1.508	6.696	2.122	26.476					1.068	4.675	5.989	119.983	2.495	18.468	2.575	11.134	2.169	26.779	0.737	9.649	1.729	4.924	1.83	11.82	0.949	5.39	1.18	5.315	1.797	5.857	1.585	12.694	4.276	54.869
4.709	69.329	3.477	38.107	1.54	6.893	2.124	26.401					1.069	4.675	5.99	120.058	2.496	18.517	2.576	11.234	2.17	26.754	0.738	9.649	1.735	4.924	1.832	11.869	0.949	5.34	1.18	5.29	1.798	5.882	1.5865	12.7065	4.277	55.043
4.71	69.402	3.478	38.107	1.542	7.165	2.125	26.376					1.07	4.701	5.992	120.095	2.497	18.517	2.577	11.258	2.172	26.779	0.739	9.649	1.741	4.924	1.834	11.895	0.95	5.464	1.182	5.389	1.799	5.907	1.588	12.732	4.279	54.969
4.712	69.205	3.48	38.232	1.536		2.125	26.452					1.071	4.725	5.993	120.082	2.498	18.566	2.578	11.284	2.173	26.854	0.741	9.699	1.747	4.974	1.834	11.919	0.951	5.29	1.181	5.264	1.799	5.857	1.589	12.7315	4.279	54.919
4.713	69.23	3.481	38.157	1.528		2.127	26.526					1.073	4.675	5.995	120.082	2.5	18.517	2.58	11.284	2.174	26.904	0.742	9.774	1.751	5.148	1.836	12.018	0.951	5.315	1.18	5.191	1.799	5.882	1.5905	12.719	4.281	55.019
4.714	69.329	3.483	38.157	1.52		2.127	26.526					1.074	4.625	5.995	120.12	2.501	18.566	2.581	11.334	2.176	26.928	0.743	9.748	1.756	5.124	1.836	11.969	0.951	5.34	1.181	5.339	1.798	5.681	1.591	12.694	4.283	55.169
4.716	69.353	3.484	38.281	1.515		2.129	26.452					1.075	4.725	5.996	120.082	2.503	18.444	2.582	11.234	2.177	27.028	0.744	9.799	1.762	5.124	1.837	12.018	0.951	5.315	1.181	5.339	1.797	5.757	1.593	12.7815	4.284	55.119
4.717	69.378	3.485	38.256	1.51		2.131	26.552					1.076	4.801	5.998	120.144	2.503	18.591	2.583	11.408	2.177	27.078	0.746	9.748	1.767	5.198	1.839	12.068	0.951	5.29	1.181	5.315	1.794	5.581	1.594	12.7815	4.284	55.219
4.719	69.304	3.486	38.256	1.506		2.132	26.576					1.077	4.826	5.999	120.181	2.504	18.615	2.584	11.284	2.178	27.028	0.747	9.899	1.773	5.148	1.841	11.969	0.951	5.365	1.181	5.339	1.792	5.581	1.595	12.7565	4.286	55.345
4.72	69.353	3.487	38.307	1.503		2.133	26.626					1.079	4.675	6	120.181	2.505	18.788	2.585	11.383	2.18	27.028	0.748	9.774	1.777	5.173	1.841	12.044	0.951	5.34	1.182	5.29	1.79	5.407	1.5965	12.769	4.287	55.244
4.72	69.501	3.489	38.43	1.501		2.134	26.552					1.08	4.952	6.001	120.181	2.507	18.64	2.588	11.308	2.181	27.078	0.75	9.799	1.784	5.373	1.843	12.018	0.951	5.39	1.18	5.264	1.786	5.206	1.598	12.719	4.288	55.345
4.722	69.451	3.49	38.505	1.5		2.136	26.702					1.081	4.776	6.003	120.195	2.509	18.788	2.589	11.284	2.183	27.028	0.751	9.774	1.788	5.273	1.844	12.044	0.951	5.365	1.182	5.315	1.78	5.131	1.599	12.8565	4.29	55.269
4.723	69.526	3.491	38.456	1.497		2.136	26.826					1.082	4.876	6.004	120.182	2.509	18.714	2.589	11.358	2.184	27.103	0.752	9.849	1.793	5.298	1.845	12.018	0.951	5.44	1.182	5.191	1.779	5.156	1.6	12.8315	4.291	55.319
4.724	69.575	3.492	38.505	1.498		2.138	26.652					1.083	4.776	6.006	120.269	2.511	18.813	2.591	11.258	2.186	27.153	0.753	9.873	1.797	5.323	1.847	12.167	0.951	5.315	1.183	5.315	1.773	5.081	1.601	12.869	4.292	55.319
4.725	69.477	3.494	38.48	1.497		2.14	26.802					1.085	4.776	6.007	120.268	2.513	18.813	2.592	11.334	2.187	27.054	0.754	9.948	1.802	5.298	1.848	12.068	0.951	5.315	1.182	5.315	1.77	4.881	1.6025	12.9435	4.293	55.369
4.727	69.55	3.495	38.48	1.497		2.14	26.802					1.086	4.876	6.008	120.331	2.513	18.813	2.593	11.334	2.188	27.103	0.756	9.774	1.807	5.448	1.849	12.217	0.951	5.365	1.183	5.389	1.764	4.981	1.604	12.844	4.295	55.419
4.728	69.575	3.496	38.505	1.497		2.141	26.826					1.087	4.851	6.009	120.356	2.514	18.837	2.594	11.483	2.189	27.153	0.756	9.923	1.812	5.423	1.851	12.292	0.952	5.34	1.183	5.29	1.759	4.806	1.605	12.8815	4.296	55.469
4.729	69.698	3.497	38.555	1.497		2.143	26.776					1.088	4.876	6.01	120.38	2.516	18.886	2.596	11.483	2.19	27.128	0.758	9.849	1.818	5.473	1.851	12.292	0.951	5.414	1.183	5.264	1.754	4.68	1.607	12.9315	4.297	55.445
4.731	69.526	3.498	38.605	1.498		2.145	26.852					1.089	4.902	6.011	120.392	2.517	18.886	2.597	11.408	2.192	27.227	0.759	9.923	1.821	5.498	1.853	12.267	0.952	5.34	1.183	5.339	1.748	4.68	1.6075	12.9315	4.299	55.495
4.731	69.599	3.5	38.654	1.5		2.145	26.876					1.091	4.926	6.012	120.405	2.519	19.009	2.598	11.458	2.193	27.353	0.761	9.998	1.824	5.548	1.854	12.316	0.952	5.215	1.183	5.439	1.743	4.63	1.609	12.9555	4.3	55.469
4.733	69.723	3.501	38.579	1.501		2.147	26.876					1.092	4.801	6.015	120.467	2.519	18.935	2.599	11.508	2.194	27.502	0.762	9.973	1.828	5.523	1.855	12.267	0.953	5.365	1.182	5.339	1.738	4.58	1.61	12.9805	4.301	55.519
4.735	69.821	3.502	38.679	1.502		2.148	26.826					1.093	4.851	6.016	120.467	2.521	18.984	2.6	11.483	2.196	27.327	0.763	9.973	1.832		1.857	12.342	0.953	5.29	1.183	5.215	1.733	4.53	1.612	12.9565	4.302	55.519
4.736	69.821	3.503	38.754	1.505		2.149	26.977					1.094	4.902	6.017	120.48	2.522	18.911	2.601	11.458	2.197	27.353	0.764	9.973	1.835		1.858	12.242	0.952	5.215	1.183	5.24	1.728	4.58	1.6125	12.9805	4.304	55.445
4.737	69.821	3.505	38.778	1.506		2.15	26.902					1.096	4.952	6.018	120.48	2.523	19.059	2.603	11.383	2.198	27.452	0.766	9.948	1.838		1.859	12.316	0.952	5.315	1.183	5.315	1.722	4.406	1.6135	12.9315	4.305	55.645
4.738	69.723	3.506	38.679	1.508		2.152	26.926					1.097	4.851	6.019	120.517	2.524	19.009	2.604	11.433	2.199	27.377	0.767	9.923	1.843		1.86	12.415	0.953	5.34	1.183	5.315	1.717	4.28	1.615	12.9065	4.306	55.595
4.739	69.845	3.507	38.903	1.509		2.153	26.952					1.098	4.926	6.021	120.603	2.526	19.033	2.605	11.458	2.2	27.353	0.768	10.022	1.845		1.862	12.366	0.953	5.265	1.182	5.264	1.712	4.28	1.617	13.0065	4.307	55.645
4.741	69.871	3.508	38.778	1.511		2.154	26.902					1.099	4.952	6.021	120.516	2.527	19.108	2.607	11.458	2.202	27.452	0.769	9.948	1.848		1.862	12.441	0.953	5.215	1.183	5.389	1.708	4.105	1.617	13.1185	4.308	55.669
4.742	69.821	3.509	38.853	1.514		2.155	26.876					1.102	4.826	6.023	120.504	2.528	18.984	2.608	11.558	2.203	27.602	0.77	9.998	1.849		1.864	12.49	0.951	5.34	1.183	5.165	1.703	4.055	1.6195	13.006	4.31	55.645
4.743	69.944	3.511	38.853	1.514		2.157	27.127					1.102	4.926	6.024	120.603	2.529	19.181	2.609	11.458	2.204	27.402	0.772	9.998	1.852		1.866	12.415	0.951	5.24	1.183	5.24	1.699	3.98	1.62	13.0435	4.311	55.745
4.744	69.871	3.512	38.728	1.518		2.158	27.127					1.104	4.876	6.026	120.615	2.531	19.181	2.61	11.558	2.205	27.502	0.773	10.147	1.854		1.866	12.565	0.951	5.265	1.183	5.264	1.695	3.905	1.621	13.0685	4.312	55.769
4.745	70.042	3.513	38.853	1.519		2.16	26.977					1.105	4.876	6.027	120.567	2.531	19.23	2.611	11.533	2.207	27.602	0.773	10.022	1.855		1.868	12.49	0.951	5.29	1.182	5.29	1.693	3.955	1.623	13.1055	4.313	55.87
4.747	69.969	3.515	39.026	1.521		2.16	27.102					1.106	5.027	6.028	120.691	2.533	19.279	2.613	11.608	2.208	27.552	0.775	10.197	1.856		1.869	12.516	0.951	5.215	1.182	5.24	1.689	3.83	1.624	13.0935	4.315	55.719
4.748	69.993	3.516	38.927	1.523		2.162	27.177					1.108	4.952	6.029	120.678	2.536	19.083	2.614	11.558	2.209	27.751	0.776	10.221	1.857		1.87	12.54	0.952	5.315	1.183	5.315	1.687	3.729	1.626	13.0305	4.315	55.769
4.749	70.042	3.517	39.076	1.526		2.163	27.177					1.109	4.977	6.03	120.802	2.535	19.279	2.615	11.558	2.21	27.751	0.776	10.172	1.858		1.871	12.54	0.952	5.265	1.184	5.215	1.686	3.855	1.626	13.1555	4.317	55.82
4.751	70.166	3.518	39.052	1.527		2.164	27.227					1.11	4.826	6.032	120.703	2.537	19.354	2.616	11.508	2.211	27.652	0.779	10.172	1.858		1.873	12.689	0.953	5.414	1.183	5.365	1.685	3.755	1.6275	13.1435	4.318	55.745
4.752	70.067	3.52	39.101	1.528		2.165	27.227					1.111	4.977	6.033	120.74	2.538	19.304	2.617	11.657	2.213	27.602	0.78	10.197	1.858		1.873	12.739	0.953	5.29	1.184	5.315	1.684	3.705	1.6295	13.0935	4.319	55.945
4.753	70.19	3.521	39.076	1.531		2.167	27.152					1.112	5.027	6.034	120.802	2.539	19.354	2.619	11.608	2.214	27.702	0.781	10.172	1.859		1.875	12.639	0.953	5.29	1.184	5.365	1.685	3.805	1.63	13.1935	4.32	55.97
4.754	70.092	3.522	39.101	1.533		2.169	27.202					1.114	5.027	6.036	120.815	2.541	19.403	2.62	11.633	2.215	27.751	0.782	10.172	1.859		1.877	12.714	0.954	5.44	1.184	5.29	1.685	3.755	1.6305	13.268	4.322	56.07
4.756	70.117	3.523	39.175	1.535		2.169	27.202					1.115	5.002	6.037	120.777	2.542	19.304	2.621	11.707	2.217	27.801	0.783	10.221	1.859		1.878	12.665	0.955	5.365	1.182	5.191	1.687	3.905	1.633	13.1555	4.323	56.045
4.757	70.166	3.525	39.201	1.537		2.17	27.277					1.116	5.077	6.037	120.864	2.543	19.403	2.623	11.657	2.217	27.801	0.784	10.172	1.858		1.879	12.739	0.954	5.414	1.183	5.29	1.688	4.13	1.634	13.1805	4.325	56.045
4.758	70.117	3.525	39.126	1.539		2.172	27.277					1.118	5.077	6.039	120.927	2.545	19.378	2.624	11.657	2.219	27.827	0.785	10.271	1.857		1.88	12.764	0.954	5.39	1.183	5.215	1.69	4.03	1.6355	13.2805	4.326	56.095
4.76	70.19	3.526	39.101	1.54		2.173	27.202					1.119	5.027	6.04	120.939	2.546	19.501	2.625	11.657	2.22	27.801	0.787	10.346	1.857		1.881	12.764	0.955	5.29	1.183	5.215	1.692	4.055	1.6365	13.3305	4.327	56.07
4.76	70.141	3.528	39.201	1.541		2.174	27.402					1.12	5.077	6.041	120.914	2.547	19.328	2.626	11.683	2.221	27.827	0.788	10.321	1.856		1.883	12.814	0.955	5.29	1.182	5.24	1.694	4.255	1.6375	13.368	4.328	55.92
4.761	70.264	3.53	39.25	1.545	6.696	2.175	27.377					1.122	5.002	6.042	120.888	2.548	19.501	2.627	11.657	2.222	27.951	0.789	10.296	1.854		1.884	12.838	0.954	5.29	1.183	5.315	1.698	4.38	1.6395	13.206	4.329	56.145
4.763	70.19	3.53	39.3	1.546	6.844	2.177	27.427					1.122	4.977	6.044	120.977	2.549	19.427	2.629	11.783	2.223	27.976	0.79	10.247	1.853		1.886	12.913	0.955	5.414	1.183	5.29	1.703	4.48	1.6405	13.2685	4.331	56.095
4.764	70.239	3.532	39.374	1.547	6.868	2.178	27.427					1.124	5.052	6.045	121.025	2.55	19.476	2.63	11.807	2.225	28.001	0.792	10.396	1.85		1.887	12.937	0.955	5.315	1.183	5.24	1.709	4.506	1.641	13.318	4.332	56.12
4.765	70.339	3.533	39.3	1.549	6.769	2.179	27.477					1.125	5.178	6.046	120.976	2.551	19.55	2.631	11.633	2.226	28.001	0.793	10.42	1.848		1.888	12.913	0.955	5.29	1.183	5.315	1.717	4.63	1.6425	13.2185	4.333	56.22
4.767	70.314	3.534	39.374	1.551	6.893	2.18	27.552					1.126	5.103	6.048	121.001	2.553	19.55	2.632	11.757	2.227	28.001	0.794	10.271	1.846		1.889	13.062	0.955	5.34	1.183	5.365	1.724	4.68	1.6445	13.443	4.334	56.32
4.769	70.437	3.536	39.35	1.554	6.893	2.181	27.527					1.127	5.153	6.049	121.125	2.554	19.649	2.634	11.707	2.228	28.026	0.795	10.47	1.843		1.89	12.963	0.956	5.34	1.184	5.339	1.733	4.806	1.6455	13.293	4.336	56.32
4.769	70.29	3.538	39.424	1.556	6.844	2.184	27.502					1.129	5.052	6.05	121.1	2.556	19.55	2.635	11.807	2.23	28.126	0.797	10.42	1.841		1.891	12.937	0.955	5.34	1.183	5.215	1.744	4.856	1.646	13.4175	4.337	56.346
4.771	70.437	3.538	39.424	1.557	6.819	2.184	27.502					1.13	5.127	6.051	121.126	2.557	19.599	2.637	11.707	2.231	28.126	0.798	10.47	1.838		1.892	12.937	0.955	5.215	1.184	5.339	1.756	5.031	1.647	13.4305	4.338	56.296
4.772	70.264	3.539	39.473	1.559	6.917	2.185	27.552					1.132	5.077	6.053	121.175	2.558	19.845	2.638	11.733	2.232	28.176	0.799	10.545	1.835		1.893	12.913	0.954	5.24	1.184	5.29	1.775	5.707	1.6485	13.3305	4.339	56.396
4.773	70.461	3.54	39.399	1.56	6.943	2.187	27.677					1.133	5.103	6.054	121.188	2.559	19.698	2.639	11.783	2.234	28.051	0.8	10.446	1.831		1.895	13.062	0.954	5.39	1.183	5.24	1.848	6.408	1.65	13.393	4.341	56.396
4.774	70.511	3.542	39.523	1.562	6.967	2.188	27.627					1.133	5.127	6.055	121.212	2.56	19.771	2.64	11.833	2.235	28.226	0.802	10.52	1.828		1.896	13.185	0.954	5.165	1.184	5.29	1.947	7.909	1.6515	13.318	4.342	56.37
4.775	70.56	3.543	39.499	1.565	6.967	2.189	27.677					1.135	5.153	6.056	121.262	2.562	19.673	2.641	11.757	2.236	28.076	0.803	10.446	1.825		1.898	13.112	0.954	5.315	1.183	5.264	2.004	7.909	1.6525	13.468	4.343	56.37
4.777	70.487	3.544	39.723	1.566	6.992	2.191	27.577					1.136	5.077	6.058	121.311	2.563	19.796	2.643	11.957	2.237	28.275	0.804	10.669	1.822		1.899	13.136	0.955	5.39	1.184	5.24	2.038	8.085	1.654	13.493	4.345	56.42
4.778	70.487	3.546	39.499	1.568	7.042	2.192	27.677					1.137	5.203	6.058	121.212	2.563	19.771	2.644	11.857	2.239	28.25	0.806	10.545	1.818		1.9	13.235	0.954	5.315	1.185	5.339	2.045	8.109	1.655	13.468	4.346	56.57
4.779	70.609	3.546	39.573	1.569	7.091	2.192	27.777					1.138	5.278	6.061	121.262	2.565	19.82	2.645	11.907	2.24	28.3	0.807	10.595	1.814		1.901	13.211	0.954	5.365	1.184	5.315	2.033	8.16	1.6565	13.418	4.347	56.446
4.781	70.585	3.548	39.573	1.572	7.14	2.194	27.803					1.14	5.103	6.061	121.323	2.567	19.918	2.646	11.982	2.241	28.3	0.809	10.669	1.81		1.903	13.161	0.955	5.39	1.184	5.315	2.019	8.059	1.658	13.4675	4.349	56.57
4.782	70.56	3.55	39.697	1.573	6.917	2.195	27.877					1.141	5.228	6.062	121.337	2.568	19.944	2.647	11.833	2.242	28.3	0.81	10.619	1.806		1.904	13.235	0.955	5.29	1.184	5.365	1.998	7.785	1.6585	13.5055	4.349	56.546
4.783	70.708	3.551	39.648	1.574	7.19	2.197	27.777					1.142	5.203	6.064	121.311	2.569	19.894	2.648	11.907	2.243	28.25	0.811	10.669	1.802		1.906	13.285	0.954	5.315	1.184	5.24	1.979	7.635	1.66	13.493	4.351	56.62
4.784	70.634	3.552	39.648	1.577	7.165	2.197	27.803					1.143	5.253	6.065	121.323	2.57	19.796	2.649	11.957	2.245	28.325	0.812	10.645	1.798		1.906	13.211	0.955	5.414	1.185	5.315	1.955	7.409	1.6615	13.5795	4.352	56.67
4.785	70.609	3.553	39.772	1.578	7.165	2.198	27.877					1.144	5.278	6.066	121.398	2.571	19.845	2.651	11.857	2.246	28.425	0.814	10.645	1.794		1.907	13.285	0.956	5.315	1.185	5.365	1.933	7.134	1.6625	13.5305	4.353	56.596
4.786	70.733	3.554	39.822	1.58	7.313	2.2	27.803					1.146	5.178	6.067	121.324	2.572	19.944	2.652	11.957	2.247	28.475	0.815	10.669	1.79		1.908	13.285	0.957	5.191	1.184	5.141	1.908	6.884	1.663	13.6175	4.354	56.746
4.788	70.733	3.555	39.673	1.582	7.239	2.201	27.978					1.147	5.228	6.069	121.374	2.574	20.091	2.654	12.082	2.248	28.325	0.816	10.719	1.786		1.91	13.26	0.956	5.24	1.184	5.165	1.884	6.758	1.665	13.6175	4.356	56.596
4.789	70.757	3.556	39.797	1.583	7.313	2.202	27.903					1.149	5.228	6.07	121.398	2.575	20.042	2.655	12.057	2.249	28.475	0.817	10.768	1.781		1.912	13.459	0.956	5.24	1.184	5.29	1.858	6.482	1.6665	13.6555	4.357	56.771
4.79	70.733	3.558	39.772	1.585	7.387	2.204	27.853					1.15	5.127	6.072	121.498	2.576	20.042	2.656	11.957	2.251	28.475	0.818	10.768	1.776		1.912	13.334	0.956	5.165	1.184	5.264	1.834	6.232	1.6675	13.6305	4.358	56.696
4.791	70.806	3.559	39.772	1.586	7.289	2.205	27.928					1.15	5.203	6.073	121.472	2.578	20.067	2.658	11.907	2.253	28.499	0.82	10.794	1.773		1.914	13.384	0.955	5.191	1.184	5.24	1.806	5.957	1.669	13.7045	4.36	56.746
4.793	70.855	3.56	39.995	1.588	7.387	2.206	27.953					1.153	5.429	6.073	121.46	2.578	20.067	2.658	12.007	2.253	28.475	0.821	10.943	1.768		1.915	13.31	0.955	5.191	1.184	5.24	1.784	5.681	1.6705	13.7425	4.36	56.796
4.794	70.831	3.561	40.021	1.59	7.437	2.208	27.928					1.154	5.228	6.075	121.534	2.579	20.189	2.66	11.982	2.255	28.525	0.823	10.818	1.764		1.916	13.384	0.954	5.29	1.183	5.264	1.76	5.431	1.671	13.6925	4.362	56.67
4.795	70.881	3.563	39.946	1.591	7.486	2.209	28.028					1.155	5.278	6.076	121.522	2.582	20.165	2.661	12.132	2.256	28.525	0.823	10.818	1.759		1.917	13.434	0.955	5.265	1.184	5.141	1.738	5.156	1.673	13.6675	4.363	56.796
4.797	70.954	3.564	39.995	1.592	7.51	2.21	28.078					1.156	5.328	6.078	121.547	2.582	20.189	2.662	11.982	2.257	28.549	0.824	10.868	1.756		1.918	13.459	0.955	5.414	1.184	5.215	1.715	4.906	1.674	13.7425	4.364	56.871
4.798	70.954	3.565	40.095	1.595	7.536	2.211	28.103					1.158	5.304	6.079	121.647	2.584	20.238	2.664	12.082	2.258	28.599	0.825	10.794	1.752		1.92	13.434	0.957	5.414	1.184	5.414	1.696	4.506	1.675	13.6175	4.365	56.946
4.799	70.979	3.567	40.17	1.597	7.659	2.212	28.153					1.159	5.228	6.079	121.66	2.585	20.264	2.664	12.007	2.26	28.699	0.827	10.917	1.746		1.921	13.483	0.958	5.39	1.185	5.29	1.677	4.08	1.676	13.742	4.367	56.921
4.8	71.052	3.568	39.971	1.598	7.486	2.214	28.078					1.16	5.278	6.081	121.672	2.586	20.337	2.666	12.082	2.261	28.574	0.829	10.893	1.743		1.922	13.459	0.959	5.34	1.185	5.315	1.661	3.755	1.6775	13.8045	4.368	57.046
4.802	71.003	3.569	40.144	1.6	7.51	2.214	28.153					1.162	5.304	6.082	121.572	2.588	20.288	2.667	12.107	2.262	28.649	0.83	10.843	1.739		1.924	13.558	0.961	5.414	1.185	5.315	1.647	3.429	1.6785	13.7555	4.369	56.971
4.803	71.127	3.57	40.045	1.602	7.51	2.216	28.278					1.163	5.48	6.084	121.758	2.589	20.362	2.669	12.107	2.263	28.674	0.83	10.868	1.734		1.925	13.707	0.962	5.54	1.184	5.29	1.637	3.079	1.68	13.7675	4.371	56.946
4.804	71.028	3.572	40.17	1.603	7.536	2.217	28.178					1.164	5.253	6.085	121.734	2.59	20.362	2.67	12.032	2.264	28.699	0.832	10.868	1.73		1.926	13.558	0.963	5.39	1.185	5.191	1.629	2.728	1.6815	13.805	4.372	57.021
4.805	71.077	3.573	40.144	1.605	7.659	2.218	28.303					1.165	5.354	6.086	121.758	2.591	20.337	2.671	12.107	2.266	28.748	0.834	10.967	1.726		1.928	13.682	0.965	5.565	1.186	5.339	1.624	2.553	1.682	13.805	4.372	57.071
4.807	71.225	3.573	40.244	1.607	7.684	2.22	28.278					1.166	5.278	6.087	121.758	2.593	20.386	2.671	12.256	2.267	28.774	0.834	10.917	1.722		1.929	13.658	0.966	5.54	1.185	5.24	1.622	2.378	1.684	13.8175	4.374	57.146
4.808	71.077	3.576	40.219	1.608	7.684	2.22	28.103					1.167	5.354	6.089	121.796	2.594	20.411	2.673	12.132	2.268	28.848	0.835	11.017	1.717		1.93	13.682	0.966	5.54	1.186	5.29	1.622	2.378	1.685	13.892	4.376	57.221
4.809	71.225	3.577	40.343	1.61	7.708	2.223	28.253					1.169	5.379	6.09	121.882	2.595	20.509	2.675	12.132	2.269	28.973	0.837	11.042	1.714		1.931	13.658	0.968	5.54	1.185	5.215	1.63	2.903	1.686	13.842	4.377	57.121
4.81	71.077	3.577	40.269	1.612	7.757	2.223	28.353					1.17	5.354	6.091	121.834	2.596	20.46	2.676	12.206	2.271	28.748	0.838	11.067	1.711		1.933	13.732	0.97	5.464	1.187	5.389	1.64	3.054	1.688	13.942	4.378	57.096
4.812	71.2	3.579	40.244	1.613	7.757	2.224	28.428					1.171	5.253	6.093	121.894	2.598	20.509	2.678	12.082	2.272	28.848	0.839	10.993	1.707		1.934	13.831	0.97	5.514	1.186	5.365	1.657	3.279	1.6885	13.9175	4.379	57.121
4.813	71.249	3.58	40.343	1.615	7.757	2.226	28.378					1.172	5.48	6.094	121.846	2.599	20.46	2.679	12.206	2.273	28.848	0.841	10.967	1.703		1.935	13.757	0.971	5.64	1.185	5.264	1.682	3.605	1.69	13.93	4.38	57.221
4.814	71.274	3.581	40.368	1.616	7.906	2.227	28.453					1.173	5.354	6.095	121.945	2.601	20.583	2.679	12.232	2.275	28.898	0.843	10.993	1.699		1.935	13.881	0.974	5.64	1.184	5.339	1.711	4.18	1.6905	14.0295	4.382	57.271
4.815	71.249	3.583	40.343	1.618	7.684	2.228	28.428					1.175	5.379	6.096	121.932	2.602	20.509	2.681	12.182	2.275	28.948	0.843	11.092	1.696		1.937	13.856	0.974	5.565	1.185	5.24	1.758	4.606	1.6925	13.9175	4.382	57.247
4.817	71.348	3.584	40.492	1.62	7.783	2.229	28.453					1.176	5.455	6.097	122.02	2.602	20.583	2.682	12.132	2.277	28.998	0.845	10.993	1.692		1.939	13.732	0.976	5.64	1.186	5.29	1.826	6.358	1.694	14.005	4.384	57.321
4.818	71.324	3.585	40.393	1.621	7.856	2.231	28.403					1.177	5.455	6.098	122.144	2.604	20.533	2.683	12.256	2.278	29.023	0.846	11.192	1.69		1.94	13.732	0.977	5.64	1.187	5.29	1.904	6.432	1.6945	13.967	4.385	57.347
4.819	71.422	3.586	40.542	1.623	7.98	2.232	28.353					1.178	5.455	6.1	122.02	2.604	20.73	2.684	12.306	2.279	29.198	0.848	11.042	1.686		1.941	13.881	0.979	5.689	1.186	5.191	1.952	7.584	1.696	14.005	4.386	57.347
4.82	71.324	3.587	40.468	1.624	7.906	2.233	28.479					1.18	5.505	6.102	122.056	2.606	20.681	2.686	12.182	2.281	28.973	0.849	11.142	1.684		1.943	13.881	0.98	5.815	1.187	5.439	1.982	7.484	1.698	14.03	4.388	57.521
4.822	71.397	3.589	40.542	1.626	7.955	2.234	28.503					1.181	5.505	6.102	122.069	2.607	20.657	2.687	12.282	2.282	28.973	0.849	11.166	1.68		1.944	13.98	0.981	5.64	1.185	5.389	1.989	6.908	1.6985	14.0295	4.389	57.447
4.823	71.397	3.59	40.468	1.627	7.832	2.236	28.529					1.182	5.53	6.103	122.069	2.608	20.779	2.688	12.306	2.283	29.097	0.851	11.166	1.679		1.945	13.93	0.983	5.789	1.187	5.215	1.979	7.284	1.7	14.0925	4.39	57.471
4.824	71.397	3.591	40.542	1.629	7.955	2.237	28.629					1.183	5.555	6.105	122.119	2.61	20.779	2.69	12.256	2.284	29.173	0.852	11.067	1.676		1.946	13.956	0.985	5.789	1.187	5.264	1.969	7.008	1.701	14.0545	4.392	57.321
4.826	71.446	3.593	40.517	1.63	8.03	2.239	28.629					1.184	5.555	6.106	122.181	2.611	20.706	2.691	12.232	2.286	29.222	0.853	11.166	1.673		1.947	13.98	0.985	5.765	1.188	5.29	1.955	6.633	1.7025	14.1415	4.393	57.572
4.827	71.373	3.594	40.517	1.632	7.955	2.24	28.703					1.186	5.505	6.107	122.206	2.612	20.828	2.693	12.282	2.287	29.173	0.854	11.116	1.672		1.949	13.98	0.987	5.839	1.187	5.215	1.94	6.508	1.703	14.0925	4.394	57.447
4.828	71.373	3.595	40.641	1.634	7.98	2.241	28.603					1.187	5.53	6.109	122.319	2.613	20.779	2.693	12.332	2.288	29.123	0.855	11.166	1.669		1.949	14.005	0.988	5.839	1.187	5.24	1.926	6.358	1.705	14.1165	4.395	57.397
4.83	71.496	3.597	40.617	1.635	8.004	2.242	28.629					1.187	5.505	6.11	122.268	2.615	20.828	2.695	12.332	2.29	29.222	0.857	11.192	1.668		1.951	14.104	0.989	5.815	1.187	5.315	1.909	6.232	1.706	14.2165	4.397	57.597
4.83	71.521	3.597	40.74	1.637	8.128	2.244	28.629					1.189	5.53	6.111	122.356	2.616	20.779	2.696	12.256	2.291	29.248	0.858	11.39	1.666		1.953	14.104	0.99	5.889	1.185	5.264	1.893	5.857	1.707	14.1915	4.398	57.521
4.832	71.422	3.599	40.716	1.638	8.128	2.244	28.703					1.19	5.48	6.112	122.231	2.617	20.952	2.697	12.407	2.292	29.222	0.859	11.142	1.665		1.954	14.104	0.992	5.889	1.184	5.315	1.878	5.782	1.7085	14.179	4.399	57.723
4.833	71.422	3.599	40.79	1.64	8.103	2.246	28.779					1.192	5.555	6.113	122.356	2.619	21.001	2.698	12.357	2.293	29.272	0.861	11.266	1.663		1.955	14.154	0.993	5.939	1.187	5.29	1.863	5.531	1.7095	14.254	4.4	57.723
4.834	71.643	3.601	40.691	1.641	8.079	2.247	28.679					1.193	5.656	6.115	122.368	2.62	20.976	2.7	12.407	2.294	29.397	0.862	11.216	1.662		1.956	14.229	0.994	6.014	1.187	5.191	1.848	5.357	1.711	14.229	4.402	57.747
4.835	71.521	3.603	40.79	1.643	8.202	2.248	28.753					1.195	5.505	6.115	122.417	2.621	20.878	2.701	12.357	2.296	29.372	0.863	11.315	1.662		1.957	14.179	0.996	5.939	1.187	5.264	1.833	5.056	1.712	14.2915	4.403	57.673
4.836	71.668	3.604	40.889	1.645	8.153	2.249	28.729					1.196	5.631	6.117	122.405	2.622	20.903	2.702	12.457	2.297	29.422	0.864	11.266	1.662		1.959	14.179	0.997	5.889	1.186	5.365	1.821	4.78	1.7135	14.217	4.404	57.773
4.838	71.619	3.604	40.74	1.646	8.128	2.251	28.829					1.197	5.681	6.119	122.355	2.624	21.001	2.704	12.457	2.298	29.348	0.865	11.39	1.662		1.96	14.179	0.998	5.889	1.187	5.264	1.809	4.53	1.715	14.254	4.406	57.773
4.839	71.619	3.606	40.964	1.647	8.153	2.252	28.779					1.198	5.581	6.119	122.504	2.625	21.025	2.704	12.357	2.299	29.522	0.866	11.291	1.662		1.962	14.253	1	5.964	1.187	5.365	1.799	4.38	1.716	14.2545	4.406	57.747
4.84	71.816	3.607	40.84	1.65	8.178	2.253	28.903					1.199	5.555	6.121	122.454	2.626	21.025	2.706	12.282	2.301	29.422	0.867	11.39	1.662		1.963	14.353	1.001	5.865	1.187	5.29	1.79	4.08	1.7175	14.317	4.407	57.847
4.842	71.594	3.609	40.915	1.651	8.202	2.254	28.929					1.2	5.581	6.122	122.492	2.627	21.001	2.706	12.332	2.302	29.547	0.869	11.315	1.662		1.964	14.279	1.002	5.939	1.186	5.315	1.783	3.955	1.7185	14.3165	4.409	57.847
4.843	71.742	3.61	41.039	1.652	8.251	2.256	28.829					1.201	5.656	6.123	122.566	2.629	21.099	2.708	12.382	2.303	29.597	0.87	11.365	1.663		1.965	14.279	1.004	6.138	1.188	5.389	1.779	3.805	1.72	14.2795	4.41	57.973
4.844	71.816	3.611	41.064	1.654	8.227	2.257	29.029					1.203	5.631	6.124	122.578	2.63	21.149	2.709	12.357	2.304	29.547	0.871	11.341	1.665		1.966	14.378	1.005	6.039	1.187	5.191	1.776	3.805	1.721	14.3795	4.412	57.847
4.845	71.816	3.612	40.989	1.655	8.301	2.258	28.929					1.203	5.631	6.125	122.579	2.631	21.001	2.711	12.507	2.305	29.597	0.873	11.415	1.666		1.967	14.428	1.006	6.188	1.188	5.264	1.776	3.779	1.7225	14.367	4.413	57.873
4.846	71.84	3.614	40.964	1.657	8.326	2.259	29.103					1.206	5.656	6.127	122.579	2.633	21.099	2.712	12.432	2.307	29.597	0.874	11.44	1.669		1.968	14.279	1.007	6.138	1.188	5.29	1.778	3.905	1.724	14.3415	4.414	57.873
4.848	71.964	3.615	41.064	1.658	8.35	2.261	28.953					1.207	5.681	6.129	122.615	2.634	21.173	2.713	12.382	2.308	29.597	0.875	11.365	1.672		1.97	14.378	1.009	6.214	1.186	5.29	1.782	4.255	1.7245	14.3795	4.415	58.073
4.849	71.939	3.616	41.039	1.66	8.301	2.262	29.179					1.208	5.706	6.13	122.604	2.635	21.222	2.714	12.382	2.309	29.621	0.876	11.39	1.675		1.971	14.402	1.01	6.114	1.18	5.315	1.788	4.48	1.7255	14.392	4.416	57.947
4.85	71.865	3.617	41.188	1.661	8.35	2.263	29.029					1.209	5.782	6.131	122.752	2.635	21.32	2.716	12.531	2.31	29.597	0.877	11.341	1.678		1.972	14.527	1.012	6.164	1.186	5.24	1.796	4.53	1.727	14.4415	4.417	58.097
4.852	71.865	3.618	41.039	1.663	8.4	2.264	29.053					1.21	5.706	6.132	122.728	2.637	21.173	2.717	12.531	2.312	29.697	0.879	11.365	1.683		1.974	14.428	1.013	6.039	1.188	5.264	1.806	4.63	1.7285	14.3545	4.42	57.973
4.852	71.816	3.619	41.113	1.664	8.4	2.266	29.103					1.212	5.731	6.134	122.678	2.638	21.247	2.718	12.607	2.313	29.746	0.88	11.514	1.687		1.975	14.452	1.014	6.089	1.187	5.365	1.817	4.806	1.73	14.4535	4.421	58.023
4.854	71.964	3.621	41.113	1.666	8.35	2.266	29.079					1.213	5.756	6.135	122.79	2.639	21.173	2.719	12.531	2.314	29.746	0.881	11.39	1.692		1.976	14.477	1.016	6.188	1.187	5.215	1.829	4.981	1.7305	14.4295	4.422	58.097
4.855	72.112	3.622	41.238	1.667	8.474	2.268	29.179					1.214	5.806	6.136	122.765	2.641	21.345	2.72	12.657	2.315	29.846	0.882	11.564	1.698		1.977	14.577	1.017	6.264	1.188	5.264	1.84	5.131	1.7315	14.4535	4.423	58.198
4.856	71.988	3.624	41.312	1.67	8.474	2.269	29.129					1.215	5.681	6.137	122.852	2.642	21.394	2.721	12.457	2.317	29.796	0.884	11.514	1.704		1.978	14.452	1.018	6.164	1.188	5.365	1.852	5.231	1.7335	14.579	4.423	58.173
4.858	72.086	3.625	41.337	1.671	8.474	2.27	29.329					1.217	5.806	6.138	122.827	2.644	21.394	2.723	12.607	2.318	29.796	0.885	11.54	1.712		1.98	14.726	1.019	6.388	1.188	5.264	1.866	5.557	1.735	14.4915	4.425	58.223
4.859	72.062	3.626	41.312	1.671	8.498	2.271	29.153					1.218	5.731	6.14	122.876	2.645	21.369	2.724	12.531	2.319	29.721	0.886	11.564	1.718		1.981	14.601	1.021	6.314	1.188	5.339	1.877	5.757	1.7365	14.5165	4.426	58.173
4.86	72.112	3.627	41.362	1.673	8.573	2.273	29.329					1.22	5.907	6.142	122.89	2.645	21.444	2.725	12.531	2.32	29.87	0.887	11.589	1.731		1.982	14.676	1.022	6.264	1.188	5.315	1.896	6.057	1.737	14.5785	4.427	58.273
4.861	72.112	3.628	41.362	1.675	8.548	2.275	29.329					1.22	5.832	6.143	122.889	2.647	21.369	2.727	12.507	2.322	29.896	0.889	11.589	1.738		1.983	14.825	1.024	6.413	1.189	5.414	1.915	6.432	1.7385	14.5785	4.429	58.123
4.863	72.186	3.629	41.437	1.676	8.524	2.275	29.329					1.222	5.857	6.143	122.976	2.649	21.419	2.728	12.657	2.323	29.821	0.89	11.54	1.752		1.985	14.75	1.026	6.413	1.188	5.365	1.928	6.232	1.7395	14.591	4.43	58.173
4.864	72.259	3.631	41.387	1.678	8.672	2.276	29.379					1.223	5.806	6.145	122.951	2.65	21.469	2.729	12.607	2.324	30.045	0.892	11.564	1.765		1.986	14.7	1.026	6.388	1.188	5.339	1.93	6.382	1.7415	14.5915	4.431	58.273
4.865	72.235	3.632	41.437	1.678	8.622	2.278	29.303					1.224	5.756	6.146	122.926	2.651	21.591	2.73	12.781	2.325	30.02	0.893	11.564	1.78		1.987	14.874	1.028	6.438	1.188	5.264	1.926	6.308	1.742	14.641	4.432	58.398
4.865	72.161	3.633	41.461	1.68	8.597	2.279	29.455					1.225	5.882	6.147	123.063	2.652	21.591	2.732	12.657	2.327	29.97	0.894	11.639	1.795		1.989	14.7	1.03	6.488	1.188	5.264	1.922	5.982	1.744	14.6035	4.434	58.423
4.867	72.186	3.634	41.511	1.682	8.622	2.28	29.404					1.227	5.832	6.148	123.088	2.654	21.567	2.733	12.631	2.328	29.946	0.895	11.689	1.813		1.99	14.799	1.03	6.288	1.188	5.141	1.917	5.807	1.745	14.5915	4.434	58.373
4.869	72.259	3.636	41.511	1.683	8.697	2.282	29.429					1.228	5.882	6.15	123.013	2.654	21.518	2.734	12.657	2.33	29.996	0.896	11.589	1.836	5.273	1.991	14.825	1.031	6.338	1.188	5.24	1.91	5.657	1.746	14.6915	4.436	58.448
4.87	72.284	3.637	41.536	1.684	8.796	2.283	29.455					1.229	5.907	6.151	123.126	2.656	21.567	2.735	12.707	2.33	30.145	0.898	11.689	1.846	5.348	1.992	14.849	1.033	6.438	1.188	5.24	1.903	5.531	1.7475	14.7165	4.438	58.373
4.871	72.21	3.638	41.586	1.686	8.672	2.284	29.555					1.23	5.907	6.152	123.138	2.657	21.469	2.736	12.681	2.332	30.12	0.899	11.663	1.861	5.548	1.994	14.799	1.035	6.388	1.188	5.24	1.896	5.507	1.7485	14.6915	4.439	58.473
4.873	72.383	3.64	41.586	1.688	8.721	2.285	29.555					1.231	5.857	6.153	123.162	2.659	21.714	2.738	12.607	2.333	30.17	0.9	11.639	1.875	5.623	1.995	14.874	1.035	6.363	1.188	5.339	1.889	5.431	1.7495	14.6035	4.44	58.448
4.874	72.284	3.641	41.635	1.689	8.721	2.286	29.354					1.233	5.882	6.155	123.162	2.659	21.665	2.738	12.681	2.335	30.17	0.901	11.689	1.885	5.848	1.995	14.849	1.037	6.438	1.187	5.29	1.883	5.231	1.7505	14.8035	4.441	58.523
4.875	72.432	3.642	41.486	1.69	8.721	2.288	29.555					1.234	5.907	6.156	123.225	2.66	21.764	2.74	12.707	2.336	30.245	0.902	11.763	1.893	5.823	1.997	14.874	1.038	6.563	1.187	5.29	1.877	5.056	1.752	14.729	4.442	58.498
4.877	72.531	3.644	41.635	1.692	8.869	2.289	29.655					1.235	5.932	6.157	123.2	2.661	21.764	2.741	12.806	2.337	30.219	0.904	11.888	1.9	5.898	1.999	14.899	1.04	6.513	1.188	5.264	1.873	4.956	1.754	14.7785	4.443	58.624
4.877	72.456	3.645	41.635	1.693	8.82	2.29	29.629					1.236	5.957	6.158	123.287	2.664	21.738	2.742	12.756	2.338	30.145	0.905	11.788	1.904	5.873	2	15.023	1.041	6.388	1.188	5.315	1.868	4.881	1.755	14.6785	4.445	58.624
4.879	72.531	3.646	41.66	1.694	8.895	2.292	29.655					1.238	6.033	6.16	123.349	2.665	21.714	2.744	12.707	2.339	30.245	0.906	11.763	1.906	5.997	2	15.023	1.042	6.388	1.188	5.339	1.865	4.856	1.756	14.729	4.447	58.598
4.88	72.456	3.647	41.858	1.697	8.944	2.293	29.655					1.239	6.083	6.161	123.249	2.665	21.738	2.745	12.806	2.341	30.245	0.907	11.862	1.908	5.923	2.001	14.998	1.043	6.513	1.187	5.29	1.859	4.931	1.7575	14.9035	4.447	58.573
4.881	72.629	3.648	41.809	1.698	8.771	2.294	29.705					1.24	5.957	6.163	123.299	2.668	21.689	2.747	12.806	2.341	30.295	0.909	11.912	1.908	5.948	2.003	14.998	1.045	6.563	1.188	5.339	1.856	4.706	1.7585	14.841	4.449	58.774
4.882	72.456	3.65	41.884	1.699	8.895	2.295	29.679					1.242	5.983	6.163	123.41	2.668	21.788	2.747	12.831	2.343	30.394	0.91	11.888	1.906	6.023	2.004	15.048	1.046	6.613	1.188	5.29	1.853	4.706	1.7595	14.8285	4.45	58.748
4.884	72.653	3.651	41.908	1.7	8.869	2.297	29.705					1.243	6.134	6.165	123.385	2.669	21.911	2.749	12.707	2.344	30.269	0.911	11.813	1.904	5.823	2.005	15.023	1.047	6.613	1.188	5.264	1.85	4.63	1.761	14.8285	4.451	58.748
4.885	72.531	3.652	41.884	1.702	8.746	2.298	29.729					1.244	6.184	6.165	123.349	2.67	21.886	2.75	12.831	2.346	30.444	0.912	11.788	1.903	5.523	2.007	15.097	1.049	6.613	1.188	5.315	1.848	4.606	1.761	14.8535	4.453	58.648
4.886	72.604	3.653	42.007	1.703	8.919	2.299	29.805					1.245	6.108	6.167	123.398	2.672	21.837	2.751	12.906	2.347	30.494	0.913	11.788	1.899	5.448	2.008	15.097	1.05	6.738	1.189	5.264	1.847	4.556	1.7625	14.953	4.454	58.774
4.887	72.678	3.655	41.884	1.705	8.944	2.301	29.755					1.247	6.083	6.169	123.461	2.673	21.862	2.753	12.856	2.348	30.419	0.914	11.838	1.898	5.373	2.009	15.197	1.051	6.713	1.19	5.315	1.845	4.556	1.7645	14.941	4.456	58.748
4.889	72.801	3.656	41.834	1.707	8.895	2.302	29.755					1.248	6.108	6.169	123.499	2.676	21.837	2.753	12.931	2.349	30.394	0.916	11.862	1.894	5.273	2.011	15.172	1.053	6.613	1.189	5.215	1.845	4.53	1.7665	14.928	4.456	58.824
4.89	72.777	3.657	41.983	1.708	8.944	2.303	29.805					1.25	6.083	6.171	123.486	2.676	21.935	2.755	12.931	2.35	30.544	0.918	11.912	1.893	5.273	2.012	15.147	1.054	6.763	1.19	5.339	1.845	4.656	1.7665	14.9035	4.457	58.874
4.891	72.777	3.659	42.082	1.709	9.018	2.305	29.905					1.251	6.134	6.172	123.522	2.677	21.984	2.757	12.831	2.352	30.47	0.918	11.962	1.89	5.223	2.013	15.296	1.055	6.763	1.185	5.339	1.845	4.58	1.768	14.941	4.459	58.898
4.893	72.653	3.66	42.033	1.711	9.018	2.306	29.779					1.252	6.184	6.173	123.535	2.678	22.009	2.757	13.006	2.353	30.619	0.919	12.037	1.888	5.248	2.014	15.222	1.057	6.713	1.184	5.264	1.845	4.506	1.7695	14.9535	4.46	58.898
4.894	72.85	3.661	42.206	1.712	9.043	2.306	29.979					1.253	6.083	6.175	123.51	2.679	22.083	2.758	13.03	2.354	30.52	0.921	12.037	1.886	5.148	2.016	15.296	1.057	6.788	1.184	5.264	1.845	4.656	1.771	15.041	4.461	58.898
4.895	72.875	3.662	42.082	1.714	8.993	2.308	29.929					1.254	6.184	6.176	123.61	2.681	22.059	2.76	12.831	2.356	30.52	0.922	11.987	1.884	5.024	2.017	15.246	1.058	6.713	1.185	5.24	1.846	4.68	1.7725	15.0035	4.463	59.048
4.896	72.728	3.663	42.132	1.715	9.067	2.309	30.005					1.255	6.108	6.177	123.523	2.681	22.132	2.761	12.956	2.357	30.669	0.923	12.112	1.883	5.098	2.017	15.321	1.06	6.788	1.187	5.215	1.847	4.806	1.7735	15.041	4.464	58.998
4.897	72.899	3.665	42.206	1.716	8.993	2.31	29.929					1.256	6.208	6.178	123.597	2.684	22.132	2.762	12.956	2.358	30.619	0.925	11.912	1.883	4.998	2.019	15.321	1.062	6.738	1.189	5.215	1.848	4.756	1.7745	14.9535	4.465	59.024
4.899	72.875	3.666	42.082	1.718	9.142	2.312	30.055					1.258	6.083	6.18	123.66	2.685	22.181	2.764	12.906	2.359	30.619	0.926	12.011	1.882	5.048	2.021	15.321	1.063	6.888	1.188	5.315	1.85	4.806	1.7755	15.041	4.466	59.074
4.9	72.899	3.667	42.182	1.719	9.142	2.313	29.829					1.259	6.184	6.181	123.759	2.685	22.132	2.765	12.981	2.361	30.719	0.927	12.062	1.882		2.022	15.421	1.064	6.812	1.189	5.339	1.85	4.981	1.777	15.053	4.467	59.174
4.901	72.949	3.669	42.231	1.72	9.116	2.314	30.005					1.26	6.208	6.182	123.772	2.687	22.255	2.766	12.881	2.362	30.619	0.928	12.087	1.882		2.023	15.395	1.066	6.862	1.189	5.315	1.851	5.006	1.7785	15.0155	4.469	59.048
4.903	72.974	3.669	42.231	1.722	9.067	2.315	30.005					1.261	6.184	6.183	123.759	2.688	22.181	2.767	13.006	2.363	30.694	0.93	12.112	1.881		2.025	15.395	1.067	6.862	1.188	5.315	1.853	5.106	1.7795	15.0655	4.47	59.048
4.904	72.949	3.671	42.281	1.723	9.092	2.316	30.105					1.263	6.234	6.185	123.758	2.688	22.206	2.769	13.03	2.365	30.769	0.931	12.062	1.882		2.025	15.421	1.068	6.938	1.189	5.29	1.854	5.106	1.7805	15.1155	4.471	59.074
4.905	72.998	3.672	42.305	1.724	9.043	2.318	30.08					1.264	6.335	6.186	123.796	2.691	22.354	2.77	13.056	2.366	30.743	0.932	12.162	1.882		2.026	15.445	1.069	6.812	1.189	5.264	1.856	5.181	1.782	15.1155	4.473	59.048
4.906	73.146	3.673	42.281	1.727	9.363	2.319	30.205					1.265	6.309	6.187	123.846	2.692	22.378	2.771	13.106	2.367	30.819	0.933	12.211	1.883		2.028	15.395	1.071	6.938	1.189	5.264	1.857	5.131	1.783	15.1405	4.474	59.274
4.908	73.023	3.674	42.331	1.728	9.215	2.32	30.13					1.266	6.259	6.189	123.821	2.693	22.378	2.772	13.006	2.367	30.869	0.935	12.062	1.883		2.029	15.421	1.071	6.938	1.189	5.264	1.859	5.181	1.7845	15.128	4.474	59.374
4.909	73.023	3.676	42.355	1.729	9.215	2.322	30.155					1.267	6.309	6.19	123.871	2.694	22.328	2.774	13.106	2.369	30.893	0.935	12.186	1.884		2.03	15.545	1.073	6.962	1.189	5.29	1.86	5.206	1.7855	15.1525	4.476	59.349
4.91	73.195	3.677	42.256	1.73	9.191	2.322	30.205					1.269	6.435	6.191	123.908	2.695	22.427	2.775	13.006	2.37	30.869	0.937	12.285	1.883		2.032	15.595	1.074	6.962	1.188	5.264	1.862	5.231	1.787	15.29	4.477	59.349
4.91	73.072	3.678	42.331	1.732	9.265	2.324	30.28					1.27	6.259	6.192	123.957	2.696	22.403	2.776	13.056	2.372	30.918	0.938	12.236	1.883		2.033	15.619	1.076	6.988	1.188	5.29	1.863	5.307	1.7885	15.228	4.479	59.374
4.913	73.096	3.679	42.455	1.733	9.265	2.325	30.23					1.271	6.359	6.193	123.907	2.698	22.599	2.778	13.18	2.373	30.893	0.939	12.311	1.885		2.034	15.768	1.077	7.112	1.188	5.389	1.865	5.281	1.7895	15.2525	4.48	59.449
4.913	73.096	3.68	42.38	1.735	9.314	2.327	30.23					1.272	6.309	6.194	123.933	2.699	22.476	2.779	13.03	2.374	31.018	0.941	12.236	1.885		2.035	15.768	1.079	7.087	1.188	5.29	1.867	5.331	1.7905	15.1405	4.481	59.399
4.915	73.269	3.682	42.555	1.736	9.512	2.328	30.43					1.274	6.335	6.196	124.019	2.7	22.525	2.779	13.13	2.376	30.943	0.942	12.261	1.885		2.037	15.718	1.079	7.112	1.185	5.339	1.867	5.331	1.792	15.19	4.482	59.524
4.917	73.269	3.683	42.505	1.737	9.314	2.329	30.305					1.275	6.259	6.198	124.032	2.702	22.427	2.781	13.056	2.377	31.018	0.943	12.211	1.884		2.038	15.768	1.08	7.062	1.188	5.365	1.869	5.457	1.793	15.2775	4.484	59.474
4.917	73.096	3.684	42.455	1.739	9.314	2.33	30.33					1.275	6.359	6.198	124.02	2.703	22.574	2.783	13.18	2.377	31.092	0.944	12.236	1.884		2.039	15.718	1.082	7.137	1.188	5.339	1.871	5.431	1.7945	15.3155	4.485	59.424
4.918	73.171	3.685	42.505	1.74	9.413	2.332	30.355					1.277	6.409	6.199	124.07	2.704	22.476	2.783	13.056	2.379	31.142	0.945	12.261	1.885		2.04	15.669	1.084	7.012	1.188	5.315	1.873	5.307	1.7955	15.2905	4.486	59.524
4.92	73.195	3.687	42.555	1.741	9.389	2.333	30.305					1.278	6.259	6.201	124.069	2.705	22.525	2.785	13.23	2.381	31.068	0.947	12.211	1.885		2.042	15.744	1.084	7.187	1.188	5.264	1.875	5.457	1.7965	15.2525	4.488	59.549
4.921	73.22	3.688	42.654	1.742	9.413	2.334	30.405					1.28	6.359	6.202	124.108	2.706	22.623	2.786	13.206	2.382	31.118	0.949	12.335	1.884		2.043	15.718	1.086	7.162	1.188	5.29	1.876	5.581	1.7985	15.365	4.489	59.449
4.922	73.319	3.689	42.678	1.744	9.413	2.335	30.48					1.281	6.409	6.203	124.069	2.708	22.698	2.787	13.206	2.383	31.192	0.949	12.285	1.884		2.044	15.917	1.087	7.237	1.187	5.315	1.878	5.457	1.7995	15.3275	4.49	59.625
4.924	73.319	3.691	42.678	1.745	9.488	2.336	30.505					1.283	6.435	6.205	124.132	2.709	22.574	2.788	13.13	2.384	31.042	0.951	12.211	1.885		2.045	15.893	1.089	7.187	1.188	5.365	1.88	5.457	1.8005	15.3775	4.491	59.574
4.925	73.244	3.691	42.728	1.746	9.512	2.338	30.605					1.284	6.385	6.205	124.094	2.709	22.673	2.79	13.256	2.386	31.267	0.952	12.361	1.885		2.046	15.893	1.089	7.187	1.187	5.24	1.881	5.581	1.802	15.34	4.493	59.574
4.926	73.392	3.693	42.604	1.749	9.488	2.339	30.38					1.284	6.46	6.207	124.231	2.712	22.747	2.791	13.33	2.387	31.292	0.953	12.41	1.884		2.048	15.942	1.091	7.212	1.187	5.29	1.882	5.507	1.803	15.39	4.493	59.699
4.928	73.466	3.695	42.902	1.75	9.512	2.34	30.58					1.286	6.46	6.208	124.194	2.713	22.772	2.792	13.305	2.388	31.267	0.954	12.261	1.885		2.049	15.942	1.092	7.261	1.187	5.29	1.884	5.507	1.8045	15.34	4.495	59.675
4.928	73.293	3.695	42.704	1.751	9.537	2.341	30.555					1.287	6.51	6.209	124.257	2.714	22.821	2.794	13.256	2.389	31.292	0.956	12.41	1.885		2.05	15.942	1.094	7.162	1.187	5.264	1.885	5.581	1.8055	15.477	4.496	59.825
4.93	73.319	3.697	42.877	1.753	9.413	2.342	30.505					1.288	6.485	6.211	124.255	2.715	22.87	2.794	13.28	2.39	31.267	0.957	12.46	1.885		2.052	15.942	1.095	7.311	1.189	5.24	1.887	5.657	1.8065	15.44	4.497	59.849
4.931	73.466	3.698	42.952	1.753	9.537	2.344	30.505					1.29	6.485	6.212	124.331	2.717	22.796	2.796	13.355	2.391	31.367	0.958	12.484	1.884		2.053	16.016	1.097	7.187	1.189	5.339	1.889	5.581	1.8085	15.5025	4.499	59.649
4.932	73.392	3.7	42.902	1.755	9.537	2.345	30.63					1.291	6.485	6.213	124.281	2.717	22.772	2.797	13.38	2.393	31.417	0.96	12.41	1.885		2.054	16.066	1.097	7.311	1.189	5.191	1.891	5.557	1.8095	15.4525	4.499	59.849
4.934	73.49	3.7	43.002	1.756	9.586	2.346	30.63					1.292	6.51	6.215	124.305	2.719	22.796	2.798	13.33	2.394	31.391	0.961	12.46	1.885		2.055	16.091	1.099	7.361	1.19	5.24	1.892	5.731	1.811	15.415	4.501	59.849
4.935	73.614	3.702	43.002	1.758	9.586	2.348	30.63					1.293	6.56	6.216	124.343	2.721	22.821	2.8	13.33	2.396	31.391	0.962	12.534	1.885		2.056	16.042	1.1	7.311	1.188	5.315	1.893	5.707	1.812	15.5395	4.502	59.875
4.936	73.516	3.703	43.002	1.759	9.462	2.349	30.73					1.294	6.661	6.217	124.293	2.722	22.87	2.801	13.206	2.396	31.391	0.963	12.534	1.885		2.058	16.042	1.102	7.337	1.188	5.191	1.894	5.631	1.8135	15.515	4.504	59.875
4.937	73.392	3.704	43.026	1.761	9.685	2.35	30.63					1.296	6.586	6.218	124.356	2.722	22.919	2.802	13.38	2.397	31.541	0.965	12.484	1.885		2.059	16.091	1.103	7.437	1.19	5.315	1.896	5.631	1.8145	15.602	4.505	59.925
4.938	73.516	3.706	42.952	1.762	9.709	2.351	30.73					1.297	6.661	6.219	124.43	2.724	22.944	2.803	13.38	2.398	31.616	0.965	12.46	1.886		2.06	16.141	1.104	7.287	1.189	5.24	1.897	5.807	1.8155	15.6145	4.506	59.975
4.939	73.589	3.707	43.026	1.763	9.586	2.353	30.655					1.299	6.61	6.221	124.48	2.725	22.969	2.804	13.455	2.4	31.566	0.967	12.559	1.885		2.062	16.116	1.106	7.461	1.187	5.24	1.899	5.757	1.817	15.565	4.507	59.975
4.942	73.441	3.708	43.125	1.764	9.759	2.354	30.856					1.3	6.61	6.222	124.48	2.726	22.993	2.806	13.38	2.401	31.517	0.968	12.534	1.885		2.063	16.066	1.106	7.411	1.19	5.365	1.9	5.707	1.8185	15.552	4.508	59.849
4.943	73.614	3.709	42.952	1.765	9.784	2.355	30.78					1.301	6.586	6.224	124.492	2.728	23.067	2.807	13.33	2.402	31.641	0.969	12.683	1.885		2.064	16.34	1.108	7.561	1.19	5.339	1.902	5.707	1.819	15.6645	4.509	59.949
4.943	73.663	3.711	43.175	1.767	9.808	2.357	30.88					1.302	6.586	6.224	124.504	2.729	23.067	2.808	13.305	2.404	31.641	0.97	12.559	1.885		2.065	16.29	1.109	7.536	1.191	5.315	1.904	5.807	1.821	15.6395	4.511	59.999
4.945	73.638	3.711	43.2	1.769	9.759	2.357	30.806					1.303	6.61	6.226	124.541	2.73	23.165	2.81	13.405	2.405	31.591	0.972	12.609	1.886		2.066	16.165	1.11	7.611	1.189	5.414	1.905	5.782	1.8215	15.6525	4.512	60.101
4.946	73.516	3.713	43.274	1.771	9.858	2.359	30.806					1.304	6.761	6.226	124.603	2.731	23.238	2.811	13.38	2.407	31.666	0.973	12.683	1.885		2.068	16.314	1.111	7.536	1.187	5.315	1.907	5.982	1.823	15.6895	4.514	60.101
4.947	73.638	3.714	43.101	1.771	9.685	2.36	30.88					1.305	6.737	6.228	124.641	2.732	23.091	2.812	13.405	2.408	31.666	0.974	12.659	1.886		2.069	16.29	1.113	7.511	1.188	5.29	1.908	5.832	1.824	15.5645	4.515	60.175
4.948	73.737	3.715	43.3	1.773	9.833	2.361	30.956					1.306	6.61	6.229	124.616	2.734	23.14	2.812	13.455	2.409	31.766	0.975	12.51	1.885		2.07	16.389	1.114	7.511	1.189	5.24	1.909	6.007	1.8255	15.615	4.516	60.251
4.95	73.713	3.717	43.324	1.774	9.858	2.362	30.906					1.308	6.661	6.231	124.629	2.735	23.214	2.814	13.48	2.41	31.69	0.977	12.709	1.884		2.071	16.314	1.115	7.486	1.189	5.29	1.911	5.932	1.8265	15.6395	4.517	60.151
4.951	73.811	3.718	43.3	1.775	9.808	2.364	30.93					1.309	6.787	6.233	124.653	2.737	23.189	2.816	13.33	2.411	31.865	0.978	12.659	1.885		2.073	16.34	1.116	7.586	1.19	5.29	1.912	5.982	1.828	15.802	4.518	60.201
4.953	73.737	3.719	43.399	1.777	9.735	2.365	30.88					1.311	6.737	6.233	124.716	2.738	23.313	2.817	13.48	2.413	31.915	0.979	12.683	1.885		2.074	16.34	1.118	7.611	1.191	5.264	1.914	5.957	1.8295	15.7515	4.519	60.175
4.954	73.737	3.72	43.349	1.778	9.784	2.366	30.981					1.312	6.737	6.235	124.678	2.74	23.189	2.818	13.555	2.414	31.766	0.981	12.659	1.886		2.075	16.463	1.119	7.586	1.191	5.339	1.916	5.957	1.8305	15.7015	4.521	60.201
4.955	73.762	3.722	43.374	1.779	9.808	2.367	31.031					1.313	6.711	6.235	124.69	2.74	23.313	2.82	13.579	2.415	31.791	0.982	12.709	1.886		2.076	16.413	1.12	7.486	1.191	5.24	1.917	6.032	1.832	15.764	4.522	60.275
4.956	73.86	3.723	43.225	1.782	9.808	2.368	30.906					1.314	6.737	6.237	124.802	2.741	23.362	2.82	13.505	2.416	31.891	0.983	12.659	1.886		2.078	16.513	1.122	7.71	1.191	5.215	1.918	6.007	1.8325	15.864	4.523	60.251
4.958	73.762	3.724	43.473	1.782	9.932	2.37	31.006					1.315	6.737	6.239	124.802	2.743	23.337	2.821	13.53	2.417	31.841	0.985	12.758	1.886		2.08	16.513	1.123	7.686	1.191	5.29	1.919	6.032	1.8345	15.714	4.525	60.275
4.959	73.884	3.725	43.423	1.783	9.956	2.371	30.956					1.317	6.837	6.239	124.752	2.744	23.337	2.824	13.53	2.418	31.965	0.986	12.733	1.887		2.08	16.463	1.124	7.76	1.191	5.29	1.921	6.082	1.8355	15.8645	4.526	60.401
4.959	73.86	3.727	43.423	1.785	9.858	2.372	31.106					1.318	6.837	6.241	124.877	2.744	23.509	2.824	13.555	2.42	31.891	0.987	12.783	1.886		2.081	16.562	1.125	7.586	1.19	5.315	1.923	6.032	1.837	15.8145	4.527	60.375
4.961	73.959	3.728	43.498	1.786	9.883	2.374	31.081					1.319	6.686	6.242	124.888	2.747	23.386	2.825	13.505	2.421	31.991	0.988	12.783	1.886		2.082	16.513	1.126	7.71	1.191	5.315	1.924	6.057	1.838	15.8645	4.529	60.475
4.962	74.032	3.729	43.598	1.787	9.982	2.375	31.081					1.32	6.837	6.243	124.889	2.748	23.435	2.827	13.555	2.422	31.991	0.989	12.832	1.886		2.084	16.612	1.129	7.736	1.191	5.264	1.926	6.132	1.8385	15.877	4.53	60.325
4.964	73.909	3.73	43.548	1.789	10.006	2.376	31.231					1.322	6.811	6.244	124.939	2.749	23.484	2.828	13.679	2.424	32.115	0.991	12.957	1.886		2.085	16.538	1.129	7.76	1.191	5.264	1.927	6.107	1.841	15.951	4.531	60.525
4.965	73.983	3.732	43.697	1.79	10.006	2.377	31.281					1.323	6.837	6.246	124.927	2.75	23.559	2.83	13.605	2.425	31.991	0.992	12.808	1.886		2.087	16.737	1.131	7.81	1.191	5.24	1.929	6.032	1.842	15.977	4.532	60.551
4.966	74.106	3.733	43.598	1.791	9.932	2.379	31.206					1.324	6.837	6.247	124.964	2.751	23.509	2.83	13.705	2.426	32.165	0.993	12.908	1.886		2.087	16.637	1.131	7.661	1.191	5.315	1.93	6.107	1.843	15.964	4.534	60.475
4.967	74.081	3.734	43.647	1.793	9.883	2.38	31.181					1.325	6.887	6.248	125.038	2.753	23.46	2.832	13.755	2.427	32.09	0.994	12.858	1.886		2.089	16.761	1.133	7.861	1.191	5.315	1.931	6.182	1.844	15.977	4.534	60.375
4.969	74.032	3.735	43.697	1.794	10.13	2.381	31.231					1.326	7.038	6.249	125.038	2.754	23.46	2.834	13.78	2.428	32.14	0.995	12.982	1.886		2.09	16.737	1.134	7.911	1.19	5.264	1.933	6.107	1.8455	15.9395	4.535	60.525
4.97	74.032	3.736	43.647	1.795	10.055	2.383	31.181					1.328	7.038	6.251	124.963	2.755	23.73	2.834	13.679	2.43	32.065	0.996	12.882	1.886		2.092	16.761	1.136	7.861	1.186	5.215	1.934	6.207	1.8465	15.989	4.537	60.601
4.971	73.959	3.737	43.747	1.796	10.006	2.384	31.331					1.329	6.988	6.252	125.075	2.756	23.657	2.835	13.755	2.431	32.24	0.998	12.808	1.887		2.092	16.836	1.137	7.961	1.19	5.24	1.935	6.182	1.848	16.0895	4.538	60.475
4.972	74.23	3.739	43.721	1.798	10.105	2.385	31.331					1.33	6.938	6.253	125.064	2.757	23.608	2.837	13.629	2.433	32.214	0.999	12.932	1.886		2.094	16.86	1.139	7.836	1.191	5.315	1.937	6.258	1.849	15.951	4.539	60.626
4.974	74.032	3.739	43.796	1.799	10.055	2.385	31.256					1.332	6.938	6.254	125.126	2.759	23.779	2.838	13.705	2.434	32.24	1.001	12.832	1.886		2.095	16.811	1.139	7.836	1.191	5.315	1.938	6.232	1.8505	15.9765	4.541	60.726
4.975	74.057	3.741	43.896	1.8	10.13	2.387	31.331					1.333	6.912	6.256	125.225	2.76	23.706	2.84	13.73	2.434	32.314	1.001	13.007	1.887		2.096	16.935	1.14	7.985	1.192	5.264	1.94	6.308	1.852	16.0265	4.542	60.726
4.976	74.106	3.743	43.945	1.802	10.179	2.388	31.381					1.334	7.088	6.257	125.162	2.762	23.73	2.84	13.629	2.437	32.34	1.003	12.882	1.887		2.097	17.01	1.142	8.085	1.191	5.215	1.941	6.282	1.8525	16.0885	4.543	60.726
4.978	74.254	3.744	43.896	1.804	10.13	2.39	31.381					1.335	6.988	6.258	125.2	2.762	23.706	2.842	13.83	2.437	32.364	1.004	13.007	1.887		2.099	16.96	1.143	7.961	1.191	5.264	1.943	6.282	1.855	16.0515	4.544	60.726
4.979	74.156	3.745	43.846	1.805	10.253	2.391	31.431					1.337	7.012	6.259	125.199	2.763	23.779	2.843	13.88	2.439	32.414	1.005	13.031	1.886		2.1	16.811	1.144	7.985	1.192	5.339	1.945	6.308	1.856	16.1265	4.546	60.826
4.98	74.23	3.746	43.945	1.806	10.105	2.392	31.506					1.338	7.088	6.26	125.225	2.765	23.828	2.845	13.755	2.44	32.439	1.006	13.081	1.887		2.102	16.96	1.146	7.911	1.191	5.29	1.946	6.308	1.8565	15.9885	4.547	60.826
4.98	74.279	3.747	43.921	1.807	10.253	2.394	31.506					1.339	7.038	6.262	125.249	2.766	23.779	2.845	13.83	2.441	32.314	1.007	13.081	1.886		2.103	17.11	1.147	8.011	1.19	5.165	1.947	6.332	1.8575	16.1515	4.548	60.801
4.983	74.181	3.749	43.846	1.808	10.253	2.395	31.606					1.34	7.038	6.263	125.386	2.767	23.854	2.846	13.854	2.442	32.539	1.009	12.957	1.886		2.103	17.06	1.148	8.035	1.189	5.365	1.949	6.282	1.86	16.0645	4.549	60.826
4.983	74.279	3.75	43.945	1.81	10.352	2.396	31.456					1.341	7.038	6.264	125.398	2.768	23.878	2.848	13.854	2.444	32.464	1.01	13.057	1.886		2.105	17.01	1.149	8.061	1.187	5.264	1.95	6.432	1.8605	16.0765	4.552	60.851
4.985	74.205	3.751	43.995	1.811	10.203	2.397	31.582					1.343	7.189	6.265	125.361	2.77	23.927	2.849	13.904	2.445	32.513	1.011	12.957	1.887		2.106	17.11	1.151	8.061	1.186	5.315	1.951	6.408	1.862	16.1885	4.552	60.951
4.986	74.402	3.753	44.07	1.812	10.278	2.398	31.481					1.344	7.189	6.267	125.398	2.771	23.976	2.851	13.93	2.446	32.513	1.013	13.057	1.887		2.107	17.084	1.151	8.061	1.188	5.315	1.953	6.358	1.863	16.1515	4.553	60.976
4.987	74.254	3.753	44.07	1.814	10.203	2.4	31.456					1.345	7.139	6.268	125.361	2.773	23.903	2.852	13.78	2.447	32.513	1.014	13.106	1.886		2.109	17.11	1.153	8.135	1.189	5.339	1.954	6.508	1.864	16.2265	4.554	60.926
4.988	74.205	3.755	44.045	1.815	10.352	2.401	31.656					1.346	7.163	6.269	125.374	2.773	24.05	2.853	13.88	2.448	32.563	1.015	13.057	1.887		2.11	17.258	1.154	8.16	1.191	5.264	1.956	6.408	1.866	16.1765	4.556	61.002
4.99	74.329	3.756	44.12	1.817	10.278	2.401	31.556					1.347	7.163	6.271	125.448	2.774	24.074	2.854	13.854	2.45	32.489	1.016	13.057	1.887		2.111	17.233	1.156	8.111	1.192	5.315	1.956	6.482	1.8665	16.326	4.557	61.026
4.991	74.303	3.757	44.194	1.818	10.302	2.403	31.606					1.349	7.214	6.272	125.436	2.776	24.001	2.856	13.904	2.451	32.563	1.017	13.057	1.887		2.112	17.159	1.157	8.21	1.192	5.264	1.959	6.532	1.8675	16.1645	4.558	61.102
4.992	74.329	3.758	44.12	1.819	10.5	2.404	31.582					1.35	7.239	6.273	125.535	2.777	24.05	2.856	13.854	2.452	32.688	1.02	13.156	1.888		2.114	17.332	1.158	8.235	1.191	5.215	1.96	6.558	1.8695	16.2385	4.56	61.102
4.993	74.451	3.76	44.343	1.82	10.352	2.405	31.706					1.351	7.265	6.274	125.535	2.779	24.174	2.857	13.88	2.454	32.639	1.02	13.23	1.887		2.115	17.283	1.159	8.185	1.191	5.24	1.961	6.532	1.8705	16.276	4.561	61.076
4.995	74.526	3.761	44.293	1.821	10.401	2.407	31.632					1.352	7.315	6.275	125.534	2.779	24.074	2.86	13.93	2.455	32.639	1.021	13.305	1.887		2.116	17.258	1.16	8.16	1.191	5.339	1.963	6.558	1.8715	16.2765	4.562	61.026
4.996	74.5	3.763	44.343	1.823	10.401	2.408	31.832					1.353	7.289	6.276	125.585	2.78	24.124	2.86	13.83	2.456	32.713	1.022	13.206	1.887		2.117	17.233	1.162	8.21	1.191	5.191	1.964	6.532	1.8725	16.2515	4.562	61.176
4.997	74.329	3.764	44.368	1.824	10.45	2.409	31.832					1.355	7.289	6.278	125.597	2.782	24.099	2.861	13.904	2.457	32.813	1.024	13.156	1.887		2.119	17.308	1.163	8.31	1.191	5.264	1.965	6.633	1.8745	16.3385	4.564	61.276
4.998	74.526	3.764	44.392	1.826	10.401	2.411	31.832					1.357	7.265	6.279	125.621	2.783	24.149	2.863	14.08	2.459	32.589	1.025	13.206	1.887		2.12	17.283	1.165	8.36	1.191	5.414	1.967	6.684	1.8755	16.3885	4.566	61.226
5	74.427	3.766	44.467	1.826	10.476	2.412	31.832					1.357	7.214	6.28	125.572	2.785	24.247	2.864	13.98	2.46	32.688	1.026	13.256	1.887		2.121	17.183	1.166	8.335	1.191	5.264	1.968	6.608	1.8765	16.376	4.567	61.252
5.001	74.5	3.767	44.343	1.828	10.327	2.413	31.906					1.358	7.239	6.282	125.697	2.785	24.074	2.865	14.054	2.461	32.788	1.028	13.256	1.886		2.122	17.407	1.168	8.36	1.192	5.264	1.969	6.633	1.878	16.426	4.569	61.276
5.003	74.55	3.769	44.442	1.829	10.5	2.414	31.806					1.36	7.265	6.283	125.522	2.787	24.198	2.867	14.054	2.463	32.788	1.03	13.206	1.886		2.123	17.407	1.168	8.31	1.191	5.414	1.971	6.558	1.8795	16.4385	4.569	61.226
5.003	74.599	3.77	44.442	1.831	10.45	2.415	31.882					1.361	7.265	6.284	125.671	2.789	24.198	2.868	14.054	2.463	32.862	1.03	13.206	1.886		2.125	17.407	1.17	8.36	1.189	5.389	1.972	6.583	1.8805	16.376	4.57	61.226
5.004	74.575	3.771	44.392	1.832	10.574	2.417	31.932					1.362	7.289	6.286	125.758	2.79	24.272	2.869	14.03	2.465	32.862	1.034	13.355	1.887		2.126	17.531	1.171	8.36	1.191	5.24	1.974	6.684	1.8815	16.376	4.572	61.326
5.005	74.673	3.772	44.442	1.834	10.574	2.419	31.732					1.363	7.315	6.287	125.709	2.791	24.443	2.87	14.004	2.466	32.838	1.035	13.405	1.886		2.127	17.358	1.172	8.36	1.191	5.264	1.975	6.684	1.8835	16.426	4.573	61.302
5.007	74.648	3.773	44.517	1.835	10.599	2.419	31.806					1.365	7.44	6.288	125.771	2.792	24.272	2.871	14.229	2.468	32.988	1.036	13.355	1.886		2.129	17.457	1.173	8.41	1.19	5.141	1.976	6.708	1.8845	16.4635	4.574	61.326
5.009	74.648	3.775	44.517	1.836	10.648	2.421	31.956					1.366	7.34	6.289	125.746	2.793	24.345	2.873	14.104	2.469	32.962	1.037	13.355	1.888		2.129	17.507	1.175	8.434	1.192	5.339	1.978	6.808	1.8855	16.5255	4.576	61.452
5.009	74.772	3.776	44.716	1.837	10.599	2.422	31.906					1.367	7.44	6.29	125.796	2.795	24.443	2.874	14.004	2.47	32.962	1.038	13.455	1.888		2.13	17.457	1.176	8.384	1.192	5.339	1.98	6.734	1.8865	16.4635	4.577	61.552
5.011	74.796	3.777	44.517	1.839	10.648	2.423	32.106					1.368	7.416	6.292	125.859	2.796	24.394	2.875	14.104	2.471	32.938	1.04	13.305	1.888		2.132	17.556	1.177	8.434	1.192	5.315	1.981	6.708	1.888	16.4885	4.578	61.426
5.012	74.747	3.778	44.591	1.839	10.574	2.424	32.082					1.37	7.466	6.293	125.846	2.797	24.394	2.876	14.279	2.472	32.962	1.042	13.379	1.888		2.133	17.581	1.178	8.36	1.193	5.315	1.982	6.808	1.889	16.601	4.579	61.527
5.013	74.796	3.78	44.616	1.841	10.697	2.425	32.032					1.372	7.49	6.295	125.858	2.798	24.443	2.878	14.154	2.473	33.137	1.042	13.355	1.888		2.134	17.63	1.179	8.51	1.193	5.339	1.984	6.784	1.8905	16.576	4.58	61.527
5.015	74.772	3.781	44.616	1.842	10.648	2.427	32.056					1.373	7.466	6.296	125.945	2.799	24.419	2.879	14.179	2.475	33.062	1.044	13.529	1.888		2.136	17.73	1.181	8.609	1.192	5.29	1.985	6.834	1.892	16.6005	4.582	61.727
5.016	74.821	3.782	44.716	1.843	10.648	2.428	32.006					1.374	7.44	6.296	125.859	2.801	24.469	2.88	14.304	2.476	33.113	1.045	13.429	1.888		2.138	17.68	1.182	8.56	1.192	5.264	1.986	6.758	1.893	16.6635	4.583	61.577
5.017	74.845	3.784	44.567	1.844	10.673	2.429	32.182					1.375	7.39	6.298	125.996	2.802	24.493	2.881	14.229	2.477	33.037	1.046	13.405	1.888		2.138	17.705	1.183	8.584	1.192	5.339	1.988	6.908	1.8945	16.5505	4.585	61.602
5.018	74.969	3.784	44.765	1.847	10.723	2.431	32.182					1.377	7.541	6.299	126.007	2.803	24.518	2.883	14.204	2.479	33.137	1.047	13.429	1.889		2.14	17.656	1.185	8.51	1.191	5.264	1.989	6.858	1.8955	16.551	4.586	61.652
5.019	74.919	3.786	44.815	1.847	10.871	2.432	32.132					1.379	7.49	6.3	125.957	2.805	24.542	2.884	14.204	2.48	33.262	1.049	13.455	1.889		2.141	17.63	1.186	8.684	1.19	5.264	1.99	6.958	1.8965	16.6875	4.586	61.652
5.021	75.042	3.787	44.765	1.849	10.796	2.434	32.206					1.379	7.49	6.301	126.094	2.806	24.665	2.885	14.254	2.481	33.287	1.05	13.504	1.888		2.142	17.705	1.187	8.534	1.192	5.24	1.991	6.834	1.898	16.6505	4.588	61.627
5.022	75.018	3.788	44.765	1.85	10.821	2.435	32.206					1.381	7.49	6.303	126.032	2.806	24.542	2.886	14.279	2.482	33.287	1.051	13.529	1.888		2.144	17.656	1.188	8.584	1.188	5.29	1.993	6.908	1.899	16.751	4.589	61.802
5.023	74.894	3.789	44.74	1.851	10.747	2.436	32.382					1.381	7.591	6.304	126.045	2.808	24.788	2.888	14.279	2.484	33.187	1.052	13.554	1.888		2.145	17.656	1.19	8.584	1.19	5.29	1.994	6.958	1.9005	16.6635	4.591	61.752
5.024	74.845	3.79	44.889	1.852	10.944	2.437	32.182					1.383	7.516	6.305	126.106	2.809	24.764	2.889	14.179	2.484	33.336	1.053	13.578	1.887		2.146	17.779	1.191	8.534	1.191	5.365	1.996	6.858	1.902	16.6885	4.591	61.727
5.025	75.116	3.792	44.815	1.854	10.871	2.438	32.282					1.384	7.516	6.307	126.081	2.811	24.714	2.891	14.304	2.486	33.287	1.054	13.554	1.887		2.147	17.879	1.192	8.634	1.192	5.264	1.997	6.958	1.9025	16.6505	4.593	61.752
5.027	75.042	3.793	44.839	1.855	10.846	2.439	32.332					1.385	7.566	6.308	126.181	2.811	24.764	2.891	14.329	2.487	33.312	1.055	13.628	1.887		2.148	17.928	1.194	8.709	1.193	5.439	1.999	6.858	1.9045	16.7005	4.594	61.802
5.028	74.993	3.794	44.939	1.857	10.92	2.441	32.382					1.387	7.641	6.309	126.181	2.813	24.738	2.893	14.229	2.488	33.362	1.058	13.554	1.888		2.15	17.854	1.195	8.634	1.191	5.315	2	7.058	1.9055	16.788	4.595	61.702
5.029	74.993	3.796	44.914	1.858	10.871	2.441	32.482					1.388	7.641	6.31	126.194	2.814	24.689	2.894	14.329	2.49	33.412	1.058	13.703	1.888		2.151	18.027	1.196	8.734	1.192	5.29	2.001	6.958	1.907	16.7385	4.597	61.902
5.03	75.042	3.797	44.988	1.859	10.895	2.443	32.407					1.389	7.667	6.311	126.293	2.815	24.738	2.895	14.304	2.49	33.486	1.06	13.653	1.89		2.153	17.904	1.197	8.659	1.193	5.389	2.002	6.984	1.908	16.7135	4.598	61.827
5.032	75.067	3.798	45.088	1.86	10.97	2.444	32.356					1.39	7.641	6.313	126.231	2.817	24.837	2.896	14.279	2.492	33.486	1.061	13.578	1.891		2.154	17.954	1.198	8.659	1.192	5.24	2.004	6.958	1.9085	16.763	4.599	61.877
5.033	75.116	3.799	44.988	1.862	10.97	2.445	32.356					1.392	7.566	6.314	126.319	2.817	24.813	2.897	14.279	2.493	33.536	1.062	13.703	1.892		2.154	18.053	1.199	8.684	1.193	5.264	2.005	6.934	1.9105	16.901	4.6	61.952
5.035	75.166	3.8	45.063	1.863	10.944	2.447	32.432					1.393	7.617	6.316	126.331	2.819	24.813	2.899	14.403	2.494	33.561	1.063	13.653	1.894		2.156	18.077	1.201	8.734	1.192	5.439	2.006	7.058	1.9115	16.8505	4.602	61.902
5.036	75.166	3.802	45.238	1.864	10.97	2.447	32.432					1.394	7.641	6.317	126.356	2.821	24.862	2.9	14.403	2.495	33.511	1.064	13.628	1.895		2.157	18.003	1.203	8.809	1.192	5.315	2.008	7.084	1.913	16.788	4.603	61.977
5.037	75.239	3.803	45.262	1.865	10.994	2.449	32.432					1.396	7.818	6.317	126.318	2.822	24.862	2.901	14.403	2.497	33.511	1.066	13.777	1.896		2.158	18.003	1.204	8.784	1.192	5.215	2.009	7.008	1.9135	16.863	4.604	62.103
5.039	75.19	3.805	45.188	1.867	10.97	2.45	32.508					1.397	7.767	6.319	126.368	2.823	24.984	2.903	14.429	2.498	33.536	1.067	13.728	1.898		2.16	18.202	1.205	8.909	1.192	5.339	2.011	7.108	1.915	16.85	4.606	62.153
5.04	75.239	3.806	45.212	1.868	10.821	2.452	32.582					1.398	7.641	6.32	126.43	2.824	25.059	2.904	14.479	2.5	33.611	1.068	13.777	1.899		2.161	18.127	1.206	8.759	1.193	5.191	2.012	7.008	1.9165	16.9	4.606	62.027
5.041	75.239	3.807	45.188	1.87	11.068	2.453	32.407					1.399	7.691	6.322	126.442	2.825	25.033	2.905	14.453	2.501	33.661	1.069	13.803	1.9		2.162	18.325	1.207	8.859	1.193	5.315	2.013	7.108	1.918	16.9875	4.608	62.177
5.042	75.313	3.807	45.312	1.871	11.191	2.454	32.458					1.4	7.742	6.322	126.454	2.827	25.132	2.906	14.379	2.501	33.636	1.07	13.803	1.901		2.163	18.251	1.208	8.933	1.192	5.315	2.015	7.084	1.919	16.913	4.609	62.153
5.044	75.387	3.809	45.137	1.872	10.97	2.455	32.532					1.401	7.792	6.324	126.379	2.828	25.083	2.908	14.403	2.503	33.636	1.072	13.877	1.903		2.164	18.226	1.209	8.833	1.192	5.215	2.016	7.008	1.92	16.9255	4.611	62.227
5.044	75.51	3.811	45.312	1.873	11.167	2.456	32.632					1.402	7.818	6.325	126.504	2.83	25.23	2.908	14.503	2.504	33.761	1.073	13.852	1.904		2.165	18.251	1.211	8.859	1.192	5.29	2.017	7.209	1.9215	16.975	4.612	62.177
5.045	75.313	3.811	45.387	1.875	11.068	2.458	32.608					1.404	7.842	6.327	126.479	2.83	25.108	2.91	14.503	2.505	33.735	1.075	13.753	1.905		2.167	18.251	1.212	8.833	1.193	5.315	2.019	7.158	1.923	16.938	4.613	62.103
5.048	75.412	3.812	45.361	1.876	11.142	2.459	32.632					1.405	7.818	6.328	126.516	2.832	25.108	2.911	14.503	2.507	33.661	1.076	13.827	1.906		2.168	18.4	1.214	8.909	1.192	5.24	2.021	7.158	1.924	17.038	4.614	62.303
5.048	75.387	3.814	45.436	1.877	11.167	2.46	32.582					1.406	7.818	6.329	126.504	2.833	25.181	2.913	14.603	2.508	33.785	1.077	13.852	1.907		2.17	18.351	1.215	8.983	1.192	5.24	2.022	7.184	1.9245	17	4.615	62.227
5.049	75.461	3.815	45.411	1.878	11.191	2.461	32.658					1.407	7.868	6.33	126.541	2.834	25.181	2.914	14.453	2.509	33.785	1.078	13.902	1.91		2.171	18.351	1.216	8.959	1.192	5.264	2.023	7.184	1.926	17.025	4.616	62.277
5.05	75.363	3.817	45.436	1.879	11.167	2.462	32.708					1.409	7.842	6.331	126.716	2.835	25.304	2.915	14.553	2.511	33.885	1.079	13.976	1.911		2.172	18.425	1.218	9.009	1.192	5.389	2.024	7.284	1.9275	17.1125	4.618	62.353
5.052	75.461	3.818	45.56	1.881	11.266	2.464	32.758					1.41	7.868	6.333	126.629	2.837	25.23	2.917	14.503	2.512	33.91	1.081	13.827	1.912		2.173	18.351	1.218	9.034	1.192	5.29	2.026	7.209	1.9295	17.0375	4.619	62.277
5.053	75.609	3.819	45.536	1.882	11.191	2.465	32.858					1.411	7.868	6.333	126.641	2.837	25.255	2.918	14.529	2.514	33.985	1.082	13.926	1.913		2.175	18.45	1.22	9.058	1.192	5.264	2.027	7.284	1.93	17.05	4.621	62.377
5.054	75.51	3.821	45.51	1.883	11.167	2.466	32.832					1.413	7.943	6.335	126.753	2.839	25.403	2.918	14.553	2.514	33.885	1.083	14.002	1.915		2.175	18.575	1.221	9.108	1.192	5.191	2.027	7.158	1.9315	17.075	4.622	62.403
5.056	75.584	3.821	45.635	1.885	11.241	2.468	32.708					1.414	7.918	6.337	126.665	2.841	25.328	2.92	14.653	2.515	33.96	1.085	13.976	1.916		2.177	18.474	1.222	9.084	1.193	5.215	2.029	7.309	1.933	17.1	4.623	62.453
5.056	75.56	3.823	45.659	1.885	11.29	2.469	32.808					1.415	7.868	6.338	126.702	2.841	25.378	2.921	14.553	2.516	34.06	1.086	13.877	1.917		2.178	18.624	1.223	9.258	1.192	5.414	2.031	7.134	1.934	17.0875	4.624	62.403
5.058	75.658	3.824	45.635	1.887	11.241	2.47	32.908					1.417	7.893	6.339	126.765	2.842	25.403	2.923	14.629	2.518	34.084	1.087	13.852	1.919		2.18	18.624	1.225	9.158	1.192	5.24	2.032	7.234	1.935	17.1375	4.625	62.453
5.059	75.56	3.825	45.659	1.889	11.315	2.471	32.882					1.418	7.943	6.34	126.802	2.844	25.427	2.925	14.653	2.52	34.11	1.088	14.026	1.92		2.181	18.674	1.226	9.134	1.193	5.29	2.033	7.234	1.9365	17.1005	4.627	62.553
5.06	75.682	3.826	45.784	1.89	11.414	2.472	32.958					1.418	7.818	6.341	126.84	2.845	25.55	2.925	14.703	2.52	34.084	1.089	14.051	1.922		2.182	18.773	1.227	9.158	1.193	5.264	2.035	7.359	1.938	17.1005	4.628	62.377
5.061	75.707	3.828	45.759	1.891	11.29	2.474	32.932					1.419	7.893	6.342	126.889	2.846	25.55	2.926	14.603	2.522	34.16	1.09	14.051	1.923		2.184	18.724	1.229	9.184	1.194	5.315	2.036	7.359	1.9395	17.1625	4.63	62.603
5.063	75.682	3.829	45.685	1.892	11.365	2.475	32.982					1.421	7.993	6.344	126.877	2.849	25.526	2.927	14.653	2.523	34.134	1.092	14.026	1.925		2.184	18.674	1.23	9.208	1.194	5.315	2.037	7.284	1.94	17.2	4.63	62.529
5.065	75.83	3.831	45.784	1.894	11.414	2.476	32.958					1.422	7.993	6.346	126.89	2.85	25.452	2.928	14.703	2.524	34.084	1.093	14.125	1.926		2.185	18.748	1.231	9.284	1.194	5.339	2.039	7.434	1.9415	17.2375	4.632	62.553
5.066	75.609	3.832	45.883	1.895	11.464	2.477	33.032					1.423	7.993	6.346	126.889	2.85	25.55	2.93	14.728	2.525	34.034	1.094	14.026	1.928		2.187	18.724	1.233	9.208	1.194	5.24	2.04	7.334	1.9425	17.212	4.633	62.653
5.066	75.757	3.832	45.858	1.897	11.414	2.479	32.982					1.425	8.069	6.348	126.915	2.852	25.599	2.931	14.728	2.527	34.284	1.096	14.026	1.928		2.188	18.674	1.234	9.208	1.194	5.215	2.041	7.534	1.9445	17.287	4.634	62.729
5.068	75.806	3.834	45.908	1.897	11.562	2.48	33.008					1.426	8.043	6.349	126.964	2.853	25.477	2.932	14.703	2.528	34.11	1.096	14.151	1.93	5.923	2.19	18.724	1.235	9.258	1.194	5.339	2.043	7.534	1.9455	17.337	4.635	62.729
5.069	75.83	3.835	45.933	1.899	11.489	2.481	32.982					1.427	8.019	6.35	127.025	2.854	25.599	2.933	14.778	2.529	34.284	1.098	14.151	1.931	5.898	2.191	18.823	1.236	9.308	1.194	5.29	2.044	7.309	1.9465	17.287	4.637	62.703
5.071	75.781	3.836	45.933	1.9	11.464	2.482	33.108					1.428	8.144	6.351	127.038	2.855	25.649	2.935	14.778	2.531	34.184	1.099	13.976	1.933	5.973	2.192	18.698	1.238	9.308	1.194	5.339	2.045	7.409	1.9485	17.2625	4.638	62.779
5.071	75.806	3.838	45.957	1.902	11.538	2.484	33.032					1.429	8.043	6.352	126.951	2.857	25.599	2.936	14.703	2.531	34.383	1.099	14.275	1.934	5.873	2.193	18.797	1.238	9.358	1.194	5.29	2.047	7.484	1.9495	17.3	4.639	62.703
5.073	75.904	3.839	46.057	1.903	11.464	2.485	33.132					1.431	8.069	6.354	127.037	2.858	25.674	2.937	14.853	2.533	34.383	1.102	14.125	1.935	5.973	2.194	18.946	1.24	9.234	1.191	5.191	2.048	7.534	1.9505	17.312	4.641	62.829
5.074	75.879	3.84	45.983	1.904	11.489	2.486	33.183					1.432	8.22	6.356	127.05	2.859	25.624	2.938	14.728	2.534	34.383	1.103	14.175	1.936	5.973	2.196	18.823	1.241	9.358	1.191	5.215	2.049	7.434	1.9515	17.362	4.641	62.779
5.075	75.928	3.842	45.983	1.905	11.489	2.488	33.158					1.433	8.194	6.357	127.114	2.86	25.723	2.94	14.903	2.535	34.409	1.103	14.151	1.938	5.973	2.197	18.996	1.242	9.408	1.192	5.29	2.05	7.534	1.953	17.412	4.643	62.803
5.077	75.978	3.843	46.206	1.906	11.612	2.488	33.183					1.434	8.144	6.357	127.114	2.861	25.723	2.941	14.853	2.537	34.383	1.105	14.324	1.939	6.023	2.198	18.897	1.243	9.408	1.194	5.315	2.051	7.509	1.9535	17.4745	4.644	62.903
5.078	76.003	3.844	46.132	1.908	11.562	2.49	33.183					1.436	8.169	6.359	127.114	2.863	25.723	2.942	14.878	2.538	34.383	1.107	14.225	1.941	5.948	2.199	18.996	1.245	9.557	1.194	5.339	2.054	7.584	1.955	17.399	4.645	62.879
5.079	76.003	3.845	46.181	1.908	11.661	2.491	33.283					1.437	8.22	6.36	127.237	2.863	25.772	2.943	14.978	2.539	34.484	1.107	14.2	1.942	6.047	2.201	19.046	1.246	9.408	1.194	5.414	2.054	7.685	1.9565	17.387	4.647	62.879
5.081	75.978	3.847	46.057	1.91	11.736	2.492	33.233					1.438	8.27	6.361	127.299	2.865	25.894	2.945	14.853	2.54	34.484	1.109	14.175	1.943	6.047	2.202	18.946	1.247	9.458	1.194	5.339	2.056	7.509	1.9575	17.5115	4.648	63.004
5.082	76.126	3.848	46.132	1.912	11.686	2.493	33.208					1.439	8.194	6.363	127.261	2.867	25.845	2.946	14.903	2.541	34.484	1.11	14.275	1.945	6.147	2.203	19.145	1.248	9.308	1.195	5.315	2.057	7.659	1.959	17.387	4.649	62.954
5.082	76.126	3.848	46.281	1.913	11.637	2.495	33.308					1.44	8.27	6.363	127.337	2.868	25.919	2.947	14.903	2.543	34.608	1.112	14.25	1.946	5.973	2.204	19.145	1.25	9.433	1.195	5.315	2.058	7.584	1.96	17.4865	4.65	63.029
5.084	76.151	3.85	46.231	1.914	11.661	2.496	33.283					1.442	8.169	6.365	127.311	2.868	25.969	2.949	14.853	2.544	34.383	1.113	14.225	1.947	6.047	2.206	19.071	1.251	9.458	1.195	5.215	2.06	7.584	1.9615	17.5115	4.651	63.029
5.085	76.176	3.851	46.206	1.915	11.686	2.498	33.333					1.443	8.244	6.366	127.323	2.87	25.919	2.95	14.828	2.545	34.484	1.114	14.449	1.948	6.097	2.207	19.095	1.252	9.458	1.195	5.24	2.061	7.534	1.9625	17.587	4.652	63.154
5.086	76.077	3.853	46.355	1.917	11.637	2.499	33.383					1.445	8.22	6.367	127.287	2.871	25.87	2.951	14.952	2.546	34.658	1.115	14.324	1.95	6.123	2.208	19.121	1.253	9.458	1.195	5.414	2.063	7.484	1.964	17.499	4.654	63.204
5.088	76.126	3.854	46.454	1.918	11.785	2.5	33.458					1.446	8.27	6.369	127.349	2.872	25.919	2.952	14.928	2.548	34.733	1.116	14.375	1.951	6.173	2.209	19.195	1.254	9.507	1.195	5.339	2.063	7.685	1.965	17.549	4.655	63.129
5.089	76.225	3.855	46.43	1.919	11.785	2.501	33.408					1.446	8.27	6.37	127.337	2.873	26.018	2.954	14.753	2.549	34.584	1.117	14.375	1.952	6.073	2.21	19.145	1.256	9.433	1.195	5.315	2.064	7.709	1.966	17.6615	4.657	63.129
5.091	76.323	3.857	46.479	1.921	11.835	2.502	33.458					1.448	8.421	6.371	127.436	2.875	26.091	2.954	14.903	2.55	34.683	1.119	14.425	1.954	6.147	2.212	19.344	1.257	9.607	1.195	5.215	2.066	7.759	1.9675	17.6115	4.658	63.154
5.092	76.274	3.858	46.454	1.921	11.835	2.503	33.458					1.449	8.445	6.373	127.398	2.876	26.116	2.955	14.878	2.551	34.758	1.12	14.275	1.955	6.147	2.213	19.27	1.258	9.733	1.195	5.215	2.067	7.709	1.9695	17.5615	4.658	63.204
5.093	76.249	3.858	46.454	1.923	11.76	2.504	33.558					1.45	8.32	6.374	127.498	2.877	26.042	2.957	14.853	2.553	34.833	1.122	14.425	1.956	6.197	2.214	19.393	1.26	9.583	1.195	5.215	2.069	7.735	1.9705	17.6115	4.66	63.254
5.094	76.373	3.861	46.479	1.924	11.785	2.506	33.508					1.452	8.395	6.375	127.385	2.879	26.091	2.958	14.903	2.555	34.783	1.123	14.399	1.958	6.097	2.216	19.294	1.261	9.707	1.195	5.315	2.07	7.785	1.9715	17.6865	4.662	63.179
5.095	76.274	3.861	46.678	1.925	11.785	2.507	33.633					1.453	8.32	6.377	127.486	2.88	26.165	2.959	14.952	2.555	34.833	1.125	14.449	1.959	6.223	2.216	19.294	1.262	9.683	1.195	5.315	2.071	7.735	1.9725	17.549	4.662	63.304
5.097	76.373	3.862	46.628	1.927	11.809	2.508	33.608					1.454	8.471	6.377	127.572	2.881	26.14	2.961	14.928	2.557	34.857	1.125	14.474	1.96	6.273	2.219	19.443	1.263	9.707	1.196	5.339	2.073	7.709	1.9735	17.6115	4.664	63.279
5.097	76.348	3.864	46.529	1.928	11.933	2.51	33.658					1.455	8.37	6.378	127.584	2.882	26.214	2.962	14.978	2.558	34.933	1.127	14.524	1.961	6.247	2.22	19.393	1.264	9.533	1.195	5.29	2.074	7.685	1.9755	17.6615	4.665	63.254
5.099	76.397	3.865	46.579	1.929	12.032	2.511	33.633					1.457	8.471	6.381	127.534	2.884	26.214	2.963	15.052	2.559	34.907	1.127	14.524	1.963	6.223	2.22	19.493	1.266	9.533	1.197	5.29	2.076	7.809	1.976	17.7865	4.666	63.354
5.101	76.348	3.866	46.628	1.931	11.835	2.512	33.683					1.458	8.37	6.381	127.634	2.884	26.288	2.964	15.078	2.56	34.857	1.129	14.474	1.964	6.147	2.222	19.393	1.267	9.807	1.195	5.339	2.077	7.735	1.977	17.7615	4.667	63.43
5.102	76.446	3.868	46.654	1.932	11.958	2.513	33.658					1.459	8.496	6.382	127.61	2.886	26.189	2.965	15.002	2.561	34.907	1.131	14.648	1.965	6.223	2.223	19.419	1.268	9.733	1.195	5.24	2.077	7.785	1.979	17.7365	4.669	63.504
5.103	76.471	3.869	46.728	1.933	11.908	2.515	33.683					1.46	8.445	6.384	127.671	2.888	26.288	2.967	15.128	2.563	34.907	1.131	14.574	1.967	6.323	2.225	19.493	1.269	9.757	1.195	5.24	2.08	7.885	1.98	17.699	4.67	63.504
5.104	76.422	3.87	46.728	1.934	11.835	2.516	33.708					1.462	8.496	6.385	127.684	2.889	26.313	2.967	15.128	2.565	35.057	1.133	14.499	1.968	6.223	2.225	19.568	1.27	9.832	1.195	5.339	2.08	7.835	1.981	17.7865	4.671	63.504
5.105	76.52	3.87	46.753	1.936	11.958	2.517	33.683					1.463	8.496	6.386	127.622	2.89	26.337	2.97	15.103	2.566	35.032	1.134	14.598	1.969	6.247	2.227	19.493	1.272	9.857	1.195	5.365	2.082	7.759	1.982	17.799	4.673	63.654
5.107	76.594	3.872	46.803	1.937	12.056	2.519	33.733					1.464	8.421	6.387	127.647	2.892	26.313	2.97	15.128	2.567	35.032	1.135	14.549	1.971	6.223	2.228	19.568	1.273	9.807	1.196	5.339	2.083	7.909	1.9835	17.7615	4.674	63.58
5.108	76.422	3.874	46.753	1.938	12.032	2.519	33.683					1.466	8.546	6.39	127.697	2.892	26.288	2.971	15.103	2.568	34.983	1.136	14.499	1.972	6.297	2.229	19.667	1.274	9.907	1.195	5.24	2.084	8.009	1.985	17.811	4.675	63.504
5.109	76.52	3.875	46.827	1.939	12.082	2.521	33.783					1.466	8.622	6.39	127.746	2.893	26.484	2.974	15.052	2.569	35.082	1.138	14.624	1.974	6.347	2.23	19.641	1.275	9.857	1.196	5.339	2.086	7.785	1.986	17.7985	4.676	63.53
5.111	76.545	3.876	46.803	1.941	11.983	2.522	33.909					1.468	8.596	6.391	127.796	2.895	26.435	2.975	15.103	2.571	35.182	1.139	14.598	1.975	6.247	2.232	19.691	1.277	9.857	1.195	5.264	2.087	7.809	1.988	17.873	4.678	63.58
5.111	76.619	3.878	46.902	1.942	12.056	2.523	33.783					1.469	8.572	6.392	127.746	2.896	26.46	2.975	15.203	2.571	35.107	1.14	14.698	1.976	6.297	2.232	19.691	1.278	9.882	1.195	5.24	2.088	7.885	1.989	17.8365	4.678	63.63
5.114	76.57	3.879	47.026	1.943	12.106	2.525	33.883					1.471	8.747	6.394	127.834	2.897	26.509	2.977	15.153	2.572	35.132	1.141	14.598	1.977	6.347	2.234	19.741	1.279	9.907	1.195	5.264	2.09	7.859	1.9895	17.886	4.68	63.73
5.114	76.741	3.88	46.902	1.944	12.082	2.526	33.858					1.472	8.521	6.395	127.907	2.898	26.559	2.978	15.203	2.574	35.082	1.142	14.474	1.978	6.323	2.235	19.716	1.28	9.882	1.195	5.365	2.09	8.009	1.992	17.8985	4.682	63.83
5.115	76.643	3.882	46.952	1.945	12.181	2.527	33.858					1.473	8.596	6.396	127.945	2.899	26.533	2.98	15.153	2.575	35.282	1.143	14.698	1.98	6.273	2.236	19.89	1.282	9.982	1.195	5.29	2.093	7.985	1.993	17.873	4.682	63.804
5.117	76.692	3.883	46.952	1.947	12.205	2.528	34.009					1.475	8.697	6.398	127.871	2.901	26.583	2.981	15.253	2.577	35.206	1.145	14.673	1.981	6.323	2.238	19.816	1.283	9.882	1.195	5.24	2.093	8.035	1.9935	17.886	4.684	63.754
5.118	76.668	3.884	46.877	1.948	12.181	2.529	33.883					1.475	8.747	6.399	127.92	2.902	26.533	2.982	15.228	2.577	35.356	1.147	14.648	1.982	6.273	2.239	19.816	1.285	10.006	1.195	5.315	2.095	8.059	1.9955	17.899	4.685	63.754
5.119	76.767	3.885	46.926	1.949	12.23	2.53	33.909					1.477	8.672	6.4	127.97	2.903	26.533	2.983	15.327	2.579	35.232	1.147	14.823	1.984	6.423	2.241	19.939	1.285	10.032	1.195	5.215	2.095	7.935	1.9965	17.961	4.686	63.78
5.12	76.668	3.887	46.852	1.951	12.254	2.532	34.084					1.477	8.572	6.401	127.957	2.904	26.681	2.984	15.277	2.58	35.206	1.148	14.773	1.985	6.347	2.242	19.816	1.286	10.006	1.196	5.24	2.098	7.935	1.998	17.973	4.688	63.804
5.122	76.692	3.887	47.101	1.952	12.254	2.533	34.059					1.479	8.596	6.403	127.933	2.906	26.583	2.986	15.228	2.582	35.356	1.15	14.747	1.986	6.297	2.243	19.766	1.288	10.106	1.195	5.215	2.097	8.035	1.999	17.9365	4.69	63.854
5.122	76.767	3.889	47.051	1.953	12.254	2.535	34.009					1.481	8.722	6.403	128.044	2.907	26.73	2.987	15.403	2.583	35.356	1.151	14.747	1.988	6.397	2.244	19.915	1.289	9.982	1.196	5.389	2.1	7.959	2	17.986	4.69	63.83
5.124	76.741	3.891	47.175	1.954	12.303	2.535	34.084					1.481	8.646	6.405	128.082	2.908	26.657	2.988	15.453	2.583	35.406	1.152	14.797	1.989	6.497	2.245	19.965	1.291	10.056	1.195	5.315	2.102	8.059	2.001	18.011	4.691	63.804
5.125	76.816	3.891	47.175	1.955	12.303	2.536	34.134					1.484	8.773	6.406	128.132	2.91	26.73	2.989	15.403	2.585	35.406	1.153	14.823	1.99	6.523	2.247	19.84	1.291	10.156	1.195	5.339	2.103	8.059	2.0025	18.036	4.693	63.905
5.127	76.717	3.892	47.15	1.958	12.329	2.538	34.059					1.484	8.646	6.407	128.156	2.911	26.632	2.99	15.353	2.587	35.605	1.155	14.847	1.992	6.473	2.248	20.04	1.293	10.207	1.196	5.365	2.103	8.085	2.0035	18.1485	4.694	64.03
5.128	76.938	3.894	47.2	1.959	12.23	2.539	34.109					1.485	8.747	6.408	128.057	2.912	26.854	2.992	15.403	2.589	35.531	1.156	14.847	1.993	6.497	2.249	20.064	1.294	10.156	1.196	5.365	2.105	8.035	2.005	18.024	4.695	64.005
5.129	76.964	3.894	47.299	1.959	12.353	2.54	34.134					1.486	8.797	6.41	128.107	2.913	26.779	2.993	15.377	2.589	35.555	1.157	14.773	1.994	6.447	2.25	20.139	1.295	10.106	1.196	5.24	2.106	8.16	2.006	17.986	4.696	63.98
5.131	76.84	3.897	47.25	1.96	12.402	2.541	34.184					1.488	8.847	6.411	128.219	2.914	26.879	2.994	15.427	2.59	35.456	1.158	14.946	1.996	6.523	2.251	20.114	1.296	10.132	1.196	5.29	2.108	8.059	2.007	17.986	4.697	64.055
5.131	76.914	3.897	47.125	1.962	12.329	2.543	34.084					1.489	8.847	6.412	128.156	2.915	26.854	2.995	15.453	2.592	35.581	1.16	14.922	1.997	6.447	2.253	20.213	1.298	10.407	1.196	5.339	2.109	8.085	2.009	18.1115	4.698	64.055
5.132	76.964	3.899	47.399	1.964	12.329	2.544	34.259					1.49	8.873	6.413	128.256	2.917	26.928	2.997	15.303	2.593	35.631	1.161	15.046	1.998	6.473	2.254	20.089	1.299	10.181	1.195	5.315	2.111	8.109	2.0095	18.1355	4.7	64.03
5.134	77.037	3.9	47.399	1.964	12.378	2.546	34.159					1.491	8.823	6.415	128.219	2.918	26.928	2.998	15.552	2.594	35.68	1.162	14.897	1.999	6.423	2.255	20.114	1.3	10.207	1.195	5.24	2.111	8.21	2.012	18.0985	4.701	64.155
5.135	76.84	3.901	47.473	1.966	12.353	2.547	34.284					1.493	8.974	6.416	128.219	2.919	26.952	3	15.427	2.595	35.505	1.163	14.946	2.001	6.423	2.257	20.288	1.302	10.257	1.195	5.264	2.113	8.059	2.013	18.1235	4.703	64.23
5.137	77.086	3.902	47.522	1.967	12.428	2.548	34.284					1.494	8.847	6.418	128.319	2.92	26.952	3.001	15.403	2.596	35.631	1.165	14.972	2.002	6.597	2.258	20.288	1.303	10.431	1.196	5.24	2.115	8.085	2.0135	18.173	4.704	64.18
5.138	77.062	3.904	47.324	1.968	12.477	2.549	34.284					1.494	8.923	6.418	128.293	2.922	27.001	3.002	15.453	2.597	35.655	1.166	14.996	2.003	6.497	2.259	20.189	1.304	10.407	1.196	5.29	2.115	8.109	2.0155	18.2605	4.705	64.13
5.139	77.037	3.905	47.399	1.969	12.501	2.55	34.284					1.495	8.948	6.42	128.317	2.923	26.977	3.003	15.453	2.599	35.755	1.167	14.922	2.005	6.473	2.261	20.263	1.305	10.281	1.196	5.315	2.116	8.21	2.016	18.2485	4.707	64.28
5.14	77.062	3.906	47.522	1.971	12.402	2.552	34.359					1.497	8.974	6.421	128.417	2.925	27.001	3.004	15.503	2.6	35.73	1.168	15.096	2.006	6.523	2.262	20.163	1.307	10.331	1.196	5.264	2.118	8.135	2.018	18.248	4.708	64.205
5.141	77.234	3.908	47.423	1.972	12.501	2.552	34.334					1.498	8.873	6.422	128.405	2.926	27.247	3.006	15.552	2.601	35.755	1.17	14.996	2.007		2.263	20.338	1.308	10.381	1.196	5.29	2.119	8.21	2.0185	18.3355	4.709	64.28
5.143	77.185	3.908	47.522	1.973	12.526	2.554	34.284					1.5	8.974	6.424	128.505	2.927	27.05	3.006	15.527	2.602	35.755	1.171	15.145	2.008		2.263	20.263	1.309	10.357	1.195	5.264	2.121	8.26	2.02	18.3355	4.711	64.33
5.144	77.086	3.91	47.373	1.975	12.526	2.555	34.409					1.501	8.999	6.424	128.38	2.928	27.174	3.008	15.677	2.603	35.806	1.172	15.021	2.009		2.265	20.437	1.31	10.456	1.195	5.315	2.122	8.16	2.0215	18.311	4.711	64.381
5.145	77.185	3.911	47.647	1.976	12.576	2.556	34.459					1.502	9.074	6.425	128.417	2.929	27.124	3.01	15.602	2.605	35.93	1.173	14.972	2.01		2.266	20.461	1.311	10.506	1.194	5.29	2.123	8.235	2.022	18.336	4.712	64.355
5.147	77.185	3.913	47.697	1.977	12.576	2.558	34.409					1.503	9.074	6.428	128.456	2.93	27.247	3.011	15.552	2.606	35.806	1.175	15.121	2.012		2.268	20.338	1.313	10.456	1.196	5.264	2.124	8.21	2.024	18.348	4.714	64.305
5.147	77.259	3.914	47.621	1.978	12.649	2.559	34.434					1.504	9.074	6.428	128.429	2.932	27.198	3.011	15.577	2.608	35.93	1.175	15.121	2.014		2.269	20.461	1.314	10.506	1.197	5.339	2.126	8.385	2.0245	18.4225	4.715	64.28
5.149	77.234	3.914	47.597	1.98	12.699	2.56	34.509					1.506	8.999	6.43	128.53	2.933	27.198	3.013	15.677	2.609	35.979	1.177	15.121	2.015		2.27	20.411	1.316	10.531	1.195	5.29	2.127	8.285	2.026	18.423	4.716	64.33
5.15	77.308	3.915	47.621	1.981	12.6	2.562	34.534					1.507	8.999	6.431	128.517	2.934	27.223	3.014	15.702	2.61	35.955	1.178	15.245	2.016		2.271	20.536	1.316	10.431	1.196	5.24	2.128	8.21	2.0275	18.373	4.717	64.33
5.152	77.456	3.917	47.697	1.982	12.625	2.563	34.534					1.508	9.024	6.432	128.554	2.936	27.247	3.015	15.602	2.611	36.029	1.179	15.121	2.017		2.273	20.536	1.317	10.456	1.196	5.29	2.129	8.31	2.0285	18.398	4.719	64.355
5.153	77.358	3.918	47.746	1.984	12.649	2.564	34.509					1.509	9.024	6.433	128.542	2.937	27.37	3.017	15.602	2.613	35.979	1.181	15.195	2.019		2.274	20.536	1.318	10.431	1.197	5.215	2.131	8.41	2.03	18.398	4.72	64.33
5.154	77.234	3.92	47.671	1.985	12.724	2.565	34.534					1.51	9.05	6.434	128.653	2.938	27.394	3.018	15.652	2.614	36.079	1.182	15.145	2.02		2.275	20.536	1.32	10.481	1.196	5.339	2.132	8.285	2.031	18.473	4.721	64.531
5.155	77.332	3.921	47.846	1.987	12.798	2.566	34.559					1.512	9.074	6.435	128.554	2.939	27.37	3.019	15.577	2.615	35.979	1.183	15.245	2.021		2.277	20.536	1.321	10.531	1.196	5.215	2.133	8.41	2.033	18.4605	4.722	64.505
5.156	77.332	3.922	47.796	1.988	12.823	2.568	34.635					1.513	9.024	6.437	128.716	2.941	27.419	3.021	15.727	2.616	36.005	1.184	15.245	2.022	6.573	2.277	20.586	1.323	10.556	1.195	5.215	2.134	8.485	2.0335	18.4605	4.724	64.581
5.157	77.382	3.923	47.82	1.989	12.823	2.569	34.709					1.515	8.974	6.439	128.604	2.941	27.394	3.022	15.702	2.617	36.079	1.185	15.195	2.023	6.747	2.279	20.685	1.323	10.506	1.195	5.29	2.136	8.485	2.035	18.473	4.725	64.605
5.159	77.332	3.925	47.895	1.99	12.847	2.57	34.584					1.516	9.175	6.439	128.703	2.943	27.394	3.023	15.777	2.619	36.079	1.187	15.171	2.025	6.697	2.28	20.735	1.325	10.706	1.196	5.315	2.137	8.36	2.0365	18.485	4.726	64.655
5.16	77.431	3.926	47.846	1.99	12.724	2.571	34.609					1.517	9.124	6.441	128.778	2.944	27.443	3.023	15.852	2.62	36.204	1.188	15.294	2.026	6.647	2.282	20.61	1.325	10.656	1.196	5.264	2.138	8.46	2.038	18.4975	4.727	64.631
5.161	77.48	3.927	47.846	1.992	12.847	2.573	34.735					1.518	9.2	6.442	128.766	2.945	27.469	3.025	15.727	2.621	36.154	1.189	15.37	2.028	6.723	2.282	20.685	1.327	10.73	1.197	5.414	2.14	8.435	2.039	18.4725	4.728	64.631
5.163	77.456	3.928	47.87	1.994	12.798	2.574	34.709					1.519	9.2	6.444	128.753	2.947	27.493	3.027	15.752	2.622	36.279	1.191	15.344	2.03	6.723	2.284	20.759	1.328	10.78	1.196	5.339	2.141	8.41	2.04	18.585	4.729	64.605
5.163	77.358	3.93	47.945	1.995	12.872	2.575	34.909					1.52	9.2	6.444	128.827	2.948	27.542	3.028	15.752	2.623	36.304	1.192	15.27	2.03	6.723	2.285	20.759	1.33	10.656	1.198	5.264	2.142	8.41	2.041	18.573	4.731	64.681
5.165	77.579	3.931	47.995	1.996	12.922	2.576	34.709					1.522	9.225	6.445	128.865	2.949	27.542	3.029	15.802	2.625	36.254	1.193	15.344	2.032	6.773	2.286	20.784	1.332	10.83	1.198	5.414	2.144	8.51	2.042	18.5475	4.732	64.705
5.166	77.529	3.933	47.97	1.997	13.07	2.578	34.809					1.523	9.275	6.447	128.853	2.95	27.542	3.031	15.926	2.626	36.279	1.194	15.245	2.032	6.697	2.287	20.784	1.333	10.806	1.198	5.215	2.145	8.435	2.044	18.585	4.734	64.805
5.167	77.505	3.933	47.945	1.998	13.02	2.579	34.809					1.524	9.2	6.448	128.952	2.951	27.542	3.032	15.902	2.627	36.304	1.195	15.37	2.034	6.747	2.289	20.858	1.334	10.806	1.197	5.339	2.146	8.585	2.0445	18.6725	4.735	64.781
5.169	77.628	3.934	47.97	2	12.922	2.58	34.885					1.525	9.301	6.45	128.877	2.953	27.665	3.032	15.926	2.628	36.478	1.197	15.444	2.035	6.823	2.29	20.933	1.335	10.83	1.197	5.264	2.147	8.485	2.046	18.635	4.736	64.856
5.17	77.604	3.936	48.144	2.001	12.971	2.581	35.009					1.526	9.325	6.451	128.952	2.954	27.64	3.034	15.826	2.63	36.503	1.199	15.394	2.036	6.872	2.291	20.908	1.336	10.93	1.196	5.165	2.148	8.535	2.0475	18.6605	4.737	64.831
5.171	77.48	3.937	48.07	2.002	12.896	2.582	34.985					1.528	9.325	6.452	128.839	2.956	27.665	3.035	15.852	2.631	36.428	1.2	15.593	2.037	6.823	2.293	20.884	1.338	10.83	1.197	5.339	2.15	8.535	2.0485	18.7475	4.739	64.957
5.173	77.653	3.938	48.144	2.004	13.143	2.583	34.985					1.529	9.301	6.453	128.964	2.956	27.714	3.036	15.926	2.632	36.428	1.201	15.469	2.039	6.797	2.295	21.007	1.339	10.93	1.197	5.315	2.151	8.56	2.05	18.66	4.74	64.931
5.173	77.653	3.939	48.169	2.005	13.02	2.586	35.035					1.53	9.401	6.454	129.001	2.958	27.64	3.037	15.826	2.634	36.478	1.201	15.419	2.041	6.823	2.295	20.958	1.341	10.98	1.196	5.29	2.151	8.535	2.051	18.6725	4.741	65.007
5.175	77.702	3.94	48.094	2.005	13.045	2.587	34.935					1.531	9.275	6.455	129.051	2.959	27.738	3.039	15.926	2.634	36.553	1.203	15.519	2.041	6.872	2.296	21.007	1.341	10.93	1.197	5.24	2.153	8.485	2.0525	18.6975	4.742	64.957
5.176	77.726	3.943	48.219	2.007	13.094	2.589	35.009					1.533	9.275	6.457	129.089	2.96	27.788	3.04	16.076	2.636	36.528	1.204	15.469	2.043	6.848	2.297	20.958	1.342	10.955	1.198	5.339	2.155	8.485	2.054	18.7975	4.744	65.057
5.178	77.726	3.944	48.119	2.009	13.07	2.59	35.109					1.533	9.325	6.459	129.026	2.962	27.714	3.041	15.952	2.638	36.503	1.205	15.469	2.044	6.872	2.299	21.057	1.344	10.98	1.198	5.191	2.157	8.56	2.055	18.81	4.745	65.031
5.179	77.677	3.944	48.193	2.01	13.02	2.591	35.059					1.535	9.275	6.46	129.101	2.963	27.837	3.043	15.976	2.639	36.553	1.208	15.519	2.045	6.898	2.3	21.033	1.345	11.03	1.198	5.389	2.157	8.585	2.056	18.76	4.745	65.107
5.18	77.628	3.946	48.368	2.011	13.094	2.593	35.035					1.536	9.376	6.461	129.175	2.964	27.788	3.044	16.026	2.64	36.578	1.208	15.568	2.047	6.872	2.302	21.082	1.346	10.88	1.198	5.315	2.158	8.535	2.058	18.797	4.747	65.157
5.181	77.776	3.947	48.368	2.013	13.218	2.594	35.109					1.537	9.476	6.462	129.137	2.966	27.911	3.045	15.976	2.64	36.703	1.21	15.469	2.048	6.922	2.302	21.181	1.348	10.955	1.198	5.264	2.161	8.636	2.0585	18.7595	4.749	64.981
5.182	77.85	3.948	48.417	2.013	13.169	2.595	35.309					1.539	9.325	6.463	129.2	2.966	27.911	3.047	16.052	2.642	36.603	1.211	15.643	2.05	6.998	2.303	21.132	1.348	11.129	1.197	5.264	2.161	8.585	2.06	18.86	4.749	65.107
5.184	77.825	3.949	48.467	2.014	13.218	2.596	35.209					1.54	9.476	6.464	129.238	2.968	27.935	3.048	15.952	2.643	36.753	1.212	15.593	2.051	6.872	2.305	21.132	1.35	11.055	1.197	5.165	2.162	8.636	2.0605	18.8095	4.751	65.081
5.185	77.874	3.951	48.442	2.016	13.193	2.598	35.185					1.541	9.502	6.465	129.287	2.969	27.96	3.049	15.952	2.644	36.653	1.213	15.618	2.052	6.972	2.306	21.231	1.351	11.079	1.197	5.24	2.164	8.686	2.062	18.785	4.753	65.281
5.186	77.85	3.952	48.392	2.017	13.169	2.599	35.259					1.543	9.476	6.467	129.2	2.97	28.009	3.05	16.076	2.646	36.753	1.215	15.643	2.053	6.948	2.307	21.255	1.352	11.005	1.198	5.439	2.165	8.76	2.0635	18.8345	4.754	65.257
5.188	77.948	3.954	48.368	2.018	13.218	2.6	35.335					1.544	9.602	6.468	129.275	2.972	27.984	3.051	15.976	2.647	36.902	1.216	15.618	2.054	6.922	2.308	21.206	1.354	11.055	1.197	5.315	2.166	8.66	2.0645	18.872	4.754	65.257
5.189	77.974	3.954	48.442	2.019	13.218	2.601	35.259					1.545	9.552	6.47	129.338	2.973	27.984	3.052	16.101	2.649	36.927	1.217	15.718	2.056	6.848	2.31	21.255	1.355	11.205	1.196	5.29	2.168	8.66	2.066	18.947	4.756	65.231
5.19	77.899	3.956	48.517	2.02	13.317	2.602	35.259					1.546	9.476	6.471	129.299	2.973	28.108	3.054	16.026	2.649	36.902	1.218	15.593	2.057	6.948	2.312	21.305	1.356	11.229	1.197	5.24	2.169	8.736	2.067	18.935	4.757	65.257
5.191	78.023	3.956	48.491	2.022	13.267	2.603	35.359					1.548	9.577	6.472	129.362	2.975	28.083	3.055	16.101	2.651	36.777	1.22	15.668	2.058	6.898	2.312	21.281	1.357	11.129	1.197	5.29	2.17	8.736	2.069	18.91	4.758	65.307
5.193	78.072	3.958	48.64	2.023	13.292	2.605	35.335					1.548	9.653	6.473	129.386	2.976	28.083	3.056	16.026	2.652	36.852	1.221	15.718	2.06	6.972	2.313	21.33	1.359	11.155	1.197	5.365	2.172	8.66	2.07	18.922	4.76	65.407
5.193	77.974	3.96	48.616	2.025	13.267	2.606	35.235					1.55	9.476	6.474	129.35	2.978	28.132	3.057	16.226	2.654	36.827	1.222	15.767	2.061	6.922	2.315	21.281	1.36	11.229	1.197	5.365	2.172	8.71	2.0705	19.009	4.761	65.332
5.195	77.974	3.961	48.541	2.026	13.242	2.608	35.435					1.551	9.677	6.476	129.363	2.98	28.206	3.058	16.176	2.654	36.952	1.223	15.718	2.062	7.022	2.315	21.404	1.361	11.255	1.198	5.389	2.174	8.76	2.072	19.009	4.762	65.457
5.196	78.023	3.962	48.616	2.027	13.341	2.608	35.359					1.552	9.577	6.477	129.474	2.981	28.255	3.06	16.151	2.656	37.002	1.224	15.718	2.063	7.098	2.317	21.454	1.363	11.179	1.198	5.339	2.175	8.66	2.073	18.997	4.764	65.457
5.197	78.096	3.963	48.64	2.028	13.366	2.61	35.511					1.554	9.703	6.478	129.474	2.982	28.28	3.061	16.101	2.656	36.927	1.226	15.917	2.065	7.022	2.319	21.529	1.364	11.255	1.198	5.389	2.176	8.76	2.0745	19.059	4.765	65.432
5.198	78.171	3.964	48.517	2.03	13.341	2.611	35.459					1.555	9.653	6.48	129.399	2.982	28.304	3.062	16.151	2.658	37.026	1.227	15.792	2.066	7.048	2.319	21.529	1.365	11.305	1.198	5.365	2.178	8.786	2.076	19.022	4.766	65.457
5.2	78.145	3.965	48.616	2.031	13.341	2.612	35.535					1.556	9.677	6.48	129.511	2.985	28.379	3.064	16.276	2.66	37.076	1.228	15.917	2.068	6.998	2.321	21.43	1.366	11.404	1.198	5.264	2.178	8.786	2.077	19.0345	4.767	65.582
5.201	78.072	3.967	48.864	2.033	13.39	2.614	35.435					1.557	9.753	6.482	129.536	2.985	28.329	3.065	16.226	2.66	37.102	1.229	15.767	2.069	7.022	2.322	21.678	1.367	11.279	1.198	5.339	2.18	8.81	2.0785	19.097	4.768	65.557
5.202	78.195	3.967	48.715	2.034	13.613	2.615	35.561					1.56	9.703	6.483	129.598	2.986	28.304	3.066	16.251	2.662	37.227	1.231	15.917	2.07	6.998	2.323	21.654	1.369	11.38	1.196	5.24	2.181	8.786	2.0795	19.059	4.77	65.482
5.204	78.145	3.969	48.815	2.035	13.416	2.616	35.611					1.56	9.627	6.485	129.66	2.987	28.28	3.067	16.326	2.663	37.102	1.232	15.867	2.071	7.098	2.325	21.529	1.37	11.38	1.197	5.24	2.182	8.81	2.081	19.147	4.771	65.632
5.205	78.171	3.971	48.938	2.036	13.39	2.617	35.611					1.562	9.753	6.486	129.586	2.989	28.354	3.069	16.226	2.664	37.151	1.234	15.867	2.072	6.972	2.326	21.703	1.371	11.404	1.198	5.389	2.184	8.91	2.082	19.0715	4.772	65.607
5.206	78.269	3.971	48.839	2.038	13.489	2.618	35.561					1.562	9.753	6.487	129.734	2.99	28.329	3.069	16.251	2.666	37.052	1.234	15.817	2.073	7.048	2.327	21.753	1.373	11.279	1.197	5.116	2.185	8.836	2.0835	19.1465	4.773	65.758
5.208	78.22	3.973	48.864	2.039	13.489	2.62	35.635					1.564	9.703	6.488	129.635	2.991	28.452	3.071	16.301	2.667	37.251	1.236	15.841	2.075	7.022	2.329	21.678	1.374	11.48	1.198	5.264	2.186	8.986	2.085	19.1215	4.774	65.782
5.209	78.293	3.974	48.938	2.04	13.489	2.621	35.585					1.565	9.828	6.489	129.635	2.992	28.55	3.072	16.351	2.668	37.177	1.237	15.966	2.076	7.022	2.329	21.753	1.375	11.43	1.198	5.339	2.187	8.86	2.0855	19.1715	4.776	65.607
5.21	78.392	3.975	48.914	2.041	13.489	2.622	35.611					1.566	9.803	6.49	129.735	2.994	28.452	3.073	16.276	2.67	37.326	1.238	15.941	2.077	7.122	2.331	21.678	1.376	11.554	1.198	5.365	2.189	8.886	2.087	19.271	4.778	65.632
5.211	78.368	3.976	48.964	2.043	13.663	2.624	35.711					1.567	9.778	6.492	129.697	2.995	28.477	3.075	16.301	2.671	37.301	1.239	15.941	2.078	7.148	2.332	21.803	1.377	11.554	1.198	5.439	2.19	8.886	2.0885	19.222	4.778	65.808
5.213	78.269	3.978	48.888	2.043	13.712	2.624	35.785					1.568	9.727	6.494	129.71	2.996	28.501	3.076	16.301	2.672	37.326	1.241	16.016	2.08	7.148	2.333	21.827	1.379	11.454	1.198	5.339	2.191	8.936	2.09	19.309	4.779	65.808
5.214	78.466	3.979	48.964	2.044	13.588	2.626	35.735					1.57	9.954	6.494	129.785	2.997	28.599	3.078	16.451	2.673	37.326	1.242	15.941	2.081	6.998	2.335	21.753	1.38	11.554	1.198	5.215	2.193	8.886	2.0915	19.1465	4.781	65.832
5.215	78.368	3.98	49.037	2.046	13.637	2.627	35.785					1.571	9.854	6.495	129.709	2.998	28.526	3.079	16.251	2.675	37.326	1.243	15.966	2.083	7.022	2.336	21.753	1.381	11.604	1.198	5.29	2.194	8.936	2.092	19.259	4.781	65.858
5.216	78.417	3.981	48.964	2.047	13.663	2.628	35.661					1.572	9.904	6.497	129.796	2.999	28.698	3.08	16.501	2.676	37.451	1.245	15.966	2.084	7.098	2.337	21.753	1.383	11.504	1.198	5.24	2.195	8.86	2.094	19.297	4.783	65.832
5.217	78.368	3.983	49.186	2.048	13.736	2.629	35.811					1.573	9.828	6.498	129.808	3.001	28.649	3.08	16.351	2.677	37.476	1.246	16.066	2.085	7.048	2.338	21.952	1.384	11.554	1.198	5.215	2.196	8.986	2.0945	19.197	4.784	65.882
5.218	78.466	3.983	49.087	2.05	13.637	2.631	35.761					1.574	9.828	6.5	129.896	3.002	28.674	3.082	16.401	2.678	37.426	1.247	16.09	2.086	7.098	2.34	21.902	1.385	11.704	1.198	5.339	2.198	9.06	2.096	19.2715	4.786	65.932
5.22	78.49	3.986	49.063	2.051	13.712	2.632	35.861					1.576	9.954	6.5	129.821	3.003	28.649	3.084	16.425	2.679	37.5	1.248	16.215	2.088	7.172	2.341	21.926	1.386	11.629	1.197	5.24	2.199	8.96	2.097	19.334	4.787	65.932
5.222	78.441	3.986	49.137	2.053	13.712	2.633	35.911					1.577	9.854	6.502	129.87	3.005	28.698	3.085	16.401	2.681	37.526	1.25	16.09	2.088	7.172	2.342	21.926	1.387	11.654	1.197	5.24	2.201	8.96	2.098	19.372	4.788	66.032
5.222	78.539	3.988	49.113	2.053	13.736	2.634	35.935					1.578	9.979	6.503	129.896	3.006	28.796	3.086	16.476	2.682	37.526	1.251	16.14	2.09	7.172	2.343	21.976	1.389	11.879	1.198	5.24	2.201	9.036	2.1	19.346	4.79	66.008
5.223	78.539	3.989	49.037	2.055	13.884	2.636	35.785					1.579	9.928	6.504	129.958	3.008	28.747	3.087	16.476	2.683	37.576	1.252	16.189	2.091	7.148	2.345	22.001	1.39	11.829	1.198	5.191	2.203	9.06	2.101	19.384	4.79	66.058
5.225	78.515	3.99	49.162	2.056	13.712	2.636	35.861					1.581	10.055	6.506	129.946	3.008	28.772	3.089	16.501	2.684	37.725	1.254	16.189	2.092	7.272	2.345	22.001	1.392	11.679	1.198	5.165	2.204	8.96	2.1025	19.409	4.792	66.032
5.226	78.614	3.992	49.212	2.057	13.761	2.637	36.011					1.582	10.079	6.507	130.032	3.01	28.747	3.09	16.425	2.685	37.65	1.255	16.14	2.094	7.122	2.347	22.025	1.393	11.754	1.198	5.264	2.205	9.06	2.103	19.446	4.793	66.032
5.227	78.663	3.992	49.186	2.059	13.86	2.639	35.961					1.583	10.004	6.508	130.07	3.011	28.821	3.091	16.626	2.687	37.675	1.256	16.115	2.095	7.148	2.348	22.125	1.394	11.829	1.197	5.215	2.206	9.036	2.105	19.384	4.795	66.158
5.228	78.565	3.995	49.262	2.06	13.86	2.641	36.035					1.585	10.079	6.509	130.019	3.012	28.87	3.092	16.601	2.688	37.626	1.257	16.115	2.096	7.272	2.35	22.15	1.395	11.803	1.198	5.315	2.208	9.136	2.1055	19.421	4.795	66.082
5.23	78.638	3.996	49.361	2.061	13.959	2.641	36.061					1.586	10.004	6.511	130.007	3.014	28.845	3.094	16.501	2.69	37.65	1.258	16.14	2.098	7.298	2.351	22.15	1.397	11.829	1.198	5.264	2.21	8.986	2.107	19.459	4.796	66.158
5.231	78.687	3.996	49.311	2.062	13.86	2.643	36.061					1.587	10.105	6.512	130.119	3.015	28.993	3.095	16.626	2.691	37.799	1.259	16.239	2.099	7.172	2.352	22.224	1.398	11.729	1.198	5.339	2.211	9.086	2.108	19.496	4.798	66.283
5.233	78.687	3.997	49.411	2.063	13.959	2.644	35.985					1.588	10.029	6.513	130.082	3.016	29.042	3.096	16.601	2.691	37.825	1.26	16.239	2.1	7.222	2.353	22.174	1.399	11.729	1.198	5.315	2.212	9.161	2.1095	19.522	4.8	66.208
5.234	78.687	4	49.337	2.065	13.884	2.645	36.161					1.59	10.105	6.514	130.07	3.017	29.018	3.097	16.601	2.692	37.7	1.262	16.239	2.101	7.272	2.354	22.174	1.4	12.003	1.198	5.191	2.213	9.211	2.111	19.5835	4.801	66.208
5.235	78.736	4.001	49.486	2.066	13.884	2.647	36.161					1.591	10.105	6.515	130.144	3.018	29.042	3.098	16.551	2.694	37.799	1.263	16.189	2.102	7.322	2.356	22.249	1.401	11.853	1.199	5.29	2.214	9.211	2.112	19.5465	4.802	66.283
5.236	78.786	4.002	49.386	2.068	13.983	2.648	36.211					1.592	10.079	6.517	130.169	3.02	29.067	3.1	16.626	2.695	37.849	1.264	16.364	2.103	7.372	2.356	22.2	1.403	11.929	1.199	5.315	2.216	9.136	2.1135	19.534	4.803	66.308
5.238	78.835	4.003	49.337	2.069	14.034	2.65	36.111					1.594	10.004	6.518	130.244	3.021	29.14	3.101	16.551	2.697	37.925	1.265	16.388	2.105	7.398	2.358	22.2	1.404	11.979	1.199	5.414	2.216	9.211	2.1145	19.596	4.804	66.358
5.239	78.909	4.004	49.311	2.07	14.058	2.65	36.236					1.595	10.13	6.519	130.256	3.022	29.042	3.102	16.7	2.698	37.899	1.267	16.414	2.107	7.398	2.36	22.299	1.404	11.929	1.199	5.339	2.218	9.211	2.1155	19.534	4.806	66.358
5.241	78.86	4.005	49.559	2.071	13.983	2.651	36.135					1.596	10.205	6.52	130.231	3.024	29.116	3.103	16.676	2.699	37.825	1.268	16.364	2.107	7.322	2.361	22.373	1.406	11.953	1.199	5.439	2.219	9.161	2.117	19.646	4.807	66.333
5.241	78.86	4.006	49.659	2.073	14.083	2.652	36.261					1.597	10.28	6.521	130.244	3.025	29.091	3.105	16.7	2.7	37.899	1.269	16.464	2.108	7.348	2.362	22.373	1.408	11.979	1.199	5.215	2.22	9.161	2.1175	19.6335	4.807	66.508
5.242	79.008	4.008	49.436	2.073	14.083	2.654	36.261					1.598	10.306	6.523	130.244	3.026	29.116	3.105	16.676	2.702	37.974	1.271	16.438	2.11	7.272	2.363	22.373	1.409	12.053	1.199	5.439	2.221	9.311	2.1195	19.671	4.809	66.408
5.243	78.811	4.008	49.635	2.074	14.008	2.655	36.286					1.6	10.306	6.524	130.292	3.027	29.238	3.107	16.65	2.703	38.074	1.272	16.339	2.111	7.298	2.364	22.448	1.41	12.053	1.199	5.414	2.222	9.161	2.121	19.6335	4.811	66.458
5.245	78.786	4.01	49.635	2.076	14.034	2.657	36.336					1.601	10.28	6.525	130.368	3.028	29.313	3.108	16.65	2.704	38.074	1.273	16.339	2.113	7.422	2.365	22.472	1.411	12.128	1.199	5.215	2.224	9.236	2.122	19.671	4.812	66.458
5.246	78.761	4.012	49.758	2.077	14.034	2.659	36.311					1.603	10.306	6.527	130.381	3.03	29.337	3.109	16.876	2.705	38.148	1.274	16.314	2.114	7.398	2.366	22.572	1.413	12.078	1.199	5.264	2.225	9.286	2.1235	19.7085	4.813	66.533
5.248	78.909	4.013	49.734	2.079	14.132	2.66	36.311					1.604	10.356	6.528	130.38	3.03	29.238	3.111	16.7	2.707	38.174	1.276	16.464	2.115	7.272	2.368	22.597	1.414	12.153	1.2	5.315	2.226	9.311	2.1245	19.7585	4.815	66.508
5.248	78.86	4.013	49.708	2.08	14.083	2.66	36.386					1.605	10.23	6.529	130.43	3.032	29.288	3.113	16.75	2.707	38.174	1.278	16.488	2.116	7.422	2.369	22.572	1.415	12.128	1.199	5.315	2.228	9.336	2.1255	19.7585	4.816	66.583
5.25	79.032	4.015	49.784	2.081	14.182	2.661	36.336					1.606	10.457	6.531	130.517	3.033	29.288	3.113	16.776	2.709	38.124	1.278	16.563	2.117	7.348	2.371	22.572	1.416	12.228	1.2	5.29	2.229	9.286	2.1265	19.796	4.816	66.608
5.251	79.057	4.017	49.784	2.082	14.107	2.662	36.436					1.607	10.356	6.532	130.478	3.034	29.386	3.114	16.9	2.71	38.274	1.28	16.388	2.119	7.398	2.372	22.498	1.418	12.203	1.199	5.264	2.23	9.461	2.128	19.7585	4.817	66.683
5.252	78.933	4.018	49.784	2.083	14.157	2.664	36.361					1.608	10.481	6.533	130.479	3.036	29.411	3.116	16.9	2.711	38.248	1.28	16.488	2.12	7.422	2.373	22.547	1.419	12.178	1.199	5.29	2.231	9.336	2.1295	19.6835	4.819	66.759
5.254	78.958	4.019	49.784	2.085	14.206	2.665	36.461					1.609	10.381	6.534	130.48	3.037	29.46	3.117	16.776	2.712	38.174	1.282	16.464	2.121	7.422	2.374	22.647	1.42	12.203	1.199	5.264	2.233	9.311	2.13	19.8455	4.82	66.583
5.254	79.032	4.02	49.758	2.086	14.157	2.666	36.511					1.612	10.381	6.535	130.48	3.039	29.435	3.118	16.9	2.714	38.323	1.283	16.563	2.123	7.398	2.375	22.621	1.421	12.328	1.199	5.315	2.234	9.436	2.1315	19.821	4.821	66.683
5.256	79.155	4.021	49.907	2.087	14.231	2.667	36.511					1.612	10.481	6.537	130.554	3.039	29.484	3.119	16.9	2.716	38.224	1.285	16.513	2.124	7.548	2.376	22.597	1.423	12.278	1.199	5.24	2.236	9.336	2.133	19.896	4.823	66.733
5.258	79.081	4.022	49.883	2.088	14.379	2.668	36.436					1.614	10.481	6.538	130.505	3.041	29.559	3.121	16.9	2.716	38.274	1.286	16.438	2.125	7.398	2.378	22.621	1.424	12.328	1.198	5.315	2.237	9.461	2.1345	19.858	4.824	66.783
5.258	79.18	4.024	49.857	2.089	14.281	2.67	36.511					1.615	10.381	6.54	130.542	3.043	29.509	3.122	16.925	2.718	38.274	1.287	16.563	2.126	7.448	2.379	22.671	1.425	12.252	1.195	5.315	2.238	9.411	2.1355	19.883	4.825	66.833
5.26	79.278	4.025	50.006	2.092	14.453	2.671	36.561					1.616	10.607	6.54	130.653	3.043	29.584	3.123	16.925	2.719	38.323	1.288	16.538	2.128	7.398	2.38	22.845	1.426	12.252	1.195	5.24	2.239	9.436	2.1365	19.933	4.826	66.883
5.261	79.229	4.026	49.907	2.092	14.404	2.673	36.686					1.617	10.532	6.541	130.729	3.044	29.706	3.125	17.05	2.72	38.423	1.289	16.563	2.129	7.548	2.381	22.795	1.428	12.402	1.196	5.315	2.24	9.436	2.138	19.933	4.828	66.859
5.262	79.18	4.028	50.006	2.094	14.305	2.674	36.686					1.618	10.582	6.543	130.703	3.046	29.608	3.126	16.925	2.721	38.498	1.29	16.688	2.13	7.548	2.383	22.895	1.429	12.428	1.196	5.29	2.242	9.536	2.139	19.958	4.83	66.809
5.263	79.278	4.029	50.056	2.095	14.33	2.675	36.561					1.62	10.557	6.545	130.754	3.047	29.755	3.127	16.95	2.723	38.423	1.292	16.587	2.132	7.622	2.384	22.845	1.43	12.352	1.196	5.339	2.243	9.461	2.141	20.008	4.83	66.859
5.265	79.229	4.03	50.106	2.095	14.379	2.676	36.736					1.621	10.557	6.545	130.702	3.049	29.731	3.128	17	2.724	38.548	1.293	16.637	2.133	7.572	2.386	22.869	1.431	12.452	1.196	5.365	2.245	9.461	2.142	19.995	4.832	66.833
5.267	79.278	4.031	50.106	2.098	14.404	2.677	36.661					1.622	10.532	6.546	130.702	3.049	29.706	3.129	16.925	2.725	38.498	1.294	16.563	2.135	7.622	2.386	22.919	1.433	12.328	1.196	5.339	2.246	9.461	2.143	19.896	4.833	66.859
5.267	79.377	4.032	50.205	2.098	14.502	2.678	36.611					1.623	10.632	6.548	130.79	3.051	29.755	3.131	16.95	2.727	38.423	1.296	16.587	2.135	7.672	2.387	23.019	1.434	12.402	1.196	5.191	2.246	9.511	2.1445	19.933	4.834	67.059
5.268	79.377	4.034	50.056	2.1	14.502	2.68	36.811					1.625	10.582	6.549	130.815	3.052	29.731	3.132	17.025	2.728	38.648	1.296	16.688	2.136	7.472	2.389	22.969	1.435	12.477	1.196	5.264	2.248	9.611	2.1465	19.97	4.835	67.059
5.27	79.426	4.035	50.255	2.101	14.379	2.681	36.861					1.626	10.658	6.55	130.803	3.053	29.731	3.132	17.025	2.729	38.498	1.298	16.712	2.138	7.572	2.39	23.019	1.437	12.477	1.196	5.24	2.248	9.561	2.147	20.083	4.836	67.009
5.271	79.303	4.036	50.231	2.102	14.601	2.682	36.911					1.628	10.708	6.552	130.889	3.054	29.682	3.134	17.075	2.73	38.598	1.299	16.787	2.139	7.622	2.391	23.019	1.438	12.452	1.196	5.29	2.251	9.486	2.148	19.995	4.838	67.083
5.272	79.352	4.038	50.155	2.104	14.453	2.683	36.711					1.628	10.682	6.552	130.877	3.056	29.829	3.135	17.025	2.732	38.698	1.301	16.812	2.14	7.548	2.392	23.069	1.439	12.627	1.197	5.365	2.252	9.461	2.1495	20.095	4.839	67.033
5.274	79.352	4.039	50.33	2.104	14.577	2.685	36.761					1.63	10.682	6.554	130.889	3.057	29.903	3.137	17.1	2.732	38.672	1.302	16.787	2.142	7.648	2.394	23.143	1.44	12.553	1.196	5.315	2.253	9.611	2.1505	20.071	4.841	67.083
[truncated: 13,543 more rows]
