# Supplementary material for: Mechanical behavior of CFRP partially confined coal cylinders under uniaxial compression
Source: PLoS One. 2025 Mar 10;20(3):e0319491. doi: 10.1371/journal.pone.0319491 (PMC11892836; doi:10.1371/journal.pone.0319491)
Supplement: S1 Data — (ZIP) [file pone.0319491.s001.zip › S1 Data/Fig.8 3D surface of peak strength of CFRP-confined coal cylinder.xlsx]

## Sheet: Sheet1
1	61.63
1	75.09
1	96.02
1	103.08
1	131.71
1	124.67
2	78.9
2	99.58
2	111.33
2	135.63
2	161.98
2	163.43
3	100.75
3	107.38
3	119.66
3	165.08
3	215.57
3	208.4
