# Supplementary material for: Mechanical behavior of CFRP partially confined coal cylinders under uniaxial compression
Source: PLoS One. 2025 Mar 10;20(3):e0319491. doi: 10.1371/journal.pone.0319491 (PMC11892836; doi:10.1371/journal.pone.0319491)
Supplement: S1 Data — (ZIP) [file pone.0319491.s001.zip › S1 Data/Fig.9 Enhancement of ultimate axial strain.xlsx]

## Sheet: Sheet1
5.26	6.64	0		5.26	6.51	0		5.26	7.56	0
5.26	6.265	0.125		5.26	6.39	0.125		5.26	12.33	0.125
5.26	4.22	0.25		5.26	8.02	0.25		5.26	9.86	0.25
5.26	3.396	0.4		5.26	4.73	0.4		5.26	6.27	0.4
5.26	1.42	0.55		5.26	2.7	0.55		5.26	4.03	0.55
5.26	1.03	0.7		5.26	2.31	0.7		5.26	3.12	0.7
